# Supplementary material for: Exosomal miRNA-profiling of pleural effusion in lung adenocarcinoma and tuberculosis
Source: Front Surg. 2023 Jan 6;9:1050242. doi: 10.3389/fsurg.2022.1050242 (PMC9852630; doi:10.3389/fsurg.2022.1050242)
Supplement: Supplementary file 1 [file Datasheet1.xlsx]

## Sheet: Ca_vs_TB
#Gene biotype: miRNA #Condition pair: Ca_vs_TB Column A: Mature_ID, The ID of mature miRNA. Column B: Arm, The arm of miRNA. Column C: Mature_Acc, The accession number of mature miRNA from miRBase. Column D: Mature_Seq, The mature sequence of miRNA. Column E: Seed, The seed sequence of miRNA. Column F: Length, The length of mature miRNA. Column G: High_Confidence, The high confidence microRNAs ar…
Annotation																		DE Statistic				CPM
Mature_ID	Arm	Mature_Acc	Mature_Seq	Seed	Length	High_Confidence	Type	Canonical	Pre_ID	Pre_Acc	Pre_Seq	Pre_Locus	Family_AC	Family_ID	Clustered_miRNAs	Promoter	Primary_microRNA	log2FC	Fold_Change	p_value	q_value	Ca_CPM	TB_CPM	Ca1	Ca2	Ca3	Ca4	Ca5	Ca6	TB1	TB2	TB3	TB4	TB5	TB6
hsa-let-7a-3p	3p	MIMAT0004481	CUAUACAAUCUACUGUCUUUC	UAUACA	21	Yes	Star_miRNA	canonical_conserved_miRNA	hsa-let-7a-1	MI0000060	UGGGAUGAGGUAGUAGGUUGUAUAGUUUUAGGGUCACACCCACCACUGGGAGAUAACUAUACAAUCUACUGUCUUUCCUA	chr9:94175957-94176036(+)	MIPF0000002	let-7	let7a-1,let7d,let7f-1	p@chr9:96928516..96928603,+	ENST00000602703.1	-1.19229	0.437608	0.247872	0.529517	5.21715	6.40944	22.8733	33.4642	66.6656	0	7.32361	91.6667	32.0727	107.06	126.234	222.054	0	21.9583
hsa-let-7a-3p	3p	MIMAT0004481	CUAUACAAUCUACUGUCUUUC	UAUACA	21	Yes	Star_miRNA	canonical_conserved_miRNA	hsa-let-7a-3	MI0000062	GGGUGAGGUAGUAGGUUGUAUAGUUUGGGGCUCUGCCCUGCUAUGGGAUAACUAUACAAUCUACUGUCUUUCCU	chr22:46112749-46112822(+)	MIPF0000002	let-7	let7a-3,let7b,4763	p2@MIRLET7BHG,p4@MIR4763	NR_027033	-1.19125	0.437923	0.248517	0.529517	5.21715	6.4084	22.8733	33.4642	66.6656	0	7.32361	91.6667	32.0727	106.693	126.234	222.054	0	21.9583
hsa-let-7a-5p	5p	MIMAT0000062	UGAGGUAGUAGGUUGUAUAGUU	GAGGUA	22	Yes	Mature_miRNA	canonical_conserved_miRNA	hsa-let-7a-1	MI0000060	UGGGAUGAGGUAGUAGGUUGUAUAGUUUUAGGGUCACACCCACCACUGGGAGAUAACUAUACAAUCUACUGUCUUUCCUA	chr9:94175957-94176036(+)	MIPF0000002	let-7	let7a-1,let7d,let7f-1	p@chr9:96928516..96928603,+	ENST00000602703.1	0.153668	1.11239	0.854642	0.949169	14.4769	14.3232	7599.39	13960.8	69130.6	8289.41	8160.33	29671.7	92804.8	1458.51	1707.35	18039.1	5272.67	3706.34
hsa-let-7a-5p	5p	MIMAT0000062	UGAGGUAGUAGGUUGUAUAGUU	GAGGUA	22	Yes	Mature_miRNA	canonical_conserved_miRNA	hsa-let-7a-2	MI0000061	AGGUUGAGGUAGUAGGUUGUAUAGUUUAGAAUUACAUCAAGGGAGAUAACUGUACAGCCUCCUAGCUUUCCU	chr11:122146522-122146593(-)	MIPF0000002	let-7	let7a-2,100,10526	p2@ENST00000533109	NR_024430	0.153852	1.11254	0.854471	0.949169	14.4762	14.3223	7590.13	13948.4	69107.1	8284.84	8132.87	29683.2	92743.2	1457.41	1707.08	18033.2	5272.67	3700.56
hsa-let-7a-5p	5p	MIMAT0000062	UGAGGUAGUAGGUUGUAUAGUU	GAGGUA	22	Yes	Mature_miRNA	canonical_conserved_miRNA	hsa-let-7a-3	MI0000062	GGGUGAGGUAGUAGGUUGUAUAGUUUGGGGCUCUGCCCUGCUAUGGGAUAACUAUACAAUCUACUGUCUUUCCU	chr22:46112749-46112822(+)	MIPF0000002	let-7	let7a-3,let7b,4763	p2@MIRLET7BHG,p4@MIR4763	NR_027033	0.15572	1.11398	0.852724	0.949169	14.4786	14.3229	7596.66	13962.3	69239.9	8278.97	8218.92	29679.1	92777.8	1459.97	1707.35	18038.4	5277.94	3699.4
hsa-let-7b-3p	3p	MIMAT0004482	CUAUACAACCUACUGCCUUCCC	UAUACA	22	Yes	Star_miRNA	canonical_conserved_miRNA	hsa-let-7b	MI0000063	CGGGGUGAGGUAGUAGGUUGUGUGGUUUCAGGGCAGUGAUGUUGCCCCUCGGAAGAUAACUAUACAACCUACUGCCUUCCCUG	chr22:46113686-46113768(+)	MIPF0000002	let-7	let7a-3,let7b,4763	p2@MIRLET7BHG,p4@MIR4763	NR_027033	-0.46516	0.724391	0.679097	0.862373	4.55163	5.01679	22.8733	24.1972	19.733	0	42.1107	31.9524	33.3429	20.532	22.6368	117.213	0	0
hsa-let-7b-5p	5p	MIMAT0000063	UGAGGUAGUAGGUUGUGUGGUU	GAGGUA	22	Yes	Mature_miRNA	canonical_conserved_miRNA	hsa-let-7b	MI0000063	CGGGGUGAGGUAGUAGGUUGUGUGGUUUCAGGGCAGUGAUGUUGCCCCUCGGAAGAUAACUAUACAACCUACUGCCUUCCCUG	chr22:46113686-46113768(+)	MIPF0000002	let-7	let7a-3,let7b,4763	p2@MIRLET7BHG,p4@MIR4763	NR_027033	2.12138	4.35109	0.0153781	0.152615	14.0533	11.9319	18158.7	5627.65	21392.2	9794.61	9116.06	37911.8	13703.6	384.242	614.657	1816.15	3696.72	3226.72
hsa-let-7c-5p	5p	MIMAT0000064	UGAGGUAGUAGGUUGUAUGGUU	GAGGUA	22	Yes	Mature_miRNA	canonical_conserved_miRNA	hsa-let-7c	MI0000064	GCAUCCGGGUUGAGGUAGUAGGUUGUAUGGUUUAGAGUUACACCCUGGGAGUUAACUGUACAACCUUCUAGCUUUCCUUGGAGC	chr21:16539828-16539911(+)	MIPF0000002	let-7	let7c,99a	p1@LINC00478	ENST00000418813.2	0.881185	1.84189	0.302699	0.58382	11.7849	10.9037	1474.78	1878.11	9572.64	1413.86	2980.71	3850.53	7115.06	230.252	273.773	1443.02	1336.87	1094.45
hsa-let-7d-3p	3p	MIMAT0004484	CUAUACGACCUGCUGCCUUUCU	UAUACG	22	Yes	Star_miRNA	canonical_conserved_miRNA	hsa-let-7d	MI0000065	CCUAGGAAGAGGUAGUAGGUUGCAUAGUUUUAGGGCAGGGAUUUUGCCCACAAGGAGGUAACUAUACGACCUGCUGCCUUUCUUAGG	chr9:94178834-94178920(+)	MIPF0000002	let-7	let7a-1,let7d,let7f-1	p@chr9:96928516..96928603,+	ENST00000602703.1	-0.878999	0.543744	0.338401	0.615834	7.77145	8.65045	236.902	217.26	136.531	69.1599	122.67	527.476	276.905	221.086	252.467	1353.16	215.7	91.3005
hsa-let-7d-5p	5p	MIMAT0000065	AGAGGUAGUAGGUUGCAUAGUU	GAGGUA	22	Yes	Mature_miRNA	canonical_conserved_miRNA	hsa-let-7d	MI0000065	CCUAGGAAGAGGUAGUAGGUUGCAUAGUUUUAGGGCAGGGAUUUUGCCCACAAGGAGGUAACUAUACGACCUGCUGCCUUUCUUAGG	chr9:94178834-94178920(+)	MIPF0000002	let-7	let7a-1,let7d,let7f-1	p@chr9:96928516..96928603,+	ENST00000602703.1	0.957287	1.94166	0.270758	0.549156	10.6627	9.70537	711.251	709.441	3189.81	660.282	739.684	3714.33	3556.26	71.862	91.08	681.138	280.586	327.064
hsa-let-7e-3p	3p	MIMAT0004485	CUAUACGGCCUCCUAGCUUUCC	UAUACG	22	Yes	Star_miRNA	canonical_conserved_miRNA	hsa-let-7e	MI0000066	CCCGGGCUGAGGUAGGAGGUUGUAUAGUUGAGGAGGACACCCAAGGAGAUCACUAUACGGCCUCCUAGCUUUCCCCAGG	chr19:51692786-51692864(+)	MIPF0000002	let-7	let7e,125a,99b	p@chr19:52192629..52192640,+	curation	0.57295	1.48756	0.756324	0.915105	1.06006	0.487108	0	2.57417	2.1333	7.17697	0	0	3.17552	0.366643	1.06526	3.25592	0	0
hsa-let-7e-5p	5p	MIMAT0000066	UGAGGUAGGAGGUUGUAUAGUU	GAGGUA	22	Yes	Mature_miRNA	canonical_conserved_miRNA	hsa-let-7e	MI0000066	CCCGGGCUGAGGUAGGAGGUUGUAUAGUUGAGGAGGACACCCAAGGAGAUCACUAUACGGCCUCCUAGCUUUCCCCAGG	chr19:51692786-51692864(+)	MIPF0000002	let-7	let7e,125a,99b	p@chr19:52192629..52192640,+	curation	0.396836	1.31662	0.65301	0.844664	9.5548	9.15797	190.066	439.668	2779.69	144.192	675.603	282.857	2637.9	20.532	28.2295	199.262	356.578	183.757
hsa-let-7f-1-3p	3p	MIMAT0004486	CUAUACAAUCUAUUGCCUUCCC	UAUACA	22	Yes	Star_miRNA	canonical_conserved_miRNA	hsa-let-7f-1	MI0000067	UCAGAGUGAGGUAGUAGAUUGUAUAGUUGUGGGGUAGUGAUUUUACCCUGUUCAGGAGAUAACUAUACAAUCUAUUGCCUUCCCUGA	chr9:94176347-94176433(+)	MIPF0000002	let-7	let7a-1,let7d,let7f-1	p@chr9:96928516..96928603,+	ENST00000602703.1	-1.44077	0.368371	0.226487	0.513092	3.1417	4.58247	2.72301	15.9599	17.5997	0	5.4927	10.4762	58.112	12.4659	30.6263	41.6758	0	0
hsa-let-7f-2-3p	3p	MIMAT0004487	CUAUACAGUCUACUGUCUUUCC	UAUACA	22	Yes	Star_miRNA	canonical_conserved_miRNA	hsa-let-7f-2	MI0000068	UGUGGGAUGAGGUAGUAGAUUGUAUAGUUUUAGGGUCAUACCCCAUCUUGGAGAUAACUAUACAGUCUACUGUCUUUCCCACG	chrX:53557192-53557274(-)	MIPF0000002	let-7	let7f-2,98	p1@HUWE1	ENST00000342160.3	-0.48383	0.715077	0.695366	0.872792	3.3357	3.81953	9.80285	2.57417	5.86657	37.8422	0	3.66667	18.1004	8.43279	18.9084	5.20947	33.3196	0
hsa-let-7f-5p	5p	MIMAT0000067	UGAGGUAGUAGAUUGUAUAGUU	GAGGUA	22	Yes	Mature_miRNA	canonical_conserved_miRNA	hsa-let-7f-1	MI0000067	UCAGAGUGAGGUAGUAGAUUGUAUAGUUGUGGGGUAGUGAUUUUACCCUGUUCAGGAGAUAACUAUACAAUCUAUUGCCUUCCCUGA	chr9:94176347-94176433(+)	MIPF0000002	let-7	let7a-1,let7d,let7f-1	p@chr9:96928516..96928603,+	ENST00000602703.1	-1.01646	0.494328	0.229285	0.514021	14.2506	15.2671	7123.95	21609.6	53406.1	7210.25	3442.1	24158.6	123718	17854.8	16227.4	66662.3	6941.58	5183.32
hsa-let-7f-5p	5p	MIMAT0000067	UGAGGUAGUAGAUUGUAUAGUU	GAGGUA	22	Yes	Mature_miRNA	canonical_conserved_miRNA	hsa-let-7f-2	MI0000068	UGUGGGAUGAGGUAGUAGAUUGUAUAGUUUUAGGGUCAUACCCCAUCUUGGAGAUAACUAUACAGUCUACUGUCUUUCCCACG	chrX:53557192-53557274(-)	MIPF0000002	let-7	let7f-2,98	p1@HUWE1	ENST00000342160.3	-1.01114	0.496154	0.231663	0.516804	14.27	15.2811	7200.19	21970	54334.6	7274.84	3517.16	24234.6	125000	17938.4	16305.5	67348.7	7104.67	5205.28
hsa-let-7g-3p	3p	MIMAT0004584	CUGUACAGGCCACUGCCUUGC	UGUACA	21	Yes	Star_miRNA	canonical_conserved_miRNA	hsa-let-7g	MI0000433	AGGCUGAGGUAGUAGUUUGUACAGUUUGAGGGUCUAUGAUACCACCCGGUACAGGAGAUAACUGUACAGGCCACUGCCUUGCCA	chr3:52268278-52268361(-)	MIPF0000002	let-7	let7g	p1@WDR82	NM_025222	-2.54052	0.17188	0.044351	0.236054	2.06101	4.60153	10.8921	2.57417	4.79992	0	3.6618	2.61905	117.494	9.89936	15.18	1.95355	0	0
hsa-let-7g-5p	5p	MIMAT0000414	UGAGGUAGUAGUUUGUACAGUU	GAGGUA	22	Yes	Mature_miRNA	canonical_conserved_miRNA	hsa-let-7g	MI0000433	AGGCUGAGGUAGUAGUUUGUACAGUUUGAGGGUCUAUGAUACCACCCGGUACAGGAGAUAACUGUACAGGCCACUGCCUUGCCA	chr3:52268278-52268361(-)	MIPF0000002	let-7	let7g	p1@WDR82	NM_025222	-2.48622	0.178473	0.00485842	0.107236	13.2965	15.7827	3331.88	11758.8	19427.4	4610.23	3938.27	17297.8	230859	23013.4	26086.7	45584.2	6339.49	6349.43
hsa-let-7i-3p	3p	MIMAT0004585	CUGCGCAAGCUACUGCCUUGCU	UGCGCA	22	Yes	Star_miRNA	canonical_conserved_miRNA	hsa-let-7i	MI0000434	CUGGCUGAGGUAGUAGUUUGUGCUGUUGGUCGGGUUGUGACAUUGCCCGCUGUGGAGAUAACUGCGCAAGCUACUGCCUUGCUA	chr12:62603686-62603769(+)	MIPF0000002	let-7	let7i	p1@ENST00000550290	ENST00000550290.1	-1.98924	0.251872	0.0834243	0.309168	3.30535	5.29459	8.71364	21.623	10.1332	0	5.4927	12.5714	46.9977	24.1984	21.8379	41.0246	0	101.702
hsa-let-7i-5p	5p	MIMAT0000415	UGAGGUAGUAGUUUGUGCUGUU	GAGGUA	22	Yes	Mature_miRNA	canonical_conserved_miRNA	hsa-let-7i	MI0000434	CUGGCUGAGGUAGUAGUUUGUGCUGUUGGUCGGGUUGUGACAUUGCCCGCUGUGGAGAUAACUGCGCAAGCUACUGCCUUGCUA	chr12:62603686-62603769(+)	MIPF0000002	let-7	let7i	p1@ENST00000550290	ENST00000550290.1	-0.542675	0.686497	0.518164	0.762374	14.4503	14.9929	10804.9	35301.6	15542.1	6794.64	5036.81	60830.5	48022.1	42207.9	44007.6	41576.8	11355	8478.23
hsa-miR-1-3p	3p	MIMAT0000416	UGGAAUGUAAAGAAGUAUGUAU	GGAAUG	22	Yes	Mature_miRNA	canonical_conserved_miRNA	hsa-mir-1-1	MI0000651	UGGGAAACAUACUUCUUUAUAUGCCCAUAUGGACCUGCUAAGCUAUGGAAUGUAAAGAAGUAUGUAUCUCA	chr20:62554306-62554376(+)	MIPF0000038	mir-1	1-1	p1@C20orf166	NM_178463	-0.795893	0.575987	0.352231	0.627876	11.8107	12.6066	3537.19	784.092	544.524	11041.4	4961.74	685.667	270.872	186.255	543.817	563.925	15246.3	20611.9
hsa-miR-100-3p	3p	MIMAT0004512	CAAGCUUGUAUCUAUAGGUAUG	AAGCUU	22	Yes	Star_miRNA	canonical_conserved_miRNA	hsa-mir-100	MI0000102	CCUGUUGCCACAAACCCGUAGAUCCGAACUUGUGGUAUUAGUCCGCACAAGCUUGUAUCUAUAGGUAUGUGUCUGUUAGG	chr11:122152229-122152308(-)	MIPF0000033	mir-10	let7a-2,100,10526	p2@ENST00000533109	NR_024430	2.76531	6.79896	0.136061	0.387494	0.413581	-2.35173	0	1.5445	0	0	7.32361	0	0.317552	0.366643	0	0	0	0
hsa-miR-100-5p	5p	MIMAT0000098	AACCCGUAGAUCCGAACUUGUG	ACCCGU	22	Yes	Mature_miRNA	canonical_conserved_miRNA	hsa-mir-100	MI0000102	CCUGUUGCCACAAACCCGUAGAUCCGAACUUGUGGUAUUAGUCCGCACAAGCUUGUAUCUAUAGGUAUGUGUCUGUUAGG	chr11:122152229-122152308(-)	MIPF0000033	mir-10	let7a-2,100,10526	p2@ENST00000533109	NR_024430	2.06998	4.19882	0.0176572	0.159242	14.5987	12.5287	4515.85	40390.8	17465.3	9471.65	25777.3	51248.5	7270.35	9455.72	9328.51	2103.32	5151.09	2144.98
hsa-miR-101-3p	3p	MIMAT0000099	UACAGUACUGUGAUAACUGAA	ACAGUA	21	Yes	Mature_miRNA	canonical_conserved_miRNA	hsa-mir-101-1	MI0000103	UGCCCUGGCUCAGUUAUCACAGUGCUGAUGCUGUCUAUUCUAAAGGUACAGUACUGUGAUAACUGAAGGAUGGCA	chr1:65058434-65058508(-)	MIPF0000046	mir-101	101-1,3671	p1@ENST00000448344	curation	-1.88839	0.270109	0.0299593	0.205495	11.6356	13.524	1891.95	6387.54	1139.71	875.591	983.194	7811.57	9877.45	40068.2	16628.8	1136.32	1505.81	1460.81
hsa-miR-101-3p	3p	MIMAT0000099	UACAGUACUGUGAUAACUGAA	ACAGUA	21	Yes	Mature_miRNA	canonical_conserved_miRNA	hsa-mir-101-2	MI0000739	ACUGUCCUUUUUCGGUUAUCAUGGUACCGAUGCUGUAUAUCUGAAAGGUACAGUACUGUGAUAACUGAAGAAUGGUGGU	chr9:4850297-4850375(+)	MIPF0000046	mir-101	101-2	p1@RCL1	ENST00000442869.1	-1.89392	0.269075	0.029502	0.204459	11.6482	13.5422	1908.83	6442.63	1159.45	870.371	1007	7868.67	9936.51	40609.7	16855.4	1174.08	1528.61	1466.59
hsa-miR-101-5p	5p	MIMAT0004513	CAGUUAUCACAGUGCUGAUGCU	AGUUAU	22	Yes	Star_miRNA	canonical_conserved_miRNA	hsa-mir-101-1	MI0000103	UGCCCUGGCUCAGUUAUCACAGUGCUGAUGCUGUCUAUUCUAAAGGUACAGUACUGUGAUAACUGAAGGAUGGCA	chr1:65058434-65058508(-)	MIPF0000046	mir-101	101-1,3671	p1@ENST00000448344	curation	-2.16851	0.222441	0.233199	0.517108	-1.18227	0.986234	0	1.5445	0	0	0	0.52381	5.39838	4.39971	1.33158	0	0	0
hsa-miR-10394-3p	3p	MIMAT0041620	UGGGCGCGCCGGGACUGUGAGAC	GGGCGC	23	NO	-	non-canonical_miRNA	hsa-mir-10394	MI0033418	UCUGCAGGUCCUGGUGAACGCCAUCAUCAACAGUGGUCCCCGGGAGGACUCCACACGCAUUGGGCGCGCCGGGACUGUGAGAC	chr19:58393364-58393446(+)	-	-	4754,10394	Unknown	Unknown	2.8859	7.39166	0.129734	0.380616	1.25356	-1.63234	3.81222	0	0.533325	4.56717	0	4.71429	0.317552	0	0	1.30237	0	0
hsa-miR-10396b-5p	5p	MIMAT0041635	CGGCGGGGCUCGGAGCCGGG	GGCGGG	20	NO	-	non-canonical_miRNA	hsa-mir-10396b	MI0033426	CGGCGGGGCUCGGAGCCGGGCUUCGGCCGGGCCCCGGGCCCUCGACCGGAC	chr21:8436324-8436374(+)	-	-	6724-4,10401,10396b	Unknown	Unknown	-1.07386	0.475046	0.525038	0.770539	1.0929	2.16676	3.81222	0	0	0	5.4927	3.66667	0.317552	0	0	0	26.3049	0
hsa-miR-10399-3p	3p	MIMAT0041630	CUCUCGGACAAGCUGUAGGUC	UCUCGG	21	NO	-	non-canonical_miRNA	hsa-mir-10399	MI0033423	AAUUACAGAUUGUCUCAGAGAAAACAAAUGAGUUACUCUCUCGGACAAGCUGUAGGUC	chr7:139044100-139044157(-)	-	-	10399	Unknown	Unknown	-2.51844	0.174532	0.0182878	0.161193	4.36944	6.88788	9.25825	30.3752	42.666	0	5.4927	35.0953	32.7078	294.048	161.92	119.167	66.0546	35.8268
hsa-miR-10399-5p	5p	MIMAT0041629	AAUUACAGAUUGUCUCAGAGA	AUUACA	21	NO	-	non-canonical_miRNA	hsa-mir-10399	MI0033423	AAUUACAGAUUGUCUCAGAGAAAACAAAUGAGUUACUCUCUCGGACAAGCUGUAGGUC	chr7:139044100-139044157(-)	-	-	10399	Unknown	Unknown	-3.04113	0.121486	0.00580445	0.115378	3.66915	6.71028	12.5259	22.1379	22.933	0	1.8309	15.7143	45.4099	240.884	258.06	82.7003	0	0
hsa-miR-103a-3p	3p	MIMAT0000101	AGCAGCAUUGUACAGGGCUAUGA	GCAGCA	23	Yes	Mature_miRNA	canonical_conserved_miRNA	hsa-mir-103a-1	MI0000109	UACUGCCCUCGGCUUCUUUACAGUGCUGCCUUGUUGCAUAUGGAUCAAGCAGCAUUGUACAGGGCUAUGAAGGCAUUG	chr5:168560896-168560973(-)	MIPF0000024	mir-103	103a-1,103b-1	p1@PANK3	ENST00000239231.6	-0.517171	0.698741	0.542482	0.779014	11.4924	12.0095	1561.38	4429.12	3714.07	766.631	578.565	6234.91	2284.15	7131.94	6393.71	7338.19	1042.26	547.803
hsa-miR-103a-3p	3p	MIMAT0000101	AGCAGCAUUGUACAGGGCUAUGA	GCAGCA	23	Yes	Mature_miRNA	canonical_conserved_miRNA	hsa-mir-103a-2	MI0000108	UUGUGCUUUCAGCUUCUUUACAGUGCUGCCUUGUAGCAUUCAGGUCAAGCAGCAUUGUACAGGGCUAUGAAAGAACCA	chr20:3917494-3917571(+)	MIPF0000024	mir-103	103a-2,103b-2	p1@PANK2	ENST00000336066.3	-0.51834	0.698175	0.541565	0.779014	11.4959	12.0142	1563.01	4445.08	3725.81	766.631	584.058	6242.24	2291.14	7152.84	6420.08	7365.54	1041.09	547.803
hsa-miR-10400-5p	5p	MIMAT0041631	CGGCGGCGGCGGCUCUGGGCG	GGCGGC	21	NO	-	non-canonical_miRNA	hsa-mir-10400	MI0033424	CGGCGGCGGCGGCUCUGGGCGAGGCGGCGGGGCCUGGGCUCCCGGACGAGGCGGG	chr8:144462485-144462539(-)	-	-	10400	Unknown	Unknown	1.28647	2.43931	0.282105	0.560755	4.56502	3.27855	9.25825	0	5.86657	88.0811	1.8309	36.1429	0.317552	3.66643	0	13.6749	39.1651	1.1557
hsa-miR-10401-3p	3p	MIMAT0041634	ACCUCGCCGUCCCGCCCGCCG	CCUCGC	21	NO	-	non-canonical_miRNA	hsa-mir-10401	MI0033425	CGUGUGGGAAGGCGUGGGGUGCGGACCCCGGCCCGACCUCGCCGUCCCGCCCGCCG	chr21:8433797-8433852(+)	-	-	6724-4,10401,10396b	Unknown	Unknown	-1.33042	0.397653	0.385157	0.647515	0.626808	1.95723	5.44603	3.089	0	0	0	0	0	0	0	1.95355	21.0439	0
hsa-miR-105-3p	3p	MIMAT0004516	ACGGAUGUUUGAGCAUGUGCUA	CGGAUG	22	Yes	Star_miRNA	canonical_conserved_miRNA	hsa-mir-105-1	MI0000111	UGUGCAUCGUGGUCAAAUGCUCAGACUCCUGUGGUGGCUGCUCAUGCACCACGGAUGUUUGAGCAUGUGCUACGGUGUCUA	chrX:152392219-152392299(-)	MIPF0000074	mir-105	105-1,105-2,767	p1@GABRA3	ENST00000370314.4	4.3525	20.4284	0.0632323	0.279185	0.389971	-3.96253	0	0	0	0	9.15451	0	0	0	0	0	0	0
hsa-miR-105-3p	3p	MIMAT0004516	ACGGAUGUUUGAGCAUGUGCUA	CGGAUG	22	Yes	Star_miRNA	canonical_conserved_miRNA	hsa-mir-105-2	MI0000112	UGUGCAUCGUGGUCAAAUGCUCAGACUCCUGUGGUGGCUGCUUAUGCACCACGGAUGUUUGAGCAUGUGCUAUGGUGUCUA	chrX:152394412-152394492(-)	MIPF0000074	mir-105	105-1,105-2,767	p1@GABRA3	ENST00000370314.4	4.3525	20.4284	0.0632323	0.279185	0.389971	-3.96253	0	0	0	0	9.15451	0	0	0	0	0	0	0
hsa-miR-105-5p	5p	MIMAT0000102	UCAAAUGCUCAGACUCCUGUGGU	CAAAUG	23	Yes	Mature_miRNA	canonical_conserved_miRNA	hsa-mir-105-1	MI0000111	UGUGCAUCGUGGUCAAAUGCUCAGACUCCUGUGGUGGCUGCUCAUGCACCACGGAUGUUUGAGCAUGUGCUACGGUGUCUA	chrX:152392219-152392299(-)	MIPF0000074	mir-105	105-1,105-2,767	p1@GABRA3	ENST00000370314.4	2.84057	7.16302	0.0347333	0.21826	4.11835	1.27778	0	0.514834	4.79992	0.652452	100.7	0	4.12817	0	0	0	9.93741	0
hsa-miR-105-5p	5p	MIMAT0000102	UCAAAUGCUCAGACUCCUGUGGU	CAAAUG	23	Yes	Mature_miRNA	canonical_conserved_miRNA	hsa-mir-105-2	MI0000112	UGUGCAUCGUGGUCAAAUGCUCAGACUCCUGUGGUGGCUGCUUAUGCACCACGGAUGUUUGAGCAUGUGCUAUGGUGUCUA	chrX:152394412-152394492(-)	MIPF0000074	mir-105	105-1,105-2,767	p1@GABRA3	ENST00000370314.4	2.84057	7.16302	0.0347333	0.21826	4.11835	1.27778	0	0.514834	4.79992	0.652452	100.7	0	4.12817	0	0	0	9.93741	0
hsa-miR-10527-5p	5p	MIMAT0041997	AAAGCAAAUGUUGGGUGAACGGC	AAGCAA	23	NO	-	non-canonical_miRNA	hsa-mir-10527	MI0033674	AAAGCAAAUGUUGGGUGAACGGCUGUUUCCUCUUAUUCAAGCCAUGCACCUUACUCUUGCUGGUA	chr12:63823663-63823727(+)	-	-	10527	Unknown	Unknown	2.4881	5.61038	0.0295983	0.204459	5.73271	3.24461	105.108	43.246	43.1993	3.91471	14.6472	107.905	21.5935	3.29979	9.85369	7.81421	13.4447	0
hsa-miR-106a-5p	5p	MIMAT0000103	AAAAGUGCUUACAGUGCAGGUAG	AAAGUG	23	Yes	Mature_miRNA	canonical_conserved_miRNA	hsa-mir-106a	MI0000113	CCUUGGCCAUGUAAAAGUGCUUACAGUGCAGGUAGCUUUUUGAGAUCUACUGCAAUGUAAGCACUUCUUACAUUACCAUGG	chrX:134170198-134170278(-)	MIPF0000001	mir-17	19b-2,92a-2,106a,363,18b,20b	p@chrX:133308067..133308078,-	curation	-0.562808	0.676983	0.608813	0.827035	4.49304	5.05584	11.4367	15.445	19.733	13.049	3.6618	70.7143	40.6466	58.2962	63.1168	20.1867	11.6911	4.62281
hsa-miR-106b-3p	3p	MIMAT0004672	CCGCACUGUGGGUACUUGCUGC	CGCACU	22	Yes	Mature_miRNA	canonical_conserved_miRNA	hsa-mir-106b	MI0000734	CCUGCCGGGGCUAAAGUGCUGACAGUGCAGAUAGUGGUCCUCUCCGUGCUACCGCACUGUGGGUACUUGCUGCUCCAGCAGG	chr7:100093993-100094074(-)	MIPF0000001	mir-17	25,93,106b	p1@MCM7	ENST00000489841.1	0.778458	1.7153	0.368943	0.636985	10.6075	9.82901	1480.77	1060.04	770.121	760.759	554.763	4733.14	703.377	2056.13	953.943	726.07	590.399	426.454
hsa-miR-106b-5p	5p	MIMAT0000680	UAAAGUGCUGACAGUGCAGAU	AAAGUG	21	Yes	Mature_miRNA	canonical_conserved_miRNA	hsa-mir-106b	MI0000734	CCUGCCGGGGCUAAAGUGCUGACAGUGCAGAUAGUGGUCCUCUCCGUGCUACCGCACUGUGGGUACUUGCUGCUCCAGCAGG	chr7:100093993-100094074(-)	MIPF0000001	mir-17	25,93,106b	p1@MCM7	ENST00000489841.1	-1.14403	0.452492	0.2415	0.525523	6.38593	7.52996	56.6387	127.164	31.4661	53.5011	36.618	195.381	75.5773	400.374	331.297	65.1184	98.205	137.529
hsa-miR-107	5p	MIMAT0000104	AGCAGCAUUGUACAGGGCUAUCA	GCAGCA	23	NO	Mature_miRNA	canonical_conserved_miRNA	hsa-mir-107	MI0000114	CUCUCUGCUUUCAGCUUCUUUACAGUGUUGCCUUGUGGCAUGGAGUUCAAGCAGCAUUGUACAGGGCUAUCAAAGCACAGA	chr10:89592747-89592827(-)	MIPF0000024	mir-103	107	p1@ENST00000507624	ENST00000307534.4	0.973883	1.96412	0.274699	0.549685	9.6116	8.63772	564.208	509.686	296.528	242.712	56.758	3022.38	544.284	422.006	562.193	613.415	121.003	125.972
hsa-miR-10a-3p	3p	MIMAT0004555	CAAAUUCGUAUCUAGGGGAAUA	AAAUUC	22	Yes	Star_miRNA	canonical_conserved_miRNA	hsa-mir-10a	MI0000266	GAUCUGUCUGUCUUCUGUAUAUACCCUGUAGAUCCGAAUUUGUGUAAGGAAUUUUGUGGUCACAAAUUCGUAUCUAGGGGAAUAUGUAGUUGACAUAAACACUCCGCUCU	chr17:48579838-48579947(-)	MIPF0000033	mir-10	10a	p1@HOXB6	ENST00000552000.2	0.659186	1.57919	0.52945	0.774869	5.83668	5.17749	42.479	106.571	113.065	20.226	12.8163	46.6191	33.3429	17.9655	22.6368	132.19	10.522	0
hsa-miR-10a-5p	5p	MIMAT0000253	UACCCUGUAGAUCCGAAUUUGUG	ACCCUG	23	Yes	Mature_miRNA	canonical_conserved_miRNA	hsa-mir-10a	MI0000266	GAUCUGUCUGUCUUCUGUAUAUACCCUGUAGAUCCGAAUUUGUGUAAGGAAUUUUGUGGUCACAAAUUCGUAUCUAGGGGAAUAUGUAGUUGACAUAAACACUCCGCUCU	chr17:48579838-48579947(-)	MIPF0000033	mir-10	10a	p1@HOXB6	ENST00000552000.2	-0.191024	0.875984	0.821945	0.932084	11.3977	11.5887	1147.48	5453.12	4358.86	878.201	2896.49	1453.57	2715.38	4668.83	4440.82	3616.68	1176.71	1860.68
hsa-miR-10b-3p	3p	MIMAT0004556	ACAGAUUCGAUUCUAGGGGAAU	CAGAUU	22	Yes	Star_miRNA	canonical_conserved_miRNA	hsa-mir-10b	MI0000267	CCAGAGGUUGUAACGUUGUCUAUAUAUACCCUGUAGAACCGAAUUUGUGUGGUAUCCGUAUAGUCACAGAUUCGAUUCUAGGGGAAUAUAUGGUCGAUGCAAAAACUUCA	chr2:176150303-176150412(+)	MIPF0000033	mir-10	10b	p1@HOXD3	ENST00000432796.2	0.552008	1.46612	0.700317	0.873408	2.80492	2.25292	0	3.60384	34.1328	0	1.8309	1.57143	1.90531	0.733286	1.59789	24.0938	0	0
hsa-miR-10b-5p	5p	MIMAT0000254	UACCCUGUAGAACCGAAUUUGUG	ACCCUG	23	Yes	Mature_miRNA	canonical_conserved_miRNA	hsa-mir-10b	MI0000267	CCAGAGGUUGUAACGUUGUCUAUAUAUACCCUGUAGAACCGAAUUUGUGUGGUAUCCGUAUAGUCACAGAUUCGAUUCUAGGGGAAUAUAUGGUCGAUGCAAAAACUUCA	chr2:176150303-176150412(+)	MIPF0000033	mir-10	10b	p1@HOXD3	ENST00000432796.2	-0.00566022	0.996084	0.99492	1	9.52169	9.52735	506.481	352.661	2415.96	386.904	378.997	368.238	270.554	408.44	1126.78	1436.51	540.128	644.882
hsa-miR-11399	5p	MIMAT0044656	UUCAGGUCUGGGGCUGAAACCU	UCAGGU	22	NO	-	non-canonical_miRNA	hsa-mir-11399	MI0036558	UCAGUGCUCUUUCAGGUCUGGGGCUGAAACCUGUCUUGUUUCCCCAUCAGAGGCAGUCCCAGGCCCGAAAGAGGAGAGAU	chr1:112882050-112882129(+)	-	-	11399	Unknown	Unknown	-3.17616	0.110632	0.177793	0.449794	-3.96253	-0.786368	0	0	0	0	0	0	0.317552	0	0	0	0	3.46711
hsa-miR-11400	5p	MIMAT0044657	UCGGCUGUGUAUCUCUGUGUC	CGGCUG	21	NO	-	non-canonical_miRNA	hsa-mir-11400	MI0036559	CAAGGGCGACUCGGCUGUGUAUCUCUGUGUCAGAAGCUUAGCCACAGUGUGGCACAGUCGUGUCCUUCCUGCUCACA	chr7:142474527-142474603(+)	-	-	11400	Unknown	Unknown	-2.33046	0.19882	0.115481	0.354823	0.550721	2.88118	4.35682	0	1.59997	0	0	2.09524	0	0.733286	0	1.95355	19.8748	21.9583
hsa-miR-11401	5p	MIMAT0044658	UCACGUCUGCGGCUGUCACG	CACGUC	20	NO	-	non-canonical_miRNA	hsa-mir-11401	MI0036560	CUCGCGGCUGUCACGUCUGCGGCUGUCACGUCUGCUAGGGGGUUGGGGGGUCCAGGAAGGGCAGCGAGU	chr16:87853896-87853964(+)	-	-	11401	Unknown	Unknown	4.01895	16.2115	0.00921666	0.132792	3.34074	-0.678211	19.0611	6.69284	3.19995	0	0	30.9048	0.317552	1.09993	1.59789	0	0	0
hsa-miR-1180-3p	3p	MIMAT0005825	UUUCCGGCUCGCGUGGGUGUGU	UUCCGG	22	Yes	Mature_miRNA	canonical_conserved_miRNA	hsa-mir-1180	MI0006273	GCUGCUGGACCCACCCGGCCGGGAAUAGUGCUCCUGGUUGUUUCCGGCUCGCGUGGGUGUGUCGGCGGC	chr17:19344506-19344574(-)	MIPF0000789	mir-1180	1180	p2@B9D1	ENST00000261499.4	2.87616	7.34194	0.00634304	0.12114	7.52215	4.64599	236.902	90.0959	97.0651	74.3796	173.936	430.048	20.6409	6.59957	23.7021	23.4426	27.474	48.5395
hsa-miR-1185-1-3p	3p	MIMAT0022838	AUAUACAGGGGGAGACUCUUAU	UAUACA	22	Yes	Mature_miRNA	canonical_conserved_miRNA	hsa-mir-1185-1	MI0003844	UUUGGUACUUGAAGAGAGGAUACCCUUUGUAUGUUCACUUGAUUAAUGGCGAAUAUACAGGGGGAGACUCUUAUUUGCGUAUCAAA	chr14:101042977-101043062(+)	MIPF0000018	mir-154	134,154,299,376c,369,376a-1,377,379,380,381,382,323a,329-1,329-2,409,412,410,376b,485,487a,494,495,496,539,544a,376a-2,487b,411,654,655,656,758,668,1185-2,1185-1,300,541,889,543,1197,1193,323b	p1@MEG3	Gtl2-Dio3	0.790624	1.72982	0.638092	0.841931	1.50131	0.710691	0.544603	9.26701	4.79992	0	0	1.57143	1.58776	1.09993	2.66316	3.9071	0	0
hsa-miR-1185-2-3p	3p	MIMAT0022713	AUAUACAGGGGGAGACUCUCAU	UAUACA	22	Yes	Mature_miRNA	canonical_conserved_miRNA	hsa-mir-1185-2	MI0003821	UUUGGUACUUAAAGAGAGGAUACCCUUUGUAUGUUCACUUGAUUAAUGGCGAAUAUACAGGGGGAGACUCUCAUUUGCGUAUCAAA	chr14:101044198-101044283(+)	MIPF0000018	mir-154	134,154,299,376c,369,376a-1,377,379,380,381,382,323a,329-1,329-2,409,412,410,376b,485,487a,494,495,496,539,544a,376a-2,487b,411,654,655,656,758,668,1185-2,1185-1,300,541,889,543,1197,1193,323b	p1@MEG3	Gtl2-Dio3	-0.514473	0.700049	0.766701	0.915333	0.334947	0.84942	0.544603	2.05934	4.2666	0	0	0	1.27021	0.733286	1.86421	6.51184	0	0
hsa-miR-12136	5p	MIMAT0049032	GAAAAAGUCAUGGAGGCC	AAAAAG	18	NO	-	non-canonical_miRNA	hsa-mir-12136	MI0039740	GAAAAAGUCAUGGAGGCCAUGGGGUUGGCUUGAAACCAGCUUUGGGGGGUUCGAUUCCUUCCUUUUUUGUC	chr1:632615-632685(-)	-	-	12136	Unknown	Unknown	1.52951	2.88687	0.249088	0.529517	3.66529	2.13578	21.7841	47.3647	0.533325	0	1.8309	3.66667	18.7356	0	1.59789	5.20947	0	0
hsa-miR-122-3p	3p	MIMAT0004590	AACGCCAUUAUCACACUAAAUA	ACGCCA	22	Yes	Star_miRNA	canonical_conserved_miRNA	hsa-mir-122	MI0000442	CCUUAGCAGAGCUGUGGAGUGUGACAAUGGUGUUUGUGUCUAAACUAUCAAACGCCAUUAUCACACUAAAUAGCUACUGCUAGGC	chr18:58451074-58451158(+)	MIPF0000095	mir-122	122,122b	p@chr18:56113488..56113503,+	curation	-0.913973	0.530721	0.551316	0.787363	2.03997	2.95394	0	0	2.66662	0	23.8017	0	0.317552	2.19986	1.59789	28.6521	0	13.8684
hsa-miR-122-5p	5p	MIMAT0000421	UGGAGUGUGACAAUGGUGUUUG	GGAGUG	22	Yes	Mature_miRNA	canonical_conserved_miRNA	hsa-mir-122	MI0000442	CCUUAGCAGAGCUGUGGAGUGUGACAAUGGUGUUUGUGUCUAAACUAUCAAACGCCAUUAUCACACUAAAUAGCUACUGCUAGGC	chr18:58451074-58451158(+)	MIPF0000095	mir-122	122,122b	p@chr18:56113488..56113503,+	curation	3.24915	9.50806	0.00167055	0.0613068	16.8478	13.5987	7493.73	1985.71	14462.2	21256.9	660130	2381.24	1265.76	262.15	470.58	10243.1	28950	33241.5
hsa-miR-1224-5p	5p	MIMAT0005458	GUGAGGACUCGGGAGGUGG	UGAGGA	19	Yes	-	non-canonical_miRNA	hsa-mir-1224	MI0003764	GUGAGGACUCGGGAGGUGGAGGGUGGUGCCGCCGGGGCCGGGCGCUGUUUCAGCUCGCUUCUCCCCCCACCUCCUCUCUCCUCAG	chr3:184241405-184241489(+)	MIPF0000440	mir-1224	1224	p@chr3:183947366..183947381,+	XM_011513288.1	4.36295	20.5769	0.00226969	0.0650199	4.13387	-0.229087	20.6949	1.02967	5.86657	24.7932	25.6326	27.2381	3.49307	0	0.798947	0	0	0
hsa-miR-1228-5p	5p	MIMAT0005582	GUGGGCGGGGGCAGGUGUGUG	UGGGCG	21	Yes	-	non-canonical_miRNA	hsa-mir-1228	MI0006318	GUGGGCGGGGGCAGGUGUGUGGUGGGUGGUGGCCUGCGGUGAGCAGGGCCCUCACACCUGCCUCGCCCCCCAG	chr12:57194504-57194576(+)	MIPF0000924	mir-1228	1228	p1@LRP1	NM_002332	-1.50036	0.353466	0.354134	0.627876	0.818522	2.31888	1.08921	1.5445	1.06665	3.26226	3.6618	0	0.317552	0	0.798947	2.60474	18.1212	8.08992
hsa-miR-124-3p	3p	MIMAT0000422	UAAGGCACGCGGUGAAUGCCAA	AAGGCA	22	Yes	Mature_miRNA	canonical_conserved_miRNA	hsa-mir-124-1	MI0000443	AGGCCUCUCUCUCCGUGUUCACAGCGGACCUUGAUUUAAAUGUCCAUACAAUUAAGGCACGCGGUGAAUGCCAAGAAUGGGGCUG	chr8:9903388-9903472(-)	MIPF0000021	mir-124	124-1	p1@ENST00000521863	ENST00000521863.1	2.81607	7.04243	0.071441	0.297365	2.84895	0.0328821	7.62444	4.11867	0	20.8785	5.4927	4.71429	0.952655	0.366643	0.532632	3.9071	0	0
hsa-miR-124-3p	3p	MIMAT0000422	UAAGGCACGCGGUGAAUGCCAA	AAGGCA	22	Yes	Mature_miRNA	canonical_conserved_miRNA	hsa-mir-124-2	MI0000444	AUCAAGAUUAGAGGCUCUGCUCUCCGUGUUCACAGCGGACCUUGAUUUAAUGUCAUACAAUUAAGGCACGCGGUGAAUGCCAAGAGCGGAGCCUACGGCUGCACUUGAA	chr8:64379149-64379257(+)	MIPF0000021	mir-124	124-2	p1@ENST00000520799,p1@ENST00000521441,p1@uc003xvd.2	ENST00000521441.1	2.81607	7.04243	0.071441	0.297365	2.84895	0.0328821	7.62444	4.11867	0	20.8785	5.4927	4.71429	0.952655	0.366643	0.532632	3.9071	0	0
hsa-miR-124-3p	3p	MIMAT0000422	UAAGGCACGCGGUGAAUGCCAA	AAGGCA	22	Yes	Mature_miRNA	canonical_conserved_miRNA	hsa-mir-124-3	MI0000445	UGAGGGCCCCUCUGCGUGUUCACAGCGGACCUUGAUUUAAUGUCUAUACAAUUAAGGCACGCGGUGAAUGCCAAGAGAGGCGCCUCC	chr20:63178500-63178586(+)	MIPF0000021	mir-124	124-3	p@chr20:61808928..61808938,+	curation	2.81607	7.04243	0.071441	0.297365	2.84895	0.0328821	7.62444	4.11867	0	20.8785	5.4927	4.71429	0.952655	0.366643	0.532632	3.9071	0	0
hsa-miR-1245a	5p	MIMAT0005897	AAGUGAUCUAAAGGCCUACAU	AGUGAU	21	NO	-	non-canonical_miRNA	hsa-mir-1245a	MI0006380	AUUUAUGUAUAGGCCUUUAGAUCAUCUGAUGUUGAAUACUCUUUAAGUGAUCUAAAGGCCUACAUAUAAA	chr2:188978092-188978161(+)	MIPF0000620	mir-1245	1245a,1245b	p1@COL3A1	NM_000090	3.89131	14.8389	0.0748452	0.297508	0.937494	-2.95382	0	0	1.59997	0	10.9854	0	0.317552	0	0	0	0	0
hsa-miR-1246	5p	MIMAT0005898	AAUGGAUUUUUGGAGCAGG	AUGGAU	19	NO	-	non-canonical_miRNA	hsa-mir-1246	MI0006381	UGUAUCCUUGAAUGGAUUUUUGGAGCAGGAGUGGACACCUGACCCAAAGGAAAUCAAUCCAUAGGCUAGCAAU	chr2:176600980-176601052(-)	MIPF0000627	mir-1246	1246	Unknown	Unknown	4.50048	22.635	3.50762e-06	0.00125591	13.9569	9.45644	6543.4	1410.64	48081.9	8780.7	2391.16	28202.4	637.009	713.854	491.086	757.978	1045.18	569.761
hsa-miR-1247-3p	3p	MIMAT0022721	CCCCGGGAACGUCGAGACUGGAGC	CCCGGG	24	Yes	Star_miRNA	canonical_conserved_miRNA	hsa-mir-1247	MI0006382	CCGCUUGCCUCGCCCAGCGCAGCCCCGGCCGCUGGGCGCACCCGUCCCGUUCGUCCCCGGACGUUGCUCUCUACCCCGGGAACGUCGAGACUGGAGCGCCCGAACUGAGCCACCUUCGCGGACCCCGAGAGCGGCG	chr14:101560287-101560422(-)	MIPF0000669	mir-1247	1247	p1@DIO3OS,p1@MIR1247	ENST00000553729.1	-1.76923	0.293366	0.342478	0.618875	0.0527084	1.82194	0	1.5445	0	0	5.4927	0	1.90531	0	0.798947	0	18.1212	0
hsa-miR-1250-5p	5p	MIMAT0005902	ACGGUGCUGGAUGUGGCCUUU	CGGUGC	21	NO	-	non-canonical_miRNA	hsa-mir-1250	MI0006385	CUGUCCCGCUGGCCUGGCAGGUGACGGUGCUGGAUGUGGCCUUUUUGCCUUUUCUAAAGGCCACAUUUUCCAGCCCAUUCAACCUUCCAGAGCCCUCUGAAGUGGCCACAGGC	chr17:81133196-81133308(-)	MIPF0000696	mir-1250	338,657,1250,3065	p2@AATK	NM_001080395	0.916961	1.88813	0.483572	0.739402	3.55003	2.63307	15.7935	25.2269	26.6662	0	0	1.57143	2.85797	2.5665	13.5821	17.582	0	0
hsa-miR-1255a	5p	MIMAT0005906	AGGAUGAGCAAAGAAAGUAGAUU	GGAUGA	23	NO	-	non-canonical_miRNA	hsa-mir-1255a	MI0006389	AUUGGAAAUCCUUUGAGUUGCUUCUCAAGGAUGAGCAAAGAAAGUAGAUUUUUUAGAUUCUAAAGAAACUAUCUUCUUUGCUCAUCCUUGAGAAGCAACUCCUUAUCCAUUAA	chr4:101330302-101330414(-)	MIPF0000506	mir-1255	1255a	p1@PPP3CA	ENST00000394854.3	0.51796	1.43193	0.790842	0.920558	1.0308	0.51284	1.63381	6.69284	1.59997	0	0	1.57143	6.98614	0	0.798947	0	0	0
hsa-miR-1255b-5p	5p	MIMAT0005945	CGGAUGAGCAAAGAAAGUGGUU	GGAUGA	22	Yes	-	non-canonical_miRNA	hsa-mir-1255b-1	MI0006435	UACGGAUGAGCAAAGAAAGUGGUUUCUUAAAAUGGAAUCUACUCUUUGUGAAGAUGCUGUGAA	chr4:36426366-36426428(-)	MIPF0000506	mir-1255	1255b-1	Unknown	Unknown	3.8813	14.7363	0.0138733	0.144064	2.98444	-0.896864	12.5259	1.02967	2.1333	0	0	30.9048	2.54041	0	0	0	0	0
hsa-miR-1255b-5p	5p	MIMAT0005945	CGGAUGAGCAAAGAAAGUGGUU	GGAUGA	22	Yes	-	non-canonical_miRNA	hsa-mir-1255b-2	MI0006436	UCUUACGGAUGAGCAAAGAAAGUGGUUUGCGCCUCAAGAAACCACUUUCUUUGCUCAUCCAUAAGGA	chr1:167998660-167998726(+)	MIPF0000506	mir-1255	1255b-2	p1@DCAF6	ENST00000432587.2	3.8813	14.7363	0.0138733	0.144064	2.98444	-0.896864	12.5259	1.02967	2.1333	0	0	30.9048	2.54041	0	0	0	0	0
hsa-miR-125a-3p	3p	MIMAT0004602	ACAGGUGAGGUUCUUGGGAGCC	CAGGUG	22	Yes	Star_miRNA	canonical_conserved_miRNA	hsa-mir-125a	MI0000469	UGCCAGUCUCUAGGUCCCUGAGACCCUUUAACCUGUGAGGACAUCCAGGGUCACAGGUGAGGUUCUUGGGAGCCUGGCGUCUGGCC	chr19:51693254-51693339(+)	MIPF0000033	mir-10	let7e,125a,99b	p@chr19:52192629..52192640,+	curation	1.54501	2.91807	0.128953	0.380607	7.02685	5.48184	75.6998	79.2844	280.529	38.4947	113.516	194.333	131.149	1.46657	23.7021	22.7914	23.9667	64.7193
hsa-miR-125a-5p	5p	MIMAT0000443	UCCCUGAGACCCUUUAACCUGUGA	CCCUGA	24	Yes	Mature_miRNA	canonical_conserved_miRNA	hsa-mir-125a	MI0000469	UGCCAGUCUCUAGGUCCCUGAGACCCUUUAACCUGUGAGGACAUCCAGGGUCACAGGUGAGGUUCUUGGGAGCCUGGCGUCUGGCC	chr19:51693254-51693339(+)	MIPF0000033	mir-10	let7e,125a,99b	p@chr19:52192629..52192640,+	curation	-0.493115	0.71049	0.593654	0.815541	7.80615	8.29926	126.892	539.546	140.264	84.8188	320.408	130.952	70.4965	319.713	546.214	498.156	398.081	56.6294
hsa-miR-125b-1-3p	3p	MIMAT0004592	ACGGGUUAGGCUCUUGGGAGCU	CGGGUU	22	Yes	Star_miRNA	canonical_conserved_miRNA	hsa-mir-125b-1	MI0000446	UGCGCUCCUCUCAGUCCCUGAGACCCUAACUUGUGAUGUUUACCGUUUAAAUCCACGGGUUAGGCUCUUGGGAGCUGCGAGUCGUGCU	chr11:122099757-122099844(-)	MIPF0000033	mir-10	125b-1	p1@MIR100HG	ENST00000524376.1	0.289344	1.22208	0.777325	0.917808	6.16232	5.87297	20.6949	75.6806	31.9995	112.874	21.9708	165.524	8.89145	30.798	56.459	52.7459	198.748	3.46711
hsa-miR-125b-2-3p	3p	MIMAT0004603	UCACAAGUCAGGCUCUUGGGAC	CACAAG	22	Yes	Star_miRNA	canonical_conserved_miRNA	hsa-mir-125b-2	MI0000470	ACCAGACUUUUCCUAGUCCCUGAGACCCUAACUUGUGAGGUAUUUUAGUAACAUCACAAGUCAGGCUCUUGGGACCUAGGCGGAGGGGA	chr21:16590237-16590325(+)	MIPF0000033	mir-10	125b-2	p1@LINC00478	ENST00000418813.2	0.495119	1.40944	0.628692	0.841931	6.14753	5.65242	18.5165	141.064	140.798	17.6162	98.8687	8.38096	88.5969	25.665	62.5842	42.327	15.1984	67.0307
hsa-miR-125b-5p	5p	MIMAT0000423	UCCCUGAGACCCUAACUUGUGA	CCCUGA	22	Yes	Mature_miRNA	canonical_conserved_miRNA	hsa-mir-125b-1	MI0000446	UGCGCUCCUCUCAGUCCCUGAGACCCUAACUUGUGAUGUUUACCGUUUAAAUCCACGGGUUAGGCUCUUGGGAGCUGCGAGUCGUGCU	chr11:122099757-122099844(-)	MIPF0000033	mir-10	125b-1	p1@MIR100HG	ENST00000524376.1	1.01274	2.01774	0.260047	0.539854	9.28884	8.2761	316.414	1270.61	329.595	292.299	972.209	572	55.254	317.146	733.167	218.798	285.262	249.632
hsa-miR-125b-5p	5p	MIMAT0000423	UCCCUGAGACCCUAACUUGUGA	CCCUGA	22	Yes	Mature_miRNA	canonical_conserved_miRNA	hsa-mir-125b-2	MI0000470	ACCAGACUUUUCCUAGUCCCUGAGACCCUAACUUGUGAGGUAUUUUAGUAACAUCACAAGUCAGGCUCUUGGGACCUAGGCGGAGGGGA	chr21:16590237-16590325(+)	MIPF0000033	mir-10	125b-2	p1@LINC00478	ENST00000418813.2	1.0022	2.00306	0.26513	0.543655	9.26885	8.26665	313.691	1245.38	322.661	292.299	964.885	562.572	53.6662	321.179	727.308	213.588	280.586	250.787
hsa-miR-126-3p	3p	MIMAT0000445	UCGUACCGUGAGUAAUAAUGCG	CGUACC	22	Yes	Mature_miRNA	canonical_conserved_miRNA	hsa-mir-126	MI0000471	CGCUGGCGACGGGACAUUAUUACUUUUGGUACGCGCUGUGACACUUCAAACUCGUACCGUGAGUAAUAAUGCGCCGUCCACGGCA	chr9:136670602-136670686(+)	MIPF0000115	mir-126	126	p1@EGFL7	ENST00000308874.7	-0.0665529	0.954917	0.938986	0.986593	9.88049	9.94704	596.34	837.12	1262.38	1199.21	708.559	1051.29	570.64	501.934	1068.99	1139.57	979.712	1661.9
hsa-miR-126-5p	5p	MIMAT0000444	CAUUAUUACUUUUGGUACGCG	AUUAUU	21	Yes	Star_miRNA	canonical_conserved_miRNA	hsa-mir-126	MI0000471	CGCUGGCGACGGGACAUUAUUACUUUUGGUACGCGCUGUGACACUUCAAACUCGUACCGUGAGUAAUAAUGCGCCGUCCACGGCA	chr9:136670602-136670686(+)	MIPF0000115	mir-126	126	p1@EGFL7	ENST00000308874.7	-0.334179	0.793236	0.758877	0.915333	4.89043	5.22461	21.7841	21.623	30.9328	43.0618	38.4489	22	36.836	16.1323	25.0337	56.0018	23.3821	67.0307
hsa-miR-1260a	5p	MIMAT0005911	AUCCCACCUCUGCCACCA	UCCCAC	18	NO	-	non-canonical_miRNA	hsa-mir-1260a	MI0006394	ACCUUUCCAGCUCAUCCCACCUCUGCCACCAAAACACUCAUCGCGGGGUCAGAGGGAGUGCCAAAAAAGGUAA	chr14:77266218-77266290(+)	MIPF0001020	mir-1260a	1260a	Unknown	Unknown	0.500953	1.41515	0.641293	0.841931	5.48573	4.98478	33.2208	42.7312	15.4664	65.2452	80.5597	31.9524	31.1201	5.133	4.26105	37.7687	45.0106	67.0307
hsa-miR-1260b	5p	MIMAT0015041	AUCCCACCACUGCCACCAU	UCCCAC	19	NO	-	non-canonical_miRNA	hsa-mir-1260b	MI0014197	UCUCCGUUUAUCCCACCACUGCCACCAUUAUUGCUACUGUUCAGCAGGUGCUGCUGGUGGUGAUGGUGAUAGUCUGGUGGGGGCGGUGG	chr11:96341438-96341526(+)	MIPF0001381	mir-1260b	1260b	Unknown	Unknown	0.606861	1.52294	0.570534	0.794156	5.60357	4.99671	50.1035	53.0279	16.5331	63.2879	73.2361	35.6191	33.6605	5.49964	5.85895	41.6758	45.0106	60.0965
hsa-miR-1261	5p	MIMAT0005913	AUGGAUAAGGCUUUGGCUU	UGGAUA	19	NO	-	non-canonical_miRNA	hsa-mir-1261	MI0006396	UGCUAUGGAUAAGGCUUUGGCUUAUGGGGAUAUUGUGGUUGAUCUGUUCUAUCCAGAUGACUGAAACUUUCUCCAUAGCAGC	chr11:90869121-90869202(-)	MIPF0000802	mir-1261	1261	Unknown	Unknown	2.59937	6.06023	0.124436	0.370643	2.08329	-0.516084	0	2.57417	1.06665	5.21962	12.8163	4.19048	0.317552	0.366643	0.532632	2.60474	0	0
hsa-miR-1262	5p	MIMAT0005914	AUGGGUGAAUUUGUAGAAGGAU	UGGGUG	22	NO	-	non-canonical_miRNA	hsa-mir-1262	MI0006397	AUCUACAAUGGUGAUGGGUGAAUUUGUAGAAGGAUGAAAGUCAAAGAAUCCUUCUGGGAACUAAUUUUUGGCCUUCAACAAGAAUUGUGAUAU	chr1:68183518-68183610(-)	MIPF0000595	mir-1262	1262	p1@WLS	ENST00000370973.2	1.34719	2.54416	0.339164	0.615834	2.76247	1.41528	0	9.78184	8.53319	0	14.6472	7.85715	5.08083	2.5665	5.59263	1.95355	0	0
hsa-miR-1266-5p	5p	MIMAT0005920	CCUCAGGGCUGUAGAACAGGGCU	CUCAGG	23	NO	Mature_miRNA	canonical_hsa-specific_miRNA	hsa-mir-1266	MI0006403	ACAGGUAGUGUCCCUCAGGGCUGUAGAACAGGGCUGGGAUUACUAAAGCCCUGUUCUAUGCCCUGAGGGACACUGAGCAUGUCA	chr15:52277117-52277200(-)	MIPF0000615	mir-1266	1266	p1@MYO5C	ENST00000558479.1	3.48258	11.178	0.0816624	0.307101	0.812765	-2.66982	1.63381	0	0	0	5.4927	3.66667	0	0	0	0.651184	0	0
hsa-miR-1268a	5p	MIMAT0005922	CGGGCGUGGUGGUGGGGG	GGGCGU	18	NO	-	non-canonical_miRNA	hsa-mir-1268a	MI0006405	UAGCCGGGCGUGGUGGUGGGGGCCUGUGGUCCCAGCUACUUUGGAGGCUGAG	chr15:22225278-22225329(-)	MIPF0000946	mir-1268	1268a	Unknown	Unknown	0.526167	1.4401	0.643865	0.842096	5.04624	4.52007	22.3287	25.2269	14.9331	112.222	9.15451	13.6191	8.5739	2.19986	2.13053	1.95355	46.1797	77.432
hsa-miR-1268b	5p	MIMAT0018925	CGGGCGUGGUGGUGGGGGUG	GGGCGU	20	NO	-	non-canonical_miRNA	hsa-mir-1268b	MI0016748	ACCCGGGCGUGGUGGUGGGGGUGGGUGCCUGUAAUUCCAGCUAGUUGGGA	chr17:80098828-80098877(+)	-	-	1268b	p1@CCDC40	ENST00000397545.4	0.500848	1.41504	0.65476	0.845804	5.16427	4.66343	23.4179	25.2269	14.9331	125.923	9.15451	15.7143	9.52655	2.19986	2.92947	1.95355	46.1797	90.1448
hsa-miR-1269a	5p	MIMAT0005923	CUGGACUGAGCCGUGCUACUGG	UGGACU	22	NO	Mature_miRNA	canonical_hsa-specific_miRNA	hsa-mir-1269a	MI0006406	UGGAUUGCCUAGACCAGGGAAGCCAGUUGGCAUGGCUCAGUCCAAGUCUGACCACCUGAGGAAUGCCUGGACUGAGCCGUGCUACUGGCUUCCCUGGUCUCCAGC	chr4:66276824-66276928(+)	MIPF0000984	mir-1269	1269a	p1@ENST00000443143	curation	3.9431	15.3813	0.00434387	0.103193	6.09071	2.14761	7.07984	0.514834	0	6.52452	307.591	89.0477	0	0	0	0	26.3049	0
hsa-miR-1269b	5p	MIMAT0019059	CUGGACUGAGCCAUGCUACUGG	UGGACU	22	NO	-	non-canonical_miRNA	hsa-mir-1269b	MI0016888	UGAGGUUUCUGGACUGAGCCAUGCUACUGGCUUCUCUGGUUCUCCAGCUUACAGAUGGCUUAUCAUGGGACCUCU	chr17:12917268-12917342(-)	-	-	1269b	Unknown	Unknown	6.88746	118.394	1.07848e-05	0.00206048	5.22334	-1.66411	0	0	0	10.4392	144.641	70.7143	0.317552	0	0	1.30237	0	0
hsa-miR-127-3p	3p	MIMAT0000446	UCGGAUCCGUCUGAGCUUGGCU	CGGAUC	22	Yes	Mature_miRNA	canonical_conserved_miRNA	hsa-mir-127	MI0000472	UGUGAUCACUGUCUCCAGCCUGCUGAAGCUCAGAGGGCUCUGAUUCAGAAAGAUCAUCGGAUCCGUCUGAGCUUGGCUGGUCGGAAGUCUCAUCAUC	chr14:100882979-100883075(+)	MIPF0000080	mir-127	127,136,337,431,433,493,432,665	p1@MEG3	Gtl2-Dio3	0.599175	1.51485	0.500247	0.75189	9.3823	8.78312	776.604	1156.32	748.254	383.642	831.229	107.905	326.761	232.452	222.64	522.249	874.492	464.592
hsa-miR-127-5p	5p	MIMAT0004604	CUGAAGCUCAGAGGGCUCUGAU	UGAAGC	22	Yes	Star_miRNA	canonical_conserved_miRNA	hsa-mir-127	MI0000472	UGUGAUCACUGUCUCCAGCCUGCUGAAGCUCAGAGGGCUCUGAUUCAGAAAGAUCAUCGGAUCCGUCUGAGCUUGGCUGGUCGGAAGUCUCAUCAUC	chr14:100882979-100883075(+)	MIPF0000080	mir-127	127,136,337,431,433,493,432,665	p1@MEG3	Gtl2-Dio3	-0.340678	0.78967	0.783836	0.91825	3.90708	4.24776	9.25825	45.3054	5.86657	0.652452	27.4635	1.57143	17.4653	23.4651	28.4958	16.2796	27.474	0
hsa-miR-1270	5p	MIMAT0005924	CUGGAGAUAUGGAAGAGCUGUGU	UGGAGA	23	NO	Mature_miRNA	canonical_hsa-specific_miRNA	hsa-mir-1270	MI0006407	CACAGAGUUAUACUGGAGAUAUGGAAGAGCUGUGUUGGGUAUAAGUAACAGGCUUUUCUUUAUCUUCUAUGUGGCUCUUUGCA	chr19:20399272-20399354(-)	MIPF0000877	mir-1270	1270	p1@ZNF826P	ENST00000600513.1	1.64442	3.12623	0.253993	0.533165	3.20376	1.55934	11.9813	2.05934	5.86657	12.3966	7.32361	15.1905	2.54041	0.733286	1.06526	0	0	13.8684
hsa-miR-1271-5p	5p	MIMAT0005796	CUUGGCACCUAGCAAGCACUCA	UUGGCA	22	Yes	Mature_miRNA	canonical_conserved_miRNA	hsa-mir-1271	MI0003814	CACCCAGAUCAGUGCUUGGCACCUAGCAAGCACUCAGUAAAUAUUUGUUGAGUGCCUGCUAUGUGCCAGGCAUUGUGCUGAGGGCU	chr5:176367946-176368031(+)	MIPF0000483	mir-1271	1271	p1@ARL10	NM_173664	-0.922225	0.527695	0.472432	0.726933	2.80893	3.73115	0.544603	11.3263	18.133	0	9.15451	2.61905	13.3372	10.9993	14.3811	40.3734	0	0
hsa-miR-1273c	5p	MIMAT0015017	GGCGACAAAACGAGACCCUGUC	GCGACA	22	NO	-	non-canonical_miRNA	hsa-mir-1273c	MI0014171	UGCAGCCUGGGCGACAAAACGAGACCCUGUCUUUUUUUUUUUCUGAGACAGAGUCUCGUUCUGUUGCCCAAGCUGGA	chr6:154853360-154853436(+)	MIPF0001481	mir-1273c	1273c	p1@SCAF8	curation	-0.517783	0.698444	0.784378	0.91825	0.934533	1.45232	0	0.514834	0	0	7.32361	4.19048	5.39838	0.366643	4.52737	1.95355	3.50732	0
hsa-miR-1273h-3p	3p	MIMAT0030416	CUGCAGACUCGACCUCCCAGGC	UGCAGA	22	Yes	-	non-canonical_miRNA	hsa-mir-1273h	MI0025512	UACUUGGGUGACUAAGGCAGGAUUGCUUGAGCCUGGGAGGUCAAGGCUGCAGUGUCGUGGUCACAGCUUGCUGCAGACUCGACCUCCCAGGCUUAAGCAAUCCUCCUGCUCGAGUG	chr16:24203116-24203231(+)	-	-	1273h	p1@PRKCB	NM_002738	-1.79422	0.288327	0.122904	0.368333	3.3537	5.14792	13.6151	13.3857	9.06652	0	14.6472	10.4762	13.0196	29.3314	55.66	34.5127	79.4993	0
hsa-miR-1273h-5p	5p	MIMAT0030415	CUGGGAGGUCAAGGCUGCAGU	UGGGAG	21	Yes	-	non-canonical_miRNA	hsa-mir-1273h	MI0025512	UACUUGGGUGACUAAGGCAGGAUUGCUUGAGCCUGGGAGGUCAAGGCUGCAGUGUCGUGGUCACAGCUUGCUGCAGACUCGACCUCCCAGGCUUAAGCAAUCCUCCUGCUCGAGUG	chr16:24203116-24203231(+)	-	-	1273h	p1@PRKCB	NM_002738	2.34892	5.09442	0.109798	0.345559	2.75645	0.407531	3.26762	5.66317	9.59984	0	16.4781	5.76191	5.71593	0.366643	1.06526	0	0	0
hsa-miR-1278	5p	MIMAT0005936	UAGUACUGUGCAUAUCAUCUAU	AGUACU	22	NO	Mature_miRNA	canonical_hsa-specific_miRNA	hsa-mir-1278	MI0006425	AUUUGCUCAUAGAUGAUAUGCAUAGUACUCCCAGAACUCAUUAAGUUGGUAGUACUGUGCAUAUCAUCUAUGAGCGAAUAG	chr1:193136503-193136583(+)	MIPF0000591	mir-1278	1278	p1@CDC73	ENST00000367435.3	-0.569153	0.674012	0.701237	0.873408	1.62885	2.19801	0	7.20767	1.59997	0	0	8.90477	8.5739	5.49964	5.59263	7.16302	0	0
hsa-miR-128-1-5p	5p	MIMAT0026477	CGGGGCCGUAGCACUGUCUGAGA	GGGGCC	23	Yes	Star_miRNA	canonical_conserved_miRNA	hsa-mir-128-1	MI0000447	UGAGCUGUUGGAUUCGGGGCCGUAGCACUGUCUGAGAGGUUUACAUUUCUCACAGUGAACCGGUCUCUUUUUCAGCUGCUUC	chr2:135665397-135665478(+)	MIPF0000048	mir-128	128-1	p1@R3HDM1	ENST00000409478.1	-0.722639	0.605988	0.63805	0.841931	0.748715	1.47135	0	6.17801	0	0	0	3.14286	0.952655	5.86629	3.99474	5.20947	0	0
hsa-miR-128-3p	3p	MIMAT0000424	UCACAGUGAACCGGUCUCUUU	CACAGU	21	Yes	Mature_miRNA	canonical_conserved_miRNA	hsa-mir-128-1	MI0000447	UGAGCUGUUGGAUUCGGGGCCGUAGCACUGUCUGAGAGGUUUACAUUUCUCACAGUGAACCGGUCUCUUUUUCAGCUGCUUC	chr2:135665397-135665478(+)	MIPF0000048	mir-128	128-1	p1@R3HDM1	ENST00000409478.1	-0.0986837	0.933885	0.91136	0.975359	9.08069	9.17937	361.072	507.626	663.456	339.275	481.527	895.191	207.679	254.45	384.826	1528.33	630.733	472.682
hsa-miR-128-3p	3p	MIMAT0000424	UCACAGUGAACCGGUCUCUUU	CACAGU	21	Yes	Mature_miRNA	canonical_conserved_miRNA	hsa-mir-128-2	MI0000727	UGUGCAGUGGGAAGGGGGGCCGAUACACUGUACGAGAGUGAGUAGCAGGUCUCACAGUGAACCGGUCUCUUUCCCUACUGUGUC	chr3:35744476-35744559(+)	MIPF0000048	mir-128	128-2	p1@ARPP21	ENST00000417925.1	-0.0776289	0.947614	0.930611	0.979908	8.87281	8.95044	312.057	424.738	527.458	275.335	408.291	864.286	177.194	219.619	354.466	1344.69	430.816	441.478
hsa-miR-1283	5p	MIMAT0005799	UCUACAAAGGAAAGCGCUUUCU	CUACAA	22	NO	Mature_miRNA	canonical_hsa-specific_miRNA	hsa-mir-1283-1	MI0003832	CUCAAGCUAUGAGUCUACAAAGGAAAGCGCUUUCUGUUGUCAGAAAGAAGAGAAAGCGCUUCCCUUUUGAGGGUUACGGUUUGAGAA	chr19:53688481-53688567(+)	MIPF0000020	mir-515	512-1,512-2,498,520e,515-1,519e,520f,515-2,519c,520a,526b,519b,525,523,518f,520b,518b,526a-1,520c,518c,524,517a,519d,521-2,520d,517b,520g,516b-2,526a-2,518e,518a-1,518d,516b-1,518a-2,517c,520h,521-1,522,519a-1,527,516a-1,516a-2,519a-2,1323,1283-1,1283-2	Unknown	Unknown	-1.20158	0.434798	0.308534	0.584956	3.68328	4.88486	4.35682	4.11867	9.06652	6.52452	54.927	0	10.7968	4.76636	5.32632	18.2331	79.4993	58.9408
hsa-miR-1283	5p	MIMAT0005799	UCUACAAAGGAAAGCGCUUUCU	CUACAA	22	NO	Mature_miRNA	canonical_hsa-specific_miRNA	hsa-mir-1283-2	MI0006430	CUCAAGCUGUGAGUCUACAAAGGAAAGCGCUUUCUGUUGUCUGAAAGAAAAGAAAUCGCUUCCCUUUGGAGUGUUACGGUUUGAGAA	chr19:53758232-53758318(+)	MIPF0000020	mir-515	512-1,512-2,498,520e,515-1,519e,520f,515-2,519c,520a,526b,519b,525,523,518f,520b,518b,526a-1,520c,518c,524,517a,519d,521-2,520d,517b,520g,516b-2,526a-2,518e,518a-1,518d,516b-1,518a-2,517c,520h,521-1,522,519a-1,527,516a-1,516a-2,519a-2,1323,1283-1,1283-2	Unknown	Unknown	-1.20158	0.434798	0.308534	0.584956	3.68328	4.88486	4.35682	4.11867	9.06652	6.52452	54.927	0	10.7968	4.76636	5.32632	18.2331	79.4993	58.9408
hsa-miR-1284	5p	MIMAT0005941	UCUAUACAGACCCUGGCUUUUC	CUAUAC	22	NO	-	non-canonical_miRNA	hsa-mir-1284	MI0006431	AUUUUGAUAUAUAAGCCAGUUUAAUGUUUUCUAUACAGACCCUGGCUUUUCUUAAAUUUUAUAUAUUGGAAAGCCCAUGUUUGUAUUGGAAACUGCUGGUUUCUUUCAUACUGAAAAUCU	chr3:71541970-71542089(-)	MIPF0000604	mir-1284	1284	p4@FOXP1	ENST00000471386.2	-0.28848	0.818764	0.874235	0.957003	0.597181	0.885661	0	2.05934	0	0	0	6.28572	0.635103	1.83321	1.06526	7.16302	0	0
hsa-miR-1285-3p	3p	MIMAT0005876	UCUGGGCAACAAAGUGAGACCU	CUGGGC	22	Yes	-	non-canonical_miRNA	hsa-mir-1285-1	MI0006346	UGUAGAGAUAGGAUCUCACUUUGUUGCCCAGGCUGGUCUCAAACUCCUGGUCUGGGCAACAAAGUGAGACCUUAUCUCUACAAG	chr7:92204015-92204098(-)	MIPF0000559	mir-1285	1285-1	p1@KRIT1	NM_001013406	3.35603	10.2392	0.00198212	0.0622769	7.3398	3.98378	270.668	39.6422	28.7995	90.0384	25.6326	515.953	49.2205	2.93314	11.4516	10.4189	19.8748	0
hsa-miR-1285-5p	5p	MIMAT0022719	GAUCUCACUUUGUUGCCCAGG	AUCUCA	21	Yes	-	non-canonical_miRNA	hsa-mir-1285-1	MI0006346	UGUAGAGAUAGGAUCUCACUUUGUUGCCCAGGCUGGUCUCAAACUCCUGGUCUGGGCAACAAAGUGAGACCUUAUCUCUACAAG	chr7:92204015-92204098(-)	MIPF0000559	mir-1285	1285-1	p1@KRIT1	NM_001013406	-1.4644	0.362387	0.329299	0.606309	0.368796	1.83319	2.72301	0	1.06665	0.652452	0	2.61905	0.635103	1.46657	1.33158	0	0	18.4912
hsa-miR-1287-5p	5p	MIMAT0005878	UGCUGGAUCAGUGGUUCGAGUC	GCUGGA	22	Yes	Mature_miRNA	canonical_hsa-specific_miRNA	hsa-mir-1287	MI0006349	GUUGUGCUGUCCAGGUGCUGGAUCAGUGGUUCGAGUCUGAGCCUUUAAAAGCCACUCUAGCCACAGAUGCAGUGAUUGGAGCCAUGACAA	chr10:98395218-98395307(-)	MIPF0000725	mir-1287	1287	p1@PYROXD2	ENST00000370575.4	1.35998	2.56681	0.260967	0.539854	4.37052	3.01054	61.5401	16.9895	6.93322	0	12.8163	25.1429	11.4319	8.06614	13.0495	3.25592	11.6911	0
hsa-miR-1288-3p	3p	MIMAT0005942	UGGACUGCCCUGAUCUGGAGA	GGACUG	21	NO	-	non-canonical_miRNA	hsa-mir-1288	MI0006432	GAGGGUGUUGAUCAGCAGAUCAGGACUGUAACUCACCAUAGUGGUGGACUGCCCUGAUCUGGAGACCACUGCCUU	chr17:16282014-16282088(+)	MIPF0000660	mir-1288	1288	p1@PIGL	ENST00000584797.1	1.1491	2.21775	0.446627	0.700627	2.23041	1.08132	11.9813	4.11867	1.59997	0	3.6618	6.28572	3.81062	1.09993	0.798947	0	6.43009	0
hsa-miR-129-5p	5p	MIMAT0000242	CUUUUUGCGGUCUGGGCUUGC	UUUUUG	21	Yes	Mature_miRNA	canonical_conserved_miRNA	hsa-mir-129-1	MI0000252	GGAUCUUUUUGCGGUCUGGGCUUGCUGUUCCUCUCAACAGUAGUCAGGAAGCCCUUACCCCAAAAAGUAUCU	chr7:128207872-128207943(+)	MIPF0000073	mir-129	129-1	p@chr7:127807707..127807735,+	curation	0.3615	1.28476	0.738667	0.901581	5.34565	4.98415	53.3711	15.9599	32.5328	70.4648	45.7725	25.6667	4.44572	2.19986	3.46211	10.4189	124.51	45.0724
hsa-miR-129-5p	5p	MIMAT0000242	CUUUUUGCGGUCUGGGCUUGC	UUUUUG	21	Yes	Mature_miRNA	canonical_conserved_miRNA	hsa-mir-129-2	MI0000473	UGCCCUUCGCGAAUCUUUUUGCGGUCUGGGCUUGCUGUACAUAACUCAAUAGCCGGAAGCCCUUACCCCAAAAAGCAUUUGCGGAGGGCG	chr11:43581394-43581483(+)	MIPF0000073	mir-129	129-2	p1@MIR129-2	ENST00000533358.1	0.3615	1.28476	0.738667	0.901581	5.34565	4.98415	53.3711	15.9599	32.5328	70.4648	45.7725	25.6667	4.44572	2.19986	3.46211	10.4189	124.51	45.0724
hsa-miR-1290	5p	MIMAT0005880	UGGAUUUUUGGAUCAGGGA	GGAUUU	19	NO	-	non-canonical_miRNA	hsa-mir-1290	MI0006352	GAGCGUCACGUUGACACUCAAAAAGUUUCAGAUUUUGGAACAUUUCGGAUUUUGGAUUUUUGGAUCAGGGAUGCUCAA	chr1:18897071-18897148(-)	MIPF0000610	mir-1290	1290	p1@ALDH4A1	ENST00000290597.5	3.90344	14.9642	4.6634e-05	0.00454215	11.4757	7.57231	1283.63	121.501	9885.17	1212.91	355.195	4228.19	114.954	196.887	164.583	412.851	171.274	80.8992
hsa-miR-1291	5p	MIMAT0005881	UGGCCCUGACUGAAGACCAGCAGU	GGCCCU	24	NO	-	non-canonical_miRNA	hsa-mir-1291	MI0006353	GGUAGAAUUCCAGUGGCCCUGACUGAAGACCAGCAGUUGUACUGUGGCUGUUGGUUUCAAGCAGAGGCCUAAAGGACUGUCUUCCUG	chr12:48654444-48654530(-)	MIPF0000599	mir-1291	1291	p1@KANSL2	ENST00000550347.1	-1.39375	0.380575	0.329032	0.606309	1.33981	2.73356	5.99063	4.11867	4.2666	0	0	0	4.44572	0	4.79368	3.9071	26.3049	0
hsa-miR-1292-5p	5p	MIMAT0005943	UGGGAACGGGUUCCGGCAGACGCUG	GGGAAC	25	Yes	-	non-canonical_miRNA	hsa-mir-1292	MI0006433	CCUGGGAACGGGUUCCGGCAGACGCUGAGGUUGCGUUGACGCUCGCGCCCCGGCUCCCGUUCCAGG	chr20:2652777-2652842(+)	MIPF0000675	mir-1292	1292	p1@NOP56	ENST00000494697.1	1.33486	2.5225	0.345404	0.623007	3.09831	1.76345	7.62444	3.089	4.79992	6.52452	14.6472	14.6667	6.35103	0.733286	0.798947	2.60474	9.35286	0
hsa-miR-1293	5p	MIMAT0005883	UGGGUGGUCUGGAGAUUUGUGC	GGGUGG	22	NO	-	non-canonical_miRNA	hsa-mir-1293	MI0006355	AGGUUGUUCUGGGUGGUCUGGAGAUUUGUGCAGCUUGUACCUGCACAAAUCUCCGGACCACUUAGUCUUUA	chr12:50234142-50234212(-)	MIPF0000691	mir-1293	1293	p2@LIMA1	ENST00000394943.3	3.33712	10.1059	0.0802708	0.305453	1.29513	-2.04199	9.25825	0.514834	1.06665	0	0	3.14286	0.635103	0	0.266316	0	0	0
hsa-miR-1294	5p	MIMAT0005884	UGUGAGGUUGGCAUUGUUGUCU	GUGAGG	22	NO	Mature_miRNA	canonical_hsa-specific_miRNA	hsa-mir-1294	MI0006356	CACCUAAUGUGUGCCAAGAUCUGUUCAUUUAUGAUCUCACCGAGUCCUGUGAGGUUGGCAUUGUUGUCUGGCAUUGUCUGAUAUACAACAGUGCCAACCUCACAGGACUCAGUGAGGUGAAACUGAGGAUUAGGAAGGUGUA	chr5:154347106-154347247(+)	MIPF0000603	mir-1294	1294	p1@GALNT10	NM_198321	4.38	20.8214	0.0003235	0.0196941	6.21427	1.83427	55.0049	15.9599	8.53319	64.5928	0	300.143	12.067	0	3.19579	5.20947	0	0
hsa-miR-1295a	5p	MIMAT0005885	UUAGGCCGCAGAUCUGGGUGA	UAGGCC	21	NO	Mature_miRNA	canonical_hsa-specific_miRNA	hsa-mir-1295a	MI0006357	AGGACAUUUUGCCCAGAUCCGUGGCCUAUUCAGAAAUGUGGCCUGUGAUUAGGCCGCAGAUCUGGGUGAAAUGUCCUCC	chr1:171101728-171101806(-)	MIPF0000676	mir-1295	1295a,1295b	Unknown	Unknown	2.58524	6.00115	0.114487	0.354	1.61529	-0.969946	4.35682	2.05934	10.6665	0	0	0.52381	1.58776	0	0.266316	0.651184	0	0
hsa-miR-1296-5p	5p	MIMAT0005794	UUAGGGCCCUGGCUCCAUCUCC	UAGGGC	22	Yes	Mature_miRNA	canonical_conserved_miRNA	hsa-mir-1296	MI0003780	ACCUACCUAACUGGGUUAGGGCCCUGGCUCCAUCUCCUUUAGGAAAACCUUCUGUGGGGAGUGGGGCUUCGACCCUAACCCAGGUGGGCUGU	chr10:63372957-63373048(-)	MIPF0000649	mir-1296	1296	p4@JMJD1C	NM_032776	1.0208	2.02905	0.601434	0.822748	0.216568	-0.804234	0	3.089	3.19995	0	0	0	1.90531	0.366643	0	0	0.584554	0
hsa-miR-1297	5p	MIMAT0005886	UUCAAGUAAUUCAGGUG	UCAAGU	17	NO	-	non-canonical_miRNA	hsa-mir-1297	MI0006358	UGUUUAUCUCUAGGGUUGAUCUAUUAGAAUUACUUAUCUGAGCCAAAGUAAUUCAAGUAAUUCAGGUGUAGUGAAAC	chr13:54311972-54312048(-)	MIPF0000584	mir-1297	1297	Unknown	Unknown	-4.1295	0.0571345	0.00341355	0.0851966	0.121841	4.25134	0	2.57417	2.1333	0	0	1.04762	15.2425	68.9289	22.1042	5.86065	1.16911	0
hsa-miR-1298-5p	5p	MIMAT0005800	UUCAUUCGGCUGUCCAGAUGUA	UCAUUC	22	NO	Mature_miRNA	canonical_conserved_miRNA	hsa-mir-1298	MI0003938	AGACGAGGAGUUAAGAGUUCAUUCGGCUGUCCAGAUGUAUCCAAGUACCCUGUGUUAUUUGGCAAUAAAUACAUCUGGGCAACUGACUGAACUUUUCACUUUUCAUGACUCA	chrX:114715233-114715344(+)	MIPF0000598	mir-1298	1298	p1@HTR2C	ENST00000371950.3	1.23286	2.35033	0.355839	0.627876	3.68264	2.44978	3.26762	1.02967	2.1333	59.3732	10.9854	0	1.27021	0.733286	1.59789	0.651184	0.584554	28.8926
hsa-miR-1299	5p	MIMAT0005887	UUCUGGAAUUCUGUGUGAGGGA	UCUGGA	22	NO	-	non-canonical_miRNA	hsa-mir-1299	MI0006359	CCUCAUGGCAGUGUUCUGGAAUCCUACGUGAGGGACAAUCAUUCAGACCCACGUAGCAGUGUUCUGGAAUUCUGUGUGAGGGA	chr9:40929010-40929092(-)	MIPF0000625	mir-1299	1299	Unknown	Unknown	2.79969	6.96293	0.0107544	0.139175	6.68674	3.88704	436.771	102.452	27.7329	0	47.6034	2.61905	7.62124	3.29979	15.7126	24.0938	9.35286	28.8926
hsa-miR-1301-3p	3p	MIMAT0005797	UUGCAGCUGCCUGGGAGUGACUUC	UGCAGC	24	Yes	Mature_miRNA	canonical_conserved_miRNA	hsa-mir-1301	MI0003815	GGAUUGUGGGGGGUCGCUCUAGGCACCGCAGCACUGUGCUGGGGAUGUUGCAGCUGCCUGGGAGUGACUUCACACAGUCCUC	chr2:25328640-25328721(-)	MIPF0000742	mir-1301	1301	p1@DNMT3A	NM_022552	0.785443	1.72362	0.449327	0.701085	6.11511	5.32967	57.7279	34.4939	150.398	0.652452	93.376	79.0953	22.5462	7.33286	28.7621	118.515	63.7164	0
hsa-miR-1303	5p	MIMAT0005891	UUUAGAGACGGGGUCUUGCUCU	UUAGAG	22	NO	-	non-canonical_miRNA	hsa-mir-1303	MI0006370	GGCUGGGCAACAUAGCGAGACCUCAACUCUACAAUUUUUUUUUUUUUAAAUUUUAGAGACGGGGUCUUGCUCUGUUGCCAGGCUUU	chr5:154685776-154685861(+)	MIPF0000608	mir-1303	1303	p@chr5:154062217..154062315,+	curation	-0.597732	0.660792	0.635743	0.841931	3.10193	3.69966	1.63381	19.5637	10.6665	0	3.6618	15.1905	12.067	9.53272	15.9789	34.5127	5.26098	0
hsa-miR-1304-3p	3p	MIMAT0022720	UCUCACUGUAGCCUCGAACCCC	CUCACU	22	Yes	-	non-canonical_miRNA	hsa-mir-1304	MI0006371	AAACACUUGAGCCCAGCGGUUUGAGGCUACAGUGAGAUGUGAUCCUGCCACAUCUCACUGUAGCCUCGAACCCCUGGGCUCAAGUGAUUCA	chr11:93733674-93733764(-)	MIPF0001064	mir-1304	1304	p1@TAF1D	ENST00000526015.1	-1.64038	0.320771	0.165239	0.430328	3.09686	4.73725	4.35682	7.20767	13.3331	5.87207	1.8309	17.8095	6.98614	15.7656	19.9737	5.86065	30.9813	80.8992
hsa-miR-1304-5p	5p	MIMAT0005892	UUUGAGGCUACAGUGAGAUGUG	UUGAGG	22	Yes	-	non-canonical_miRNA	hsa-mir-1304	MI0006371	AAACACUUGAGCCCAGCGGUUUGAGGCUACAGUGAGAUGUGAUCCUGCCACAUCUCACUGUAGCCUCGAACCCCUGGGCUCAAGUGAUUCA	chr11:93733674-93733764(-)	MIPF0001064	mir-1304	1304	p1@TAF1D	ENST00000526015.1	1.72616	3.30847	0.176703	0.448573	3.89041	2.16425	25.0517	3.60384	1.59997	0	10.9854	47.1429	15.2425	0	2.66316	0	8.18375	0
hsa-miR-1306-3p	3p	MIMAT0005950	ACGUUGGCUCUGGUGGUG	CGUUGG	18	Yes	-	non-canonical_miRNA	hsa-mir-1306	MI0006443	GUGAGCAGUCUCCACCACCUCCCCUGCAAACGUCCAGUGGUGCAGAGGUAAUGGACGUUGGCUCUGGUGGUGAUGGACAGUCCGA	chr22:20086058-20086142(+)	MIPF0000531	mir-1306	1306,3618	p1@DGCR8	NM_022720	4.29794	19.6702	0.00959517	0.135445	3.3263	-0.971644	20.6949	6.69284	6.39989	11.7441	1.8309	12.0476	0.317552	0.733286	0.266316	1.30237	0	0
hsa-miR-1307-3p	3p	MIMAT0005951	ACUCGGCGUGGCGUCGGUCGUG	CUCGGC	22	Yes	Mature_miRNA	canonical_conserved_miRNA	hsa-mir-1307	MI0006444	CAUCAAGACCCAGCUGAGUCACUGUCACUGCCUACCAAUCUCGACCGGACCUCGACCGGCUCGUCUGUGUUGCCAAUCGACUCGGCGUGGCGUCGGUCGUGGUAGAUAGGCGGUCAUGCAUACGAAUUUUCAGCUCUUGUUCUGGUGAC	chr10:103394253-103394401(-)	MIPF0000558	mir-1307	1307	p1@USMG5	ENST00000369815.1	-0.13887	0.90823	0.876584	0.957003	8.65678	8.79565	674.763	248.15	340.261	532.401	280.128	345.191	40.0115	68.5622	237.021	415.455	1521.59	383.693
hsa-miR-1307-5p	5p	MIMAT0022727	UCGACCGGACCUCGACCGGCU	CGACCG	21	Yes	Mature_miRNA	canonical_conserved_miRNA	hsa-mir-1307	MI0006444	CAUCAAGACCCAGCUGAGUCACUGUCACUGCCUACCAAUCUCGACCGGACCUCGACCGGCUCGUCUGUGUUGCCAAUCGACUCGGCGUGGCGUCGGUCGUGGUAGAUAGGCGGUCAUGCAUACGAAUUUUCAGCUCUUGUUCUGGUGAC	chr10:103394253-103394401(-)	MIPF0000558	mir-1307	1307	p1@USMG5	ENST00000369815.1	-1.19361	0.437207	0.249577	0.529517	5.20848	6.4021	34.31	50.4537	41.5993	0	47.6034	47.6667	38.4238	141.524	130.761	32.5592	99.9587	63.5636
hsa-miR-130a-3p	3p	MIMAT0000425	CAGUGCAAUGUUAAAAGGGCAU	AGUGCA	22	Yes	Mature_miRNA	canonical_conserved_miRNA	hsa-mir-130a	MI0000448	UGCUGCUGGCCAGAGCUCUUUUCACAUUGUGCUACUGUCUGCACCUGUCACUAGCAGUGCAAUGUUAAAAGGGCAUUGGCCGUGUAGUG	chr11:57641198-57641286(+)	MIPF0000034	mir-130	130a	p1@ENST00000530595,p1@uc001nkt.1	ENST00000530595.1	-0.504933	0.704693	0.630437	0.841931	5.14315	5.64809	12.5259	44.7906	92.2651	9.78678	9.15451	42.4286	31.4376	44.7304	98.2705	53.3971	25.1358	47.3838
hsa-miR-130b-3p	3p	MIMAT0000691	CAGUGCAAUGAUGAAAGGGCAU	AGUGCA	22	Yes	Mature_miRNA	canonical_conserved_miRNA	hsa-mir-130b	MI0000748	GGCCUGCCCGACACUCUUUCCCUGUUGCACUACUAUAGGCCGCUGGGAAGCAGUGCAAUGAUGAAAGGGCAUCGGUCAGGUC	chr22:21653304-21653385(+)	MIPF0000034	mir-130	130b,301b	p3@PPIL2	ENST00000498589.1	1.04263	2.05997	0.320593	0.593646	5.95535	4.91272	57.7279	32.9494	113.065	13.049	21.9708	132.524	40.3291	20.532	48.2032	40.3734	30.3968	0
hsa-miR-130b-5p	5p	MIMAT0004680	ACUCUUUCCCUGUUGCACUAC	CUCUUU	21	Yes	Star_miRNA	canonical_conserved_miRNA	hsa-mir-130b	MI0000748	GGCCUGCCCGACACUCUUUCCCUGUUGCACUACUAUAGGCCGCUGGGAAGCAGUGCAAUGAUGAAAGGGCAUCGGUCAGGUC	chr22:21653304-21653385(+)	MIPF0000034	mir-130	130b,301b	p3@PPIL2	ENST00000498589.1	-0.655953	0.634656	0.602564	0.823138	3.26661	3.92256	10.8921	4.11867	4.2666	16.9638	21.9708	0	15.56	8.06614	2.39684	48.8388	13.4447	2.3114
hsa-miR-132-3p	3p	MIMAT0000426	UAACAGUCUACAGCCAUGGUCG	AACAGU	22	Yes	Mature_miRNA	canonical_conserved_miRNA	hsa-mir-132	MI0000449	CCGCCCCCGCGUCUCCAGGGCAACCGUGGCUUUCGAUUGUUACUGUGGGAACUGGAGGUAACAGUCUACAGCCAUGGUCGCCCCGCAGCACGCCCACGCGC	chr17:2049908-2050008(-)	MIPF0000065	mir-132	212,132	p@chr17:1954446..1954463,-	curation	-0.30705	0.808293	0.767456	0.915333	5.43319	5.74025	16.3381	66.9284	129.598	0	12.8163	32.4762	26.0392	32.9979	59.6547	140.656	0	61.2522
hsa-miR-132-5p	5p	MIMAT0004594	ACCGUGGCUUUCGAUUGUUACU	CCGUGG	22	Yes	Star_miRNA	canonical_conserved_miRNA	hsa-mir-132	MI0000449	CCGCCCCCGCGUCUCCAGGGCAACCGUGGCUUUCGAUUGUUACUGUGGGAACUGGAGGUAACAGUCUACAGCCAUGGUCGCCCCGCAGCACGCCCACGCGC	chr17:2049908-2050008(-)	MIPF0000065	mir-132	212,132	p@chr17:1954446..1954463,-	curation	0.968862	1.9573	0.37911	0.641064	5.30431	4.33545	35.3992	45.8202	103.465	0.652452	14.6472	36.1429	29.8499	20.8986	24.7674	43.6293	1.16911	0
hsa-miR-1321	5p	MIMAT0005952	CAGGGAGGUGAAUGUGAU	AGGGAG	18	NO	-	non-canonical_miRNA	hsa-mir-1321	MI0006652	ACAUUAUGAAGCAAGUAUUAUUAUCCCUGUUUUACAAAUAAGGAAAUAAACUCAGGGAGGUGAAUGUGAUCAAAGAUAG	chrX:85835780-85835858(+)	-	-	1321	Unknown	Unknown	2.88231	7.37328	0.130511	0.380616	1.21426	-1.66805	3.26762	0	0	8.48188	1.8309	0	0	0	0.266316	1.30237	0	0
hsa-miR-1323	5p	MIMAT0005795	UCAAAACUGAGGGGCAUUUUCU	CAAAAC	22	NO	Mature_miRNA	canonical_conserved_miRNA	hsa-mir-1323	MI0003786	ACUGAGGUCCUCAAAACUGAGGGGCAUUUUCUGUGGUUUGAAAGGAAAGUGCACCCAGUUUUGGGGAUGUCAA	chr19:53671968-53672040(+)	MIPF0000617	mir-1323	512-1,512-2,498,520e,515-1,519e,520f,515-2,519c,520a,526b,519b,525,523,518f,520b,518b,526a-1,520c,518c,524,517a,519d,521-2,520d,517b,520g,516b-2,526a-2,518e,518a-1,518d,516b-1,518a-2,517c,520h,521-1,522,519a-1,527,516a-1,516a-2,519a-2,1323,1283-1,1283-2	Unknown	Unknown	-1.69014	0.309896	0.10072	0.329199	5.27396	6.9641	33.7654	15.445	6.93322	73.7271	84.2215	18.8572	19.0531	26.3983	22.9032	44.2805	529.021	107.48
hsa-miR-133a-3p	3p	MIMAT0000427	UUUGGUCCCCUUCAACCAGCUG	UUGGUC	22	Yes	Mature_miRNA	canonical_conserved_miRNA	hsa-mir-133a-1	MI0000450	ACAAUGCUUUGCUAGAGCUGGUAAAAUGGAACCAAAUCGCCUCUUCAAUGGAUUUGGUCCCCUUCAACCAGCUGUAGCUAUGCAUUGA	chr18:21825698-21825785(-)	MIPF0000029	mir-133	1-2,133a-1	p1@uc002ktr.2,p1@uc002kts.2	ENST00000581072.1	-0.356976	0.780799	0.765355	0.915333	3.94996	4.30694	11.4367	5.66317	12.2665	34.58	21.9708	6.80953	2.22286	2.19986	31.9579	6.51184	28.6431	47.3838
hsa-miR-133a-3p	3p	MIMAT0000427	UUUGGUCCCCUUCAACCAGCUG	UUGGUC	22	Yes	Mature_miRNA	canonical_conserved_miRNA	hsa-mir-133a-2	MI0000451	GGGAGCCAAAUGCUUUGCUAGAGCUGGUAAAAUGGAACCAAAUCGACUGUCCAAUGGAUUUGGUCCCCUUCAACCAGCUGUAGCUGUGCAUUGAUGGCGCCG	chr20:62564912-62565013(+)	MIPF0000029	mir-133	133a-2	p1@C20orf166	NM_178463	-0.356976	0.780799	0.765355	0.915333	3.94996	4.30694	11.4367	5.66317	12.2665	34.58	21.9708	6.80953	2.22286	2.19986	31.9579	6.51184	28.6431	47.3838
hsa-miR-133b	5p	MIMAT0000770	UUUGGUCCCCUUCAACCAGCUA	UUGGUC	22	NO	Mature_miRNA	canonical_conserved_miRNA	hsa-mir-133b	MI0000822	CCUCAGAAGAAAGAUGCCCCCUGCUCUGGCUGGUCAAACGGAACCAAGUCCGUCUUCCUGAGAGGUUUGGUCCCCUUCAACCAGCUACAGCAGGGCUGGCAAUGCCCAGUCCUUGGAGA	chr6:52148923-52149041(+)	MIPF0000029	mir-133	206,133b	p@chr6:52001069..52001073,+	curation	-1.18254	0.440575	0.408058	0.673641	1.80099	2.98353	3.81222	0.514834	2.1333	11.0917	1.8309	1.04762	0	0.733286	3.72842	1.95355	20.4594	20.8026
hsa-miR-134-5p	5p	MIMAT0000447	UGUGACUGGUUGACCAGAGGGG	GUGACU	22	Yes	Mature_miRNA	canonical_conserved_miRNA	hsa-mir-134	MI0000474	CAGGGUGUGUGACUGGUUGACCAGAGGGGCAUGCACUGUGUUCACCCUGUGGGCCACCUAGUCACCAACCCUC	chr14:101054687-101054759(+)	MIPF0000112	mir-134	134,154,299,376c,369,376a-1,377,379,380,381,382,323a,329-1,329-2,409,412,410,376b,485,487a,494,495,496,539,544a,376a-2,487b,411,654,655,656,758,668,1185-2,1185-1,300,541,889,543,1197,1193,323b	p1@MEG3	Gtl2-Dio3	1.01283	2.01786	0.262557	0.541801	9.09988	8.08706	1995.97	459.747	171.731	234.883	351.533	77.5238	90.1847	38.1309	72.4379	149.121	801.423	480.772
hsa-miR-135a-5p	5p	MIMAT0000428	UAUGGCUUUUUAUUCCUAUGUGA	AUGGCU	23	Yes	Mature_miRNA	canonical_conserved_miRNA	hsa-mir-135a-1	MI0000452	AGGCCUCGCUGUUCUCUAUGGCUUUUUAUUCCUAUGUGAUUCUACUGCUCACUCAUAUAGGGAUUGGAGCCGUGGCGCACGGCGGGGACA	chr3:52294219-52294308(-)	MIPF0000028	mir-135	135a-1	p1@GLYCTK-AS1	ENST00000493616.1	-2.28222	0.205581	0.159096	0.417681	-0.550238	1.73198	0.544603	0	1.06665	1.95736	0	0	0.317552	0	0	0	19.2903	0
hsa-miR-135a-5p	5p	MIMAT0000428	UAUGGCUUUUUAUUCCUAUGUGA	AUGGCU	23	Yes	Mature_miRNA	canonical_conserved_miRNA	hsa-mir-135a-2	MI0000453	AGAUAAAUUCACUCUAGUGCUUUAUGGCUUUUUAUUCCUAUGUGAUAGUAAUAAAGUCUCAUGUAGGGAUGGAAGCCAUGAAAUACAUUGUGAAAAAUCA	chr12:97563812-97563911(+)	MIPF0000028	mir-135	135a-2	p@chr12:97858908..97858920,+	curation	-2.28222	0.205581	0.159096	0.417681	-0.550238	1.73198	0.544603	0	1.06665	1.95736	0	0	0.317552	0	0	0	19.2903	0
hsa-miR-135b-3p	3p	MIMAT0004698	AUGUAGGGCUAAAAGCCAUGGG	UGUAGG	22	Yes	Star_miRNA	canonical_conserved_miRNA	hsa-mir-135b	MI0000810	CACUCUGCUGUGGCCUAUGGCUUUUCAUUCCUAUGUGAUUGCUGUCCCAAACUCAUGUAGGGCUAAAAGCCAUGGGCUACAGUGAGGGGCGAGCUCC	chr1:205448302-205448398(-)	MIPF0000028	mir-135	135b	p1@LEMD1	ENST00000367154.1	0.376038	1.29777	0.840409	0.941954	0.602192	0.226154	0.544603	4.11867	3.19995	0	0	0.52381	2.22286	1.09993	2.92947	0	0	0
hsa-miR-135b-5p	5p	MIMAT0000758	UAUGGCUUUUCAUUCCUAUGUGA	AUGGCU	23	Yes	Mature_miRNA	canonical_conserved_miRNA	hsa-mir-135b	MI0000810	CACUCUGCUGUGGCCUAUGGCUUUUCAUUCCUAUGUGAUUGCUGUCCCAAACUCAUGUAGGGCUAAAAGCCAUGGGCUACAGUGAGGGGCGAGCUCC	chr1:205448302-205448398(-)	MIPF0000028	mir-135	135b	p1@LEMD1	ENST00000367154.1	-0.0419901	0.971314	0.981379	1	4.37116	4.41315	1.63381	34.4939	57.5991	0	23.8017	6.28572	59.3822	16.1323	18.3758	3.25592	26.3049	3.46711
hsa-miR-136-3p	3p	MIMAT0004606	CAUCAUCGUCUCAAAUGAGUCU	AUCAUC	22	Yes	Mature_miRNA	canonical_conserved_miRNA	hsa-mir-136	MI0000475	UGAGCCCUCGGAGGACUCCAUUUGUUUUGAUGAUGGAUUCUUAUGCUCCAUCAUCGUCUCAAAUGAGUCUUCAGAGGGUUCU	chr14:100884702-100884783(+)	MIPF0000099	mir-136	127,136,337,431,433,493,432,665	p1@MEG3	Gtl2-Dio3	-1.47398	0.359989	0.229352	0.514021	3.02429	4.49827	10.3475	7.72251	5.86657	0	20.1399	5.2381	6.98614	9.53272	10.9189	0.651184	18.1212	90.1448
hsa-miR-136-5p	5p	MIMAT0000448	ACUCCAUUUGUUUUGAUGAUGGA	CUCCAU	23	Yes	Star_miRNA	canonical_conserved_miRNA	hsa-mir-136	MI0000475	UGAGCCCUCGGAGGACUCCAUUUGUUUUGAUGAUGGAUUCUUAUGCUCCAUCAUCGUCUCAAAUGAGUCUUCAGAGGGUUCU	chr14:100884702-100884783(+)	MIPF0000099	mir-136	127,136,337,431,433,493,432,665	p1@MEG3	Gtl2-Dio3	0.7851	1.72321	0.535645	0.77537	3.69137	2.90627	22.8733	16.9895	4.2666	15.6589	16.4781	1.04762	3.81062	8.79943	2.66316	0.651184	14.0293	15.0241
hsa-miR-137-3p	3p	MIMAT0000429	UUAUUGCUUAAGAAUACGCGUAG	UAUUGC	23	Yes	Mature_miRNA	canonical_conserved_miRNA	hsa-mir-137	MI0000454	GGUCCUCUGACUCUCUUCGGUGACGGGUAUUCUUGGGUGGAUAAUACGGAUUACGUUGUUAUUGCUUAAGAAUACGCGUAGUCGAGGAGAGUACCAGCGGCA	chr1:98046070-98046171(-)	MIPF0000106	mir-137	137,2682	p1@MIR137HG	NR_046105.1	4.15157	17.7724	0.0482573	0.24966	1.25527	-2.8963	3.26762	1.02967	0	7.82943	1.8309	0	0	0.366643	0	0	0	0
hsa-miR-138-2-3p	3p	MIMAT0004596	GCUAUUUCACGACACCAGGGUU	CUAUUU	22	Yes	Star_miRNA	canonical_conserved_miRNA	hsa-mir-138-2	MI0000455	CGUUGCUGCAGCUGGUGUUGUGAAUCAGGCCGACGAGCAGCGCAUCCUCUUACCCGGCUAUUUCACGACACCAGGGUUGCAUCA	chr16:56858518-56858601(+)	MIPF0000075	mir-138	138-2	p@chr16:56891363..56891367,+	curation	-4.97247	0.0318521	0.0257659	0.194923	-3.96253	1.00994	0	0	0	0	0	0	0.635103	0	0	0	11.1065	0
hsa-miR-138-5p	5p	MIMAT0000430	AGCUGGUGUUGUGAAUCAGGCCG	GCUGGU	23	Yes	Mature_miRNA	canonical_conserved_miRNA	hsa-mir-138-1	MI0000476	CCCUGGCAUGGUGUGGUGGGGCAGCUGGUGUUGUGAAUCAGGCCGUUGCCAAUCAGAGAACGGCUACUUCACAACACCAGGGCCACACCACACUACAGG	chr3:44114212-44114310(+)	MIPF0000075	mir-138	138-1	p@chr3:44040816..44040834,+	curation	0.789741	1.72876	0.608021	0.827035	2.41351	1.62377	0	2.57417	6.93322	15.0064	7.32361	0	4.12817	0.366643	0.532632	0	0	13.8684
hsa-miR-138-5p	5p	MIMAT0000430	AGCUGGUGUUGUGAAUCAGGCCG	GCUGGU	23	Yes	Mature_miRNA	canonical_conserved_miRNA	hsa-mir-138-2	MI0000455	CGUUGCUGCAGCUGGUGUUGUGAAUCAGGCCGACGAGCAGCGCAUCCUCUUACCCGGCUAUUUCACGACACCAGGGUUGCAUCA	chr16:56858518-56858601(+)	MIPF0000075	mir-138	138-2	p@chr16:56891363..56891367,+	curation	-0.185096	0.879591	0.916397	0.976576	1.27483	1.45992	0	2.57417	6.39989	3.26226	1.8309	0	2.22286	0.366643	0.532632	0	0	13.8684
hsa-miR-139-3p	3p	MIMAT0004552	UGGAGACGCGGCCCUGUUGGAGU	GGAGAC	23	Yes	Mature_miRNA	canonical_conserved_miRNA	hsa-mir-139	MI0000261	GUGUAUUCUACAGUGCACGUGUCUCCAGUGUGGCUCGGAGGCUGGAGACGCGGCCCUGUUGGAGUAAC	chr11:72615063-72615130(-)	MIPF0000117	mir-139	139	p1@PDE2A	ENST00000543575.1	0.929586	1.90473	0.446524	0.700627	4.2929	3.36332	26.6855	12.8708	21.333	35.8849	9.15451	11	1.58776	0	3.72842	7.16302	16.3675	33.5154
hsa-miR-139-5p	5p	MIMAT0000250	UCUACAGUGCACGUGUCUCCAGU	CUACAG	23	Yes	Mature_miRNA	canonical_conserved_miRNA	hsa-mir-139	MI0000261	GUGUAUUCUACAGUGCACGUGUCUCCAGUGUGGCUCGGAGGCUGGAGACGCGGCCCUGUUGGAGUAAC	chr11:72615063-72615130(-)	MIPF0000117	mir-139	139	p1@PDE2A	ENST00000543575.1	1.00555	2.00771	0.305349	0.584956	7.4078	6.40225	67.5307	165.777	468.792	52.1962	120.84	143	51.1258	17.5989	30.8926	222.054	55.5326	130.594
hsa-miR-140-3p	3p	MIMAT0004597	UACCACAGGGUAGAACCACGG	ACCACA	21	Yes	Mature_miRNA	canonical_conserved_miRNA	hsa-mir-140	MI0000456	UGUGUCUCUCUCUGUGUCCUGCCAGUGGUUUUACCCUAUGGUAGGUUACGUCAUGCUGUUCUACCACAGGGUAGAACCACGGACAGGAUACCGGGGCACC	chr16:69933081-69933180(+)	MIPF0000085	mir-140	140	p1@WWP2	ENST00000359154.2	-1.06945	0.476499	0.207736	0.488731	13.2047	14.2741	14442.3	17075	8423.33	2064.36	2057.93	12578.8	20419.2	41612.1	36878.3	9132.2	7782.75	3047.59
hsa-miR-140-5p	5p	MIMAT0000431	CAGUGGUUUUACCCUAUGGUAG	AGUGGU	22	Yes	Star_miRNA	canonical_conserved_miRNA	hsa-mir-140	MI0000456	UGUGUCUCUCUCUGUGUCCUGCCAGUGGUUUUACCCUAUGGUAGGUUACGUCAUGCUGUUCUACCACAGGGUAGAACCACGGACAGGAUACCGGGGCACC	chr16:69933081-69933180(+)	MIPF0000085	mir-140	140	p1@WWP2	ENST00000359154.2	-2.21786	0.21496	0.0430758	0.235707	3.91147	6.12934	6.53523	21.623	33.0661	15.6589	1.8309	10.4762	53.6662	208.253	111.853	25.3962	8.18375	11.557
hsa-miR-141-3p	3p	MIMAT0000432	UAACACUGUCUGGUAAAGAUGG	AACACU	22	Yes	Mature_miRNA	canonical_conserved_miRNA	hsa-mir-141	MI0000457	CGGCCGGCCCUGGGUCCAUCUUCCAGUACAGUGUUGGAUGGUCUAAUUGUGAAGCUCCUAACACUGUCUGGUAAAGAUGGCUCCCGGGUGGGUUC	chr12:6964097-6964191(+)	MIPF0000019	mir-8	141,200c	p1@ENST00000537269	ENST00000607161.1	-0.0823643	0.944508	0.943832	0.987213	3.8665	3.94887	12.5259	26.2565	31.4661	5.87207	3.6618	6.80953	12.3845	9.89936	8.52211	1.30237	15.783	45.0724
hsa-miR-141-5p	5p	MIMAT0004598	CAUCUUCCAGUACAGUGUUGGA	AUCUUC	22	Yes	Star_miRNA	canonical_conserved_miRNA	hsa-mir-141	MI0000457	CGGCCGGCCCUGGGUCCAUCUUCCAGUACAGUGUUGGAUGGUCUAAUUGUGAAGCUCCUAACACUGUCUGGUAAAGAUGGCUCCCGGGUGGGUUC	chr12:6964097-6964191(+)	MIPF0000019	mir-8	141,200c	p1@ENST00000537269	ENST00000607161.1	2.4695	5.53852	0.145385	0.401147	1.82185	-0.647653	4.90142	3.60384	1.06665	0	10.9854	1.04762	0.635103	0	0.798947	1.95355	0	0
hsa-miR-142-3p	3p	MIMAT0000434	UGUAGUGUUUCCUACUUUAUGGA	GUAGUG	23	Yes	Mature_miRNA	canonical_conserved_miRNA	hsa-mir-142	MI0000458	GACAGUGCAGUCACCCAUAAAGUAGAAAGCACUACUAACAGCACUGGAGGGUGUAGUGUUUCCUACUUUAUGGAUGAGUGUACUGUG	chr17:58331232-58331318(-)	MIPF0000084	mir-142	142,4736	p1@AX721088	ENST00000579003.1	-3.21907	0.10739	0.00181228	0.0613068	5.06326	8.28233	17.9719	55.6021	49.5992	44.3668	16.4781	15.7143	315.646	917.707	476.705	79.4444	75.992	1.1557
hsa-miR-142-5p	5p	MIMAT0000433	CAUAAAGUAGAAAGCACUACU	AUAAAG	21	Yes	Star_miRNA	canonical_conserved_miRNA	hsa-mir-142	MI0000458	GACAGUGCAGUCACCCAUAAAGUAGAAAGCACUACUAACAGCACUGGAGGGUGUAGUGUUUCCUACUUUAUGGAUGAGUGUACUGUG	chr17:58331232-58331318(-)	MIPF0000084	mir-142	142,4736	p1@AX721088	ENST00000579003.1	-2.25611	0.209336	0.0103184	0.13683	11.8159	14.072	1094.11	2614.84	10815.3	961.715	1265.15	4879.29	34498.8	17402.3	31034.8	16649.5	2247.02	1501.26
hsa-miR-143-3p	3p	MIMAT0000435	UGAGAUGAAGCACUGUAGCUC	GAGAUG	21	Yes	Mature_miRNA	canonical_conserved_miRNA	hsa-mir-143	MI0000459	GCGCAGCGCCCUGUCUCCCAGCCUGAGGUGCAGUGCUGCAUCUCUGGUCAGUUGGGAGUCUGAGAUGAAGCACUGUAGCUCAGGAAGAGAGAAGUUGUUCUGCAGC	chr5:149428918-149429023(+)	MIPF0000094	mir-143	143,145	p1@MIR143HG	NR_027180	-0.975765	0.50847	0.25008	0.529517	12.8746	13.8504	9083.43	5780.56	2075.17	18880	6669.97	2570.86	3116.77	16354.1	15454.3	7206.65	18471.3	28016.5
hsa-miR-143-5p	5p	MIMAT0004599	GGUGCAGUGCUGCAUCUCUGGU	GUGCAG	22	Yes	Star_miRNA	canonical_conserved_miRNA	hsa-mir-143	MI0000459	GCGCAGCGCCCUGUCUCCCAGCCUGAGGUGCAGUGCUGCAUCUCUGGUCAGUUGGGAGUCUGAGAUGAAGCACUGUAGCUCAGGAAGAGAGAAGUUGUUCUGCAGC	chr5:149428918-149429023(+)	MIPF0000094	mir-143	143,145	p1@MIR143HG	NR_027180	0.197892	1.14702	0.87742	0.957003	4.10835	3.91045	19.6057	19.0489	0	50.2388	5.4927	8.38096	4.12817	28.5981	17.3105	4.55829	11.1065	24.2697
hsa-miR-144-3p	3p	MIMAT0000436	UACAGUAUAGAUGAUGUACU	ACAGUA	20	Yes	Mature_miRNA	canonical_conserved_miRNA	hsa-mir-144	MI0000460	UGGGGCCCUGGCUGGGAUAUCAUCAUAUACUGUAAGUUUGCGAUGAGACACUACAGUAUAGAUGAUGUACUAGUCCGGGCACCCCC	chr17:28861533-28861618(-)	MIPF0000093	mir-144	144,451a,451b,4732	p1@MIR4732	ENST00000582320.2	0.54936	1.46344	0.595712	0.817216	6.15872	5.60936	38.1222	70.0174	5.86657	128.533	20.1399	165	20.0058	28.5981	21.3053	5.20947	61.3781	157.175
hsa-miR-144-5p	5p	MIMAT0004600	GGAUAUCAUCAUAUACUGUAAG	GAUAUC	22	Yes	Mature_miRNA	canonical_conserved_miRNA	hsa-mir-144	MI0000460	UGGGGCCCUGGCUGGGAUAUCAUCAUAUACUGUAAGUUUGCGAUGAGACACUACAGUAUAGAUGAUGUACUAGUCCGGGCACCCCC	chr17:28861533-28861618(-)	MIPF0000093	mir-144	144,451a,451b,4732	p1@MIR4732	ENST00000582320.2	0.620565	1.53748	0.5775	0.80126	5.01486	4.39429	1.63381	14.4153	2.1333	20.8785	10.9854	143	15.2425	18.6988	28.4958	33.2104	29.8122	0
hsa-miR-145-3p	3p	MIMAT0004601	GGAUUCCUGGAAAUACUGUUCU	GAUUCC	22	Yes	Star_miRNA	canonical_conserved_miRNA	hsa-mir-145	MI0000461	CACCUUGUCCUCACGGUCCAGUUUUCCCAGGAAUCCCUUAGAUGCUAAGAUGGGGAUUCCUGGAAAUACUGUUCUUGAGGUCAUGGUU	chr5:149430646-149430733(+)	MIPF0000079	mir-145	143,145	p1@MIR143HG	NR_027180	-0.235342	0.849483	0.820425	0.932084	5.46536	5.70071	46.2912	28.8307	10.1332	121.356	36.618	21.4762	1.58776	39.5974	42.6105	50.7923	46.1797	131.75
hsa-miR-145-5p	5p	MIMAT0000437	GUCCAGUUUUCCCAGGAAUCCCU	UCCAGU	23	Yes	Mature_miRNA	canonical_conserved_miRNA	hsa-mir-145	MI0000461	CACCUUGUCCUCACGGUCCAGUUUUCCCAGGAAUCCCUUAGAUGCUAAGAUGGGGAUUCCUGGAAAUACUGUUCUUGAGGUCAUGGUU	chr5:149430646-149430733(+)	MIPF0000079	mir-145	143,145	p1@MIR143HG	NR_027180	-0.285638	0.820378	0.785885	0.91891	5.32026	5.6059	140.508	25.2269	3.19995	27.403	23.8017	18.8572	6.35103	27.4982	47.6705	19.5355	161.921	28.8926
hsa-miR-1468-5p	5p	MIMAT0006789	CUCCGUUUGCCUGUUUCGCUG	UCCGUU	21	NO	-	non-canonical_miRNA	hsa-mir-1468	MI0003782	GGUGGGUGGUUUCUCCGUUUGCCUGUUUCGCUGAUGUGCAUUCAACUCAUUCUCAGCAAAAUAAGCAAAUGGAAAAUUCGUCCAUC	chrX:63786002-63786087(-)	MIPF0000777	mir-1468	1468	p@chrX:63029135..63029150,-	curation	1.24712	2.37368	0.406321	0.671913	2.13364	0.886519	15.2489	2.05934	0	0	7.32361	1.57143	0.952655	3.29979	0.532632	5.86065	0	0
hsa-miR-146a-3p	3p	MIMAT0004608	CCUCUGAAAUUCAGUUCUUCAG	CUCUGA	22	Yes	Star_miRNA	canonical_conserved_miRNA	hsa-mir-146a	MI0000477	CCGAUGUGUAUCCUCAGCUUUGAGAACUGAAUUCCAUGGGUUGUGUCAGUGUCAGACCUCUGAAAUUCAGUUCUUCAGCUGGGAUAUCUCUGUCAUCGU	chr5:160485352-160485450(+)	MIPF0000103	mir-146	146a	p1@uc003lyl.3	ENST00000517927.1	-0.348197	0.785565	0.835667	0.937719	1.24651	1.59471	3.26762	1.5445	4.79992	3.91471	0	0	1.27021	4.76636	5.59263	5.86065	0	0
hsa-miR-146a-5p	5p	MIMAT0000449	UGAGAACUGAAUUCCAUGGGUU	GAGAAC	22	Yes	Mature_miRNA	canonical_conserved_miRNA	hsa-mir-146a	MI0000477	CCGAUGUGUAUCCUCAGCUUUGAGAACUGAAUUCCAUGGGUUGUGUCAGUGUCAGACCUCUGAAAUUCAGUUCUUCAGCUGGGAUAUCUCUGUCAUCGU	chr5:160485352-160485450(+)	MIPF0000103	mir-146	146a	p1@uc003lyl.3	ENST00000517927.1	-1.63989	0.320882	0.0563159	0.264984	13.4376	15.0775	14070.9	12625.8	24388.4	1467.37	7629.37	6387.86	109626	24133.5	34424.5	26401.6	9516.53	3357.31
hsa-miR-146b-3p	3p	MIMAT0004766	GCCCUGUGGACUCAGUUCUGGU	CCCUGU	22	Yes	Star_miRNA	canonical_conserved_miRNA	hsa-mir-146b	MI0003129	CCUGGCACUGAGAACUGAAUUCCAUAGGCUGUGAGCUCUAGCAAUGCCCUGUGGACUCAGUUCUGGUGCCCGG	chr10:102436512-102436584(+)	MIPF0000103	mir-146	146b	p@chr10:104195519..104195534,+	curation	-1.55665	0.339939	0.0791109	0.305073	9.02938	10.586	804.378	813.952	354.127	34.58	362.519	764.762	643.995	2783.55	3221.36	968.31	1578.88	25.4254
hsa-miR-146b-5p	5p	MIMAT0002809	UGAGAACUGAAUUCCAUAGGCUG	GAGAAC	23	Yes	Mature_miRNA	canonical_conserved_miRNA	hsa-mir-146b	MI0003129	CCUGGCACUGAGAACUGAAUUCCAUAGGCUGUGAGCUCUAGCAAUGCCCUGUGGACUCAGUUCUGGUGCCCGG	chr10:102436512-102436584(+)	MIPF0000103	mir-146	146b	p@chr10:104195519..104195534,+	curation	-1.37568	0.385371	0.106962	0.343831	13.5303	14.906	6639.8	19530.2	20001.8	1571.76	4868.37	18373.7	33685.6	30110.5	48537.9	63418.1	7484.63	966.167
hsa-miR-147b-3p	3p	MIMAT0004928	GUGUGCGGAAAUGCUUCUGCU	UGUGCG	21	Yes	Mature_miRNA	canonical_conserved_miRNA	hsa-mir-147b	MI0005544	UAUAAAUCUAGUGGAAACAUUUCUGCACAAACUAGAUUCUGGACACCAGUGUGCGGAAAUGCUUCUGCUACAUUUUUAGG	chr15:45433050-45433129(+)	MIPF0000105	mir-147	147b	p1@C15orf48	ENST00000344300.3	-1.71209	0.305217	0.103183	0.335898	4.85183	6.56392	57.1833	13.9005	11.7331	48.2815	29.2944	12.5714	31.7552	74.7951	88.9495	51.4435	303.968	16.1798
hsa-miR-147b-5p	5p	MIMAT0037331	UGGAAACAUUUCUGCACAAACU	GGAAAC	22	Yes	Star_miRNA	canonical_conserved_miRNA	hsa-mir-147b	MI0005544	UAUAAAUCUAGUGGAAACAUUUCUGCACAAACUAGAUUCUGGACACCAGUGUGCGGAAAUGCUUCUGCUACAUUUUUAGG	chr15:45433050-45433129(+)	MIPF0000105	mir-147	147b	p1@C15orf48	ENST00000344300.3	-1.9859	0.252455	0.24835	0.529517	-0.460684	1.52522	0	0	3.73327	0	0	0	0.635103	4.03307	6.12526	5.86065	0	0
hsa-miR-148a-3p	3p	MIMAT0000243	UCAGUGCACUACAGAACUUUGU	CAGUGC	22	Yes	Mature_miRNA	canonical_conserved_miRNA	hsa-mir-148a	MI0000253	GAGGCAAAGUUCUGAGACACUCCGACUCUGAGUAUGAUAGAAGUCAGUGCACUACAGAACUUUGUCUC	chr7:25949919-25949986(-)	MIPF0000056	mir-148	148a	p@chr7:25990767..25990800,-	XR_158815	-0.403623	0.755958	0.628649	0.841931	16.2271	16.6307	20439.5	154670	164907	20677.5	58814.1	40739.3	268425	97508.3	120634	47195.9	32628	42436.2
hsa-miR-148a-5p	5p	MIMAT0004549	AAAGUUCUGAGACACUCCGACU	AAGUUC	22	Yes	Star_miRNA	canonical_conserved_miRNA	hsa-mir-148a	MI0000253	GAGGCAAAGUUCUGAGACACUCCGACUCUGAGUAUGAUAGAAGUCAGUGCACUACAGAACUUUGUCUC	chr7:25949919-25949986(-)	MIPF0000056	mir-148	148a	p@chr7:25990767..25990800,-	XR_158815	1.17843	2.26331	0.22341	0.510122	7.73092	6.55248	193.334	305.811	145.598	105.045	490.682	35.0953	82.881	111.093	109.722	18.8843	239.667	0
hsa-miR-148b-3p	3p	MIMAT0000759	UCAGUGCAUCACAGAACUUUGU	CAGUGC	22	Yes	Mature_miRNA	canonical_conserved_miRNA	hsa-mir-148b	MI0000811	CAAGCACGAUUAGCAUUUGAGGUGAAGUUCUGUUAUACACUCAGGCUGUGGCUCUCUGAAAGUCAGUGCAUCACAGAACUUUGUCUCGAAAGCUUUCUA	chr12:54337216-54337314(+)	MIPF0000056	mir-148	148b	p1@COPZ1	ENST00000551412.1	-1.28858	0.409353	0.135601	0.387494	10.3135	11.6021	617.58	1509.49	1874.64	564.371	388.151	2679.81	4071.01	5618.8	5158	1770.57	1096.62	936.119
hsa-miR-148b-5p	5p	MIMAT0004699	AAGUUCUGUUAUACACUCAGGC	AGUUCU	22	Yes	Star_miRNA	canonical_conserved_miRNA	hsa-mir-148b	MI0000811	CAAGCACGAUUAGCAUUUGAGGUGAAGUUCUGUUAUACACUCAGGCUGUGGCUCUCUGAAAGUCAGUGCAUCACAGAACUUUGUCUCGAAAGCUUUCUA	chr12:54337216-54337314(+)	MIPF0000056	mir-148	148b	p1@COPZ1	ENST00000551412.1	-2.74182	0.149496	0.0205651	0.17726	2.62974	5.37156	2.72301	22.6527	7.99987	0	0	2.61905	27.627	140.058	59.1221	17.582	2.92277	0
hsa-miR-149-5p	5p	MIMAT0000450	UCUGGCUCCGUGUCUUCACUCCC	CUGGCU	23	Yes	Mature_miRNA	canonical_conserved_miRNA	hsa-mir-149	MI0000478	GCCGGCGCCCGAGCUCUGGCUCCGUGUCUUCACUCCCGUGCUUGUCCGAGGAGGGAGGGAGGGACGGGGGCUGUGCUGGGGCAGCUGGA	chr2:240456001-240456089(+)	MIPF0000274	mir-149	149	p1@GPC1	NM_002081	2.55819	5.88969	0.0240766	0.190887	5.90505	3.34685	20.1503	35.5235	23.4663	7.17697	270.973	4.71429	27.9446	0.733286	0	0.651184	30.9813	0
hsa-miR-150-3p	3p	MIMAT0004610	CUGGUACAGGCCUGGGGGACAG	UGGUAC	22	Yes	Star_miRNA	canonical_conserved_miRNA	hsa-mir-150	MI0000479	CUCCCCAUGGCCCUGUCUCCCAACCCUUGUACCAGUGCUGGGCUCAGACCCUGGUACAGGCCUGGGGGACAGGGACCUGGGGAC	chr19:49500785-49500868(-)	MIPF0000197	mir-150	150	p1@MIR150	curation	0.946981	1.92783	0.333222	0.611221	7.35309	6.40611	170.461	83.4031	374.394	15.6589	269.143	68.0953	294.688	10.266	47.6705	50.1412	21.0439	84.3663
hsa-miR-150-5p	5p	MIMAT0000451	UCUCCCAACCCUUGUACCAGUG	CUCCCA	22	Yes	Mature_miRNA	canonical_conserved_miRNA	hsa-mir-150	MI0000479	CUCCCCAUGGCCCUGUCUCCCAACCCUUGUACCAGUGCUGGGCUCAGACCCUGGUACAGGCCUGGGGGACAGGGACCUGGGGAC	chr19:49500785-49500868(-)	MIPF0000197	mir-150	150	p1@MIR150	curation	-2.45243	0.182703	0.00863759	0.132792	7.39561	9.84804	303.344	166.806	138.664	31.3177	309.422	61.2857	234.671	1404.98	735.032	2698.51	310.398	145.618
hsa-miR-151a-3p	3p	MIMAT0000757	CUAGACUGAAGCUCCUUGAGG	UAGACU	21	NO	Mature_miRNA	canonical_conserved_miRNA	hsa-mir-151a	MI0000809	UUUCCUGCCCUCGAGGAGCUCACAGUCUAGUAUGUCUCAUCCCCUACUAGACUGAAGCUCCUUGAGGACAGGGAUGGUCAUACUCACCUC	chr8:140732564-140732653(-)	MIPF0000057	mir-28	151a	p1@PTK2	ENST00000522684.1	0.573796	1.48844	0.497625	0.750289	12.833	12.2592	5989	10314.2	10294.2	3735.94	7296.14	6149	6059.84	3715.19	4342.81	3503.37	6513.1	5278.09
hsa-miR-151a-5p	5p	MIMAT0004697	UCGAGGAGCUCACAGUCUAGU	CGAGGA	21	NO	Mature_miRNA	canonical_conserved_miRNA	hsa-mir-151a	MI0000809	UUUCCUGCCCUCGAGGAGCUCACAGUCUAGUAUGUCUCAUCCCCUACUAGACUGAAGCUCCUUGAGGACAGGGAUGGUCAUACUCACCUC	chr8:140732564-140732653(-)	MIPF0000057	mir-28	151a	p1@PTK2	ENST00000522684.1	-0.766574	0.587812	0.482606	0.739085	4.60208	5.36866	28.3193	18.534	24.5329	0	45.7725	28.8095	28.5797	17.9655	18.6421	16.9308	71.3156	94.7676
hsa-miR-151b	5p	MIMAT0010214	UCGAGGAGCUCACAGUCU	CGAGGA	18	NO	-	non-canonical_miRNA	hsa-mir-151b	MI0003772	ACCUCUGAUGUGUCAGUCUCUCUUCAGGGCUCCCGAGACACAGAAACAGACACCUGCCCUCGAGGAGCUCACAGUCUAGACAAACAAACCCAGGGU	chr14:100109419-100109514(-)	MIPF0000057	mir-28	342,151b	Unknown	Unknown	0.169203	1.12444	0.900169	0.968801	3.49494	3.32573	19.0611	6.17801	5.86657	0	16.4781	19.9048	11.1143	4.03307	7.72316	2.60474	9.35286	25.4254
hsa-miR-152-3p	3p	MIMAT0000438	UCAGUGCAUGACAGAACUUGG	CAGUGC	21	Yes	Mature_miRNA	canonical_conserved_miRNA	hsa-mir-152	MI0000462	UGUCCCCCCCGGCCCAGGUUCUGUGAUACACUCCGACUCGGGCUCUGGAGCAGUCAGUGCAUGACAGAACUUGGGCCCGGAAGGACC	chr17:48037161-48037247(-)	MIPF0000056	mir-148	152,10226	p1@COPZ2	NM_016429	0.0891206	1.06372	0.91702	0.976576	10.6293	10.5402	1518.9	3133.28	2442.63	353.629	869.678	1184.33	1903.72	961.704	3457.84	1631.87	616.12	361.735
hsa-miR-152-5p	5p	MIMAT0026479	AGGUUCUGUGAUACACUCCGACU	GGUUCU	23	Yes	Star_miRNA	canonical_conserved_miRNA	hsa-mir-152	MI0000462	UGUCCCCCCCGGCCCAGGUUCUGUGAUACACUCCGACUCGGGCUCUGGAGCAGUCAGUGCAUGACAGAACUUGGGCCCGGAAGGACC	chr17:48037161-48037247(-)	MIPF0000056	mir-148	152,10226	p1@COPZ2	NM_016429	0.30943	1.23922	0.818696	0.932084	1.12804	0.818606	0	5.66317	0	0	7.32361	0.52381	4.76328	0.733286	4.26105	0	0	0
hsa-miR-153-3p	3p	MIMAT0000439	UUGCAUAGUCACAAAAGUGAUC	UGCAUA	22	Yes	Mature_miRNA	canonical_conserved_miRNA	hsa-mir-153-2	MI0000464	AGCGGUGGCCAGUGUCAUUUUUGUGAUGUUGCAGCUAGUAAUAUGAGCCCAGUUGCAUAGUCACAAAAGUGAUCAUUGGAAACUGUG	chr7:157574336-157574422(-)	MIPF0000050	mir-153	153-2	p2@PTPRN2	NM_130842	-5.49456	0.0221805	0.0122495	0.141617	-3.96253	1.53204	0	0	0	0	0	0	0.317552	0.366643	0	0	0	17.3355
hsa-miR-154-3p	3p	MIMAT0000453	AAUCAUACACGGUUGACCUAUU	AUCAUA	22	Yes	Mature_miRNA	canonical_conserved_miRNA	hsa-mir-154	MI0000480	GUGGUACUUGAAGAUAGGUUAUCCGUGUUGCCUUCGCUUUAUUUGUGACGAAUCAUACACGGUUGACCUAUUUUUCAGUACCAA	chr14:101059755-101059838(+)	MIPF0000018	mir-154	134,154,299,376c,369,376a-1,377,379,380,381,382,323a,329-1,329-2,409,412,410,376b,485,487a,494,495,496,539,544a,376a-2,487b,411,654,655,656,758,668,1185-2,1185-1,300,541,889,543,1197,1193,323b	p1@MEG3	Gtl2-Dio3	-2.89923	0.134043	0.0777459	0.301691	-0.463343	2.43589	1.63381	1.5445	0.533325	0	0	0	0	0.366643	0	0	0.584554	32.3597
hsa-miR-155-5p	5p	MIMAT0000646	UUAAUGCUAAUCGUGAUAGGGGUU	UAAUGC	24	Yes	Mature_miRNA	canonical_conserved_miRNA	hsa-mir-155	MI0000681	CUGUUAAUGCUAAUCGUGAUAGGGGUUUUUGCCUCCAACUGACUCCUACAUAUUAGCAUUAACAG	chr21:25573980-25574044(+)	MIPF0000157	mir-155	155	p1@MIR155HG	NR_001458	-1.7587	0.295515	0.0465513	0.243769	9.38107	11.1398	209.127	398.481	2598.36	115.484	102.53	575.143	1561.72	665.457	705.737	10339.5	209.855	55.4737
hsa-miR-15a-5p	5p	MIMAT0000068	UAGCAGCACAUAAUGGUUUGUG	AGCAGC	22	Yes	Mature_miRNA	canonical_conserved_miRNA	hsa-mir-15a	MI0000069	CCUUGGAGUAAAGUAGCAGCACAUAAUGGUUUGUGGAUUUUGAAAAGGUGCAGGCCAUAUUGUGCUGCCUCAAAAAUACAAGG	chr13:50049119-50049201(-)	MIPF0000006	mir-15	15a,16-1	p1@DLEU2	NR_002612	-1.00534	0.498152	0.300305	0.58382	6.54345	7.54879	62.6293	128.194	45.3326	90.0384	0	232.048	242.292	293.314	359.26	147.819	0	79.7434
hsa-miR-15b-3p	3p	MIMAT0004586	CGAAUCAUUAUUUGCUGCUCUA	GAAUCA	22	Yes	Star_miRNA	canonical_conserved_miRNA	hsa-mir-15b	MI0000438	UUGAGGCCUUAAAGUACUGUAGCAGCACAUCAUGGUUUACAUGCUACAGUCAAGAUGCGAAUCAUUAUUUGCUGCUCUAGAAAUUUAAGGAAAUUCAU	chr3:160404588-160404685(+)	MIPF0000006	mir-15	16-2,15b	p1@SMC4	ENST00000467468.1	0.194759	1.14453	0.847964	0.94824	6.17606	5.9813	45.7466	50.4537	26.6662	34.58	16.4781	258.762	187.673	79.9281	61.519	18.8843	29.8122	0
hsa-miR-15b-5p	5p	MIMAT0000417	UAGCAGCACAUCAUGGUUUACA	AGCAGC	22	Yes	Mature_miRNA	canonical_conserved_miRNA	hsa-mir-15b	MI0000438	UUGAGGCCUUAAAGUACUGUAGCAGCACAUCAUGGUUUACAUGCUACAGUCAAGAUGCGAAUCAUUAUUUGCUGCUCUAGAAAUUUAAGGAAAUUCAU	chr3:160404588-160404685(+)	MIPF0000006	mir-15	16-2,15b	p1@SMC4	ENST00000467468.1	0.592695	1.50806	0.513637	0.761465	8.71414	8.12144	374.142	354.206	193.597	217.267	47.6034	1331.52	885.652	179.288	198.405	251.357	69.5619	85.522
hsa-miR-16-1-3p	3p	MIMAT0004489	CCAGUAUUAACUGUGCUGCUGA	CAGUAU	22	Yes	Star_miRNA	canonical_conserved_miRNA	hsa-mir-16-1	MI0000070	GUCAGCAGUGCCUUAGCAGCACGUAAAUAUUGGCGUUAAGAUUCUAAAAUUAUCUCCAGUAUUAACUGUGCUGCUGAAGUAAGGUUGAC	chr13:50048973-50049061(-)	MIPF0000006	mir-15	15a,16-1	p1@DLEU2	NR_002612	-1.43555	0.369707	0.349761	0.626226	1.03869	2.47423	2.72301	0.514834	0	8.48188	0	0	1.58776	21.2653	9.05474	0	0.584554	0
hsa-miR-16-2-3p	3p	MIMAT0004518	CCAAUAUUACUGUGCUGCUUUA	CAAUAU	22	Yes	Star_miRNA	canonical_conserved_miRNA	hsa-mir-16-2	MI0000115	GUUCCACUCUAGCAGCACGUAAAUAUUGGCGUAGUGAAAUAUAUAUUAAACACCAAUAUUACUGUGCUGCUUUAGUGUGAC	chr3:160404745-160404825(+)	MIPF0000006	mir-15	16-2,15b	p1@SMC4	ENST00000467468.1	1.50403	2.83633	0.11429	0.354	8.37329	6.86926	190.611	291.911	278.929	328.836	56.758	841.238	128.926	32.2646	66.3126	285.87	32.1505	156.02
hsa-miR-16-5p	5p	MIMAT0000069	UAGCAGCACGUAAAUAUUGGCG	AGCAGC	22	Yes	Mature_miRNA	canonical_conserved_miRNA	hsa-mir-16-1	MI0000070	GUCAGCAGUGCCUUAGCAGCACGUAAAUAUUGGCGUUAAGAUUCUAAAAUUAUCUCCAGUAUUAACUGUGCUGCUGAAGUAAGGUUGAC	chr13:50048973-50049061(-)	MIPF0000006	mir-15	15a,16-1	p1@DLEU2	NR_002612	0.0831149	1.0593	0.92339	0.976576	10.2491	10.166	1052.17	1508.98	1246.91	339.275	146.472	3006.67	2609.96	1530	1184.84	966.357	298.122	302.794
hsa-miR-16-5p	5p	MIMAT0000069	UAGCAGCACGUAAAUAUUGGCG	AGCAGC	22	Yes	Mature_miRNA	canonical_conserved_miRNA	hsa-mir-16-2	MI0000115	GUUCCACUCUAGCAGCACGUAAAUAUUGGCGUAGUGAAAUAUAUAUUAAACACCAAUAUUACUGUGCUGCUUUAGUGUGAC	chr3:160404745-160404825(+)	MIPF0000006	mir-15	16-2,15b	p1@SMC4	ENST00000467468.1	0.0874699	1.06251	0.919388	0.976576	10.2481	10.1607	1052.17	1507.95	1244.25	339.275	144.641	3007.19	2607.42	1525.97	1176.85	962.45	291.108	302.794
hsa-miR-17-3p	3p	MIMAT0000071	ACUGCAGUGAAGGCACUUGUAG	CUGCAG	22	Yes	Star_miRNA	canonical_conserved_miRNA	hsa-mir-17	MI0000071	GUCAGAAUAAUGUCAAAGUGCUUACAGUGCAGGUAGUGAUAUGUGCAUCUACUGCAGUGAAGGCACUUGUAGCAUUAUGGUGAC	chr13:91350605-91350688(+)	MIPF0000001	mir-17	17,18a,19a,19b-1,20a,92a-1	p1@MIR17HG	NR_027349	-0.813788	0.568886	0.611734	0.828691	0.914974	1.72876	2.17841	1.5445	1.06665	0	0	5.76191	4.76328	8.06614	5.59263	0.651184	0	0
hsa-miR-17-5p	5p	MIMAT0000070	CAAAGUGCUUACAGUGCAGGUAG	AAAGUG	23	Yes	Mature_miRNA	canonical_conserved_miRNA	hsa-mir-17	MI0000071	GUCAGAAUAAUGUCAAAGUGCUUACAGUGCAGGUAGUGAUAUGUGCAUCUACUGCAGUGAAGGCACUUGUAGCAUUAUGGUGAC	chr13:91350605-91350688(+)	MIPF0000001	mir-17	17,18a,19a,19b-1,20a,92a-1	p1@MIR17HG	NR_027349	-0.958267	0.514675	0.294337	0.576409	7.84618	8.80444	164.47	315.078	273.595	192.473	78.7288	355.143	421.074	892.409	794.953	232.473	168.351	172.2
hsa-miR-181a-2-3p	3p	MIMAT0004558	ACCACUGACCGUUGACUGUACC	CCACUG	22	Yes	Star_miRNA	canonical_conserved_miRNA	hsa-mir-181a-2	MI0000269	AGAAGGGCUAUCAGGCCAGCCUUCAGAGGACUCCAAGGAACAUUCAACGCUGUCGGUGAGUUUGGGAUUUGAAAAAACCACUGACCGUUGACUGUACCUUGGGGUCCUUA	chr9:124692442-124692551(+)	MIPF0000007	mir-181	181a-2,181b-2	p1@MIR181A2HG	NR_038975	0.140131	1.10201	0.887104	0.960491	6.71487	6.57473	66.4415	102.967	134.398	76.3369	129.994	119.952	93.0427	233.918	79.8947	49.49	40.9188	73.9649
hsa-miR-181a-3p	3p	MIMAT0000270	ACCAUCGACCGUUGAUUGUACC	CCAUCG	22	Yes	Star_miRNA	canonical_conserved_miRNA	hsa-mir-181a-1	MI0000289	UGAGUUUUGAGGUUGCUUCAGUGAACAUUCAACGCUGUCGGUGAGUUUGGAAUUAAAAUCAAAACCAUCGACCGUUGAUUGUACCCUAUGGCUAACCAUCAUCUACUCCA	chr1:198859044-198859153(-)	MIPF0000007	mir-181	181b-1,181a-1	p1@LOC100131234	NR_040073	-1.00997	0.496558	0.31817	0.593646	5.69124	6.70121	26.1409	77.7399	104.532	31.9702	31.1253	37.7143	162.586	228.419	150.202	58.6065	17.5366	5.77851
hsa-miR-181a-5p	5p	MIMAT0000256	AACAUUCAACGCUGUCGGUGAGU	ACAUUC	23	Yes	Mature_miRNA	canonical_conserved_miRNA	hsa-mir-181a-1	MI0000289	UGAGUUUUGAGGUUGCUUCAGUGAACAUUCAACGCUGUCGGUGAGUUUGGAAUUAAAAUCAAAACCAUCGACCGUUGAUUGUACCCUAUGGCUAACCAUCAUCUACUCCA	chr1:198859044-198859153(-)	MIPF0000007	mir-181	181b-1,181a-1	p1@LOC100131234	NR_040073	-0.55479	0.680756	0.516677	0.762374	10.3777	10.9325	1062.52	2382.65	1793.04	516.742	1104.03	1123.05	2225.09	3903.28	2670.62	1254.18	928.856	743.116
hsa-miR-181a-5p	5p	MIMAT0000256	AACAUUCAACGCUGUCGGUGAGU	ACAUUC	23	Yes	Mature_miRNA	canonical_conserved_miRNA	hsa-mir-181a-2	MI0000269	AGAAGGGCUAUCAGGCCAGCCUUCAGAGGACUCCAAGGAACAUUCAACGCUGUCGGUGAGUUUGGGAUUUGAAAAAACCACUGACCGUUGACUGUACCUUGGGGUCCUUA	chr9:124692442-124692551(+)	MIPF0000007	mir-181	181a-2,181b-2	p1@MIR181A2HG	NR_038975	-0.554745	0.680777	0.516712	0.762374	10.3777	10.9324	1062.52	2382.65	1793.04	516.742	1104.03	1123.05	2225.09	3902.91	2670.62	1254.18	928.856	743.116
hsa-miR-181b-3p	3p	MIMAT0022692	CUCACUGAACAAUGAAUGCAA	UCACUG	21	Yes	Star_miRNA	canonical_conserved_miRNA	hsa-mir-181b-1	MI0000270	CCUGUGCAGAGAUUAUUUUUUAAAAGGUCACAAUCAACAUUCAUUGCUGUCGGUGGGUUGAACUGUGUGGACAAGCUCACUGAACAAUGAAUGCAACUGUGGCCCCGCUU	chr1:198858873-198858982(-)	MIPF0000007	mir-181	181b-1,181a-1	p1@LOC100131234	NR_040073	-3.4155	0.09372	0.0101896	0.13683	0.987553	4.40305	0.544603	5.66317	4.79992	0	0	0	3.49307	78.8282	35.6863	3.25592	4.67643	0
hsa-miR-181b-5p	5p	MIMAT0000257	AACAUUCAUUGCUGUCGGUGGGU	ACAUUC	23	Yes	Mature_miRNA	canonical_conserved_miRNA	hsa-mir-181b-1	MI0000270	CCUGUGCAGAGAUUAUUUUUUAAAAGGUCACAAUCAACAUUCAUUGCUGUCGGUGGGUUGAACUGUGUGGACAAGCUCACUGAACAAUGAAUGCAACUGUGGCCCCGCUU	chr1:198858873-198858982(-)	MIPF0000007	mir-181	181b-1,181a-1	p1@LOC100131234	NR_040073	-0.246534	0.842919	0.781173	0.917808	8.95748	9.20402	294.63	912.801	1017.58	108.96	291.113	356.714	542.378	999.469	909.735	709.79	299.876	76.2763
hsa-miR-181b-5p	5p	MIMAT0000257	AACAUUCAUUGCUGUCGGUGGGU	ACAUUC	23	Yes	Mature_miRNA	canonical_conserved_miRNA	hsa-mir-181b-2	MI0000683	CUGAUGGCUGCACUCAACAUUCAUUGCUGUCGGUGGGUUUGAGUCUGAAUCAACUCACUGAUCAAUGAAUGCAAACUGCGGACCAAACA	chr9:124693710-124693798(+)	MIPF0000007	mir-181	181a-2,181b-2	p1@MIR181A2HG	NR_038975	-0.252173	0.839631	0.776238	0.917808	8.96584	9.21801	292.452	922.582	1020.78	107.655	298.437	357.238	546.824	1000.2	915.86	715	307.475	86.6777
hsa-miR-181c-3p	3p	MIMAT0004559	AACCAUCGACCGUUGAGUGGAC	ACCAUC	22	Yes	Star_miRNA	canonical_conserved_miRNA	hsa-mir-181c	MI0000271	CGGAAAAUUUGCCAAGGGUUUGGGGGAACAUUCAACCUGUCGGUGAGUUUGGGCAGCUCAGGCAAACCAUCGACCGUUGAGUGGACCCUGAGGCCUGGAAUUGCCAUCCU	chr19:13874699-13874808(+)	MIPF0000007	mir-181	181c,181d	p@chr19:13976011..13976059,+	ENST00000591161.1	-1.08126	0.472616	0.411095	0.675727	2.33234	3.4136	6.53523	4.63351	17.0664	0	0	1.04762	11.7494	23.0985	15.18	1.95355	11.1065	0
hsa-miR-181c-5p	5p	MIMAT0000258	AACAUUCAACCUGUCGGUGAGU	ACAUUC	22	Yes	Mature_miRNA	canonical_conserved_miRNA	hsa-mir-181c	MI0000271	CGGAAAAUUUGCCAAGGGUUUGGGGGAACAUUCAACCUGUCGGUGAGUUUGGGCAGCUCAGGCAAACCAUCGACCGUUGAGUGGACCCUGAGGCCUGGAAUUGCCAUCCU	chr19:13874699-13874808(+)	MIPF0000007	mir-181	181c,181d	p@chr19:13976011..13976059,+	ENST00000591161.1	1.32905	2.51238	0.374129	0.639555	2.5329	1.20384	0	0	2.1333	31.9702	0	0	1.58776	6.59957	4.79368	0	0	0
hsa-miR-181d-5p	5p	MIMAT0002821	AACAUUCAUUGUUGUCGGUGGGU	ACAUUC	23	Yes	Mature_miRNA	canonical_conserved_miRNA	hsa-mir-181d	MI0003139	GUCCCCUCCCCUAGGCCACAGCCGAGGUCACAAUCAACAUUCAUUGUUGUCGGUGGGUUGUGAGGACUGAGGCCAGACCCACCGGGGGAUGAAUGUCACUGUGGCUGGGCCAGACACGGCUUAAGGGGAAUGGGGAC	chr19:13874875-13875011(+)	MIPF0000007	mir-181	181c,181d	p@chr19:13976011..13976059,+	ENST00000591161.1	-0.285766	0.820306	0.797764	0.921363	4.6072	4.89297	11.9813	35.5235	71.4655	0.652452	16.4781	9.42858	19.0531	35.5644	34.6211	14.9772	58.4554	15.0241
hsa-miR-182-5p	5p	MIMAT0000259	UUUGGCAAUGGUAGAACUCACACU	UUGGCA	24	Yes	Mature_miRNA	canonical_conserved_miRNA	hsa-mir-182	MI0000272	GAGCUGCUUGCCUCCCCCCGUUUUUGGCAAUGGUAGAACUCACACUGGUGAGGUAACAGGAUCCGGUGGUUCUAGACUUGCCAACUAUGGGGCGAGGACUCAGCCGGCAC	chr7:129770383-129770492(-)	MIPF0000116	mir-182	96,182,183	p@chr7:129420052..129420074,-	curation	2.82769	7.09937	0.00206787	0.0628565	11.2185	8.39078	1515.08	1690.71	2251.7	710.521	217.877	7909.53	932.332	84.3279	116.646	248.752	410.357	220.739
hsa-miR-1827	5p	MIMAT0006767	UGAGGCAGUAGAUUGAAU	GAGGCA	18	NO	-	non-canonical_miRNA	hsa-mir-1827	MI0008195	UCAGCAGCACAGCCUUCAGCCUAAAGCAAUGAGAAGCCUCUGAAAGGCUGAGGCAGUAGAUUGAAU	chr12:100189884-100189949(+)	MIPF0000646	mir-1827	1827	Unknown	Unknown	0.733495	1.66266	0.618948	0.835296	2.31074	1.57725	1.08921	4.63351	9.06652	2.60981	0	11.5238	7.93879	0.733286	1.59789	5.86065	1.16911	0
hsa-miR-183-5p	5p	MIMAT0000261	UAUGGCACUGGUAGAAUUCACU	AUGGCA	22	Yes	Mature_miRNA	canonical_conserved_miRNA	hsa-mir-183	MI0000273	CCGCAGAGUGUGACUCCUGUUCUGUGUAUGGCACUGGUAGAAUUCACUGUGAACAGUCUCAGUCAGUGAAUUACCGAAGGGCCAUAAACAGAGCAGAGACAGAUCCACGA	chr7:129774905-129775014(-)	MIPF0000066	mir-183	96,182,183	p@chr7:129420052..129420074,-	curation	1.82972	3.55469	0.045057	0.237219	9.74947	7.91975	541.88	683.185	977.584	193.778	210.554	2556.19	632.563	29.3314	38.3495	84.0027	509.731	158.331
hsa-miR-184	5p	MIMAT0000454	UGGACGGAGAACUGAUAAGGGU	GGACGG	22	NO	Mature_miRNA	canonical_conserved_miRNA	hsa-mir-184	MI0000481	CCAGUCACGUCCCCUUAUCACUUUUCCAGCCCAGCUUUGUGACUGUAAGUGUUGGACGGAGAACUGAUAAGGGUAGGUGAUUGA	chr15:79209788-79209871(+)	MIPF0000059	mir-184	184	p1@MIR184	curation	0.275373	1.21031	0.768553	0.915333	9.45082	9.17545	373.053	135.916	92.7985	2483.23	1058.26	56.0476	12.067	23.4651	30.0937	50.1412	1726.19	1628.38
hsa-miR-1843	5p	MIMAT0039764	UAUGGAGGUCUCUGUCUGGC	AUGGAG	20	NO	-	non-canonical_miRNA	hsa-mir-1843	MI0032314	GCAGCGAUCCUACAUAAAUAUAUGGAGGUCUCUGUCUGGCUUAGGACAGCUGGCUAAGUCUGAUCGUUCCCCUCCGUACAGCCUUUAAAACUGCCACUCUAAAUACUUGG	chr1:175968370-175968479(-)	-	-	1843	Unknown	Unknown	0.192504	1.14275	0.849853	0.949169	6.22588	6.03338	45.202	54.5724	91.7318	17.6162	58.5889	180.714	28.2621	45.8304	71.639	135.446	53.7789	57.7851
hsa-miR-185-3p	3p	MIMAT0004611	AGGGGCUGGCUUUCCUCUGGUC	GGGGCU	22	Yes	Star_miRNA	canonical_conserved_miRNA	hsa-mir-185	MI0000482	AGGGGGCGAGGGAUUGGAGAGAAAGGCAGUUCCUGAUGGUCCCCUCCCCAGGGGCUGGCUUUCCUCUGGUCCUUCCCUCCCA	chr22:20033139-20033220(+)	MIPF0000202	mir-185	185	p1@C22orf25	NM_152906	-0.474675	0.719629	0.638828	0.841931	5.89496	6.36964	134.517	27.2862	20.7997	48.9339	12.8163	111.571	21.5935	92.394	57.5242	54.0483	158.414	112.103
hsa-miR-185-5p	5p	MIMAT0000455	UGGAGAGAAAGGCAGUUCCUGA	GGAGAG	22	Yes	Mature_miRNA	canonical_conserved_miRNA	hsa-mir-185	MI0000482	AGGGGGCGAGGGAUUGGAGAGAAAGGCAGUUCCUGAUGGUCCCCUCCCCAGGGGCUGGCUUUCCUCUGGUCCUUCCCUCCCA	chr22:20033139-20033220(+)	MIPF0000202	mir-185	185	p1@C22orf25	NM_152906	2.90172	7.47316	0.00143257	0.0613068	12.2633	9.36156	7878.22	2944.34	1130.11	2308.38	981.363	14252.3	1015.53	81.0281	228.233	525.505	763.427	1333.68
hsa-miR-186-5p	5p	MIMAT0000456	CAAAGAAUUCUCCUUUUGGGCU	AAAGAA	22	Yes	Mature_miRNA	canonical_conserved_miRNA	hsa-mir-186	MI0000483	UGCUUGUAACUUUCCAAAGAAUUCUCCUUUUGGGCUUUCUGGUUUUAUUUUAAGCCCAAAGGUGAAUUUUUUGGGAAGUUUGAGCU	chr1:71067631-71067716(-)	MIPF0000109	mir-186	186	p1@ZRANB2	ENST00000254821.6	-1.57389	0.335902	0.0707459	0.297365	9.88073	11.4546	918.745	1057.98	1275.18	283.164	853.2	1267.62	994.89	7340.19	6242.18	1180.6	734.784	345.555
hsa-miR-187-3p	3p	MIMAT0000262	UCGUGUCUUGUGUUGCAGCCGG	CGUGUC	22	Yes	Mature_miRNA	canonical_conserved_miRNA	hsa-mir-187	MI0000274	GGUCGGGCUCACCAUGACACAGUGUGAGACCUCGGGCUACAACACAGGACCCGGGCGCUGCUCUGACCCCUCGUGUCUUGUGUUGCAGCCGGAGGGACGCAGGUCCGCA	chr18:35904818-35904926(-)	MIPF0000078	mir-187	187	p@chr18:33530510..33530523,-	curation	1.74405	3.34975	0.273538	0.549685	1.92461	0.180556	4.35682	1.5445	12.2665	0	3.6618	0.52381	1.58776	0.733286	1.33158	2.60474	0	0
hsa-miR-188-5p	5p	MIMAT0000457	CAUCCCUUGCAUGGUGGAGGG	AUCCCU	21	Yes	Mature_miRNA	canonical_conserved_miRNA	hsa-mir-188	MI0000484	UGCUCCCUCUCUCACAUCCCUUGCAUGGUGGAGGGUGAGCUUUCUGAAAACCCCUCCCACAUGCAGGGUUUGCAGGAUGGCGAGCC	chrX:50003503-50003588(+)	MIPF0000113	mir-188	188,362,500a,501,502,532,660,500b	p1@CLCN5	ENST00000376091.3	-1.07021	0.476251	0.506533	0.753226	0.848776	1.91898	2.17841	3.60384	4.2666	0	0	0	2.54041	8.79943	9.85369	0.651184	0	0
hsa-miR-18a-3p	3p	MIMAT0002891	ACUGCCCUAAGUGCUCCUUCUGG	CUGCCC	23	Yes	Star_miRNA	canonical_conserved_miRNA	hsa-mir-18a	MI0000072	UGUUCUAAGGUGCAUCUAGUGCAGAUAGUGAAGUAGAUUAGCAUCUACUGCCCUAAGUGCUCCUUCUGGCA	chr13:91350751-91350821(+)	MIPF0000001	mir-17	17,18a,19a,19b-1,20a,92a-1	p1@MIR17HG	NR_027349	1.30174	2.46526	0.363371	0.63541	3.03023	1.72849	22.8733	8.23734	4.2666	0	1.8309	11	2.54041	2.19986	2.39684	11.7213	0.584554	0
hsa-miR-18a-5p	5p	MIMAT0000072	UAAGGUGCAUCUAGUGCAGAUAG	AAGGUG	23	Yes	Mature_miRNA	canonical_conserved_miRNA	hsa-mir-18a	MI0000072	UGUUCUAAGGUGCAUCUAGUGCAGAUAGUGAAGUAGAUUAGCAUCUACUGCCCUAAGUGCUCCUUCUGGCA	chr13:91350751-91350821(+)	MIPF0000001	mir-17	17,18a,19a,19b-1,20a,92a-1	p1@MIR17HG	NR_027349	-1.14547	0.452043	0.42641	0.689906	1.44208	2.58755	7.07984	2.05934	3.73327	0	0	2.61905	6.66859	15.0324	9.32105	1.30237	2.92277	0
hsa-miR-1908-5p	5p	MIMAT0007881	CGGCGGGGACGGCGAUUGGUC	GGCGGG	21	Yes	Mature_miRNA	canonical_hsa-specific_miRNA	hsa-mir-1908	MI0008329	CGGGAAUGCCGCGGCGGGGACGGCGAUUGGUCCGUAUGUGUGGUGCCACCGGCCGCCGGCUCCGCCCCGGCCCCCGCCCC	chr11:61815161-61815240(-)	MIPF0001021	mir-1908	1908	p1@FADS1	ENST00000491310.1	-1.04437	0.484856	0.513538	0.761465	0.611251	1.65562	0	0	0.533325	3.26226	0	4.71429	0.635103	0	0.532632	4.55829	12.8602	0
hsa-miR-190a-5p	5p	MIMAT0000458	UGAUAUGUUUGAUAUAUUAGGU	GAUAUG	22	Yes	Mature_miRNA	canonical_conserved_miRNA	hsa-mir-190a	MI0000486	UGCAGGCCUCUGUGUGAUAUGUUUGAUAUAUUAGGUUGUUAUUUAAUCCAACUAUAUAUCAAACAUAUUCCUACAGUGUCUUGCC	chr15:62823957-62824041(+)	MIPF0000076	mir-190	190a	p3@TLN2	ENST00000561311.1	-2.48255	0.178927	0.139748	0.392261	-0.474013	2.00854	0	1.5445	2.1333	0	0	0	2.22286	0	1.06526	0	20.4594	0
hsa-miR-190b-5p	5p	MIMAT0004929	UGAUAUGUUUGAUAUUGGGUUG	GAUAUG	22	Yes	Mature_miRNA	canonical_conserved_miRNA	hsa-mir-190b	MI0005545	UGCUUCUGUGUGAUAUGUUUGAUAUUGGGUUGUUUAAUUAGGAACCAACUAAAUGUCAAACAUAUUCUUACAGCAGCAG	chr1:154193665-154193743(-)	MIPF0000076	mir-190	190b	p15@TPM3	ENST00000515609.1	-2.82457	0.141162	0.0915998	0.322933	-0.673221	2.15135	0	1.02967	0.533325	0	0	1.57143	3.81062	10.6326	6.92421	4.55829	0	0
hsa-miR-191-3p	3p	MIMAT0001618	GCUGCGCUUGGAUUUCGUCCCC	CUGCGC	22	Yes	Star_miRNA	canonical_conserved_miRNA	hsa-mir-191	MI0000465	CGGCUGGACAGCGGGCAACGGAAUCCCAAAAGCAGCUGUUGUCUCCAGAGCAUUCCAGCUGCGCUUGGAUUUCGUCCCCUGCUCUCCUGCCU	chr3:49020618-49020709(-)	MIPF0000194	mir-191	191,425	p2@DALRD3	ENST00000313778.5	-4.28033	0.0514625	0.0101997	0.13683	-1.15445	3.12589	0	0	1.06665	0	0	1.04762	0.635103	4.76636	1.06526	5.20947	40.3342	0
hsa-miR-191-5p	5p	MIMAT0000440	CAACGGAAUCCCAAAAGCAGCUG	AACGGA	23	Yes	Mature_miRNA	canonical_conserved_miRNA	hsa-mir-191	MI0000465	CGGCUGGACAGCGGGCAACGGAAUCCCAAAAGCAGCUGUUGUCUCCAGAGCAUUCCAGCUGCGCUUGGAUUUCGUCCCCUGCUCUCCUGCCU	chr3:49020618-49020709(-)	MIPF0000194	mir-191	191,425	p2@DALRD3	ENST00000313778.5	0.388442	1.30898	0.64827	0.842541	11.2541	10.8656	2211.63	1988.8	2228.76	1187.46	1975.54	5061.57	731.639	1954.21	2116.15	3631	1546.14	1215.8
hsa-miR-1913	5p	MIMAT0007888	UCUGCCCCCUCCGCUGCUGCCA	CUGCCC	22	NO	Star_miRNA	canonical_hsa-specific_miRNA	hsa-mir-1913	MI0008334	ACCUCUACCUCCCGGCAGAGGAGGCUGCAGAGGCUGGCUUUCCAAAACUCUGCCCCCUCCGCUGCUGCCAAGUGGCUGGU	chr6:166509354-166509433(-)	MIPF0001015	mir-1913	1913	p1@RPS6KA2	ENST00000366863.2	4.3301	20.1136	0.0555079	0.264984	0.367573	-3.96253	7.07984	0	0	0	0	0	0	0	0	0	0	0
hsa-miR-192-5p	5p	MIMAT0000222	CUGACCUAUGAAUUGACAGCC	UGACCU	21	Yes	Mature_miRNA	canonical_conserved_miRNA	hsa-mir-192	MI0000234	GCCGAGACCGAGUGCACAGGGCUCUGACCUAUGAAUUGACAGCCAGUGCUCUCGUCUCCCCUCUGGCUGCCAAUUCCAUAGGUCACAGGUAUGUUCGCCUCAAUGCCAGC	chr11:64891137-64891246(-)	MIPF0000063	mir-192	192,194-2,6749,6750	p1@ENST00000413053,p1@uc009ypx.2	ENST00000413053.1	0.194251	1.14413	0.818554	0.932084	11.9196	11.7253	3815.49	830.942	1559.97	1448.44	13175.2	2416.33	4036.4	3862.22	3705.25	3923.38	2432.33	2355.32
hsa-miR-193a-3p	3p	MIMAT0000459	AACUGGCCUACAAAGUCCCAGU	ACUGGC	22	Yes	Star_miRNA	canonical_conserved_miRNA	hsa-mir-193a	MI0000487	CGAGGAUGGGAGCUGAGGGCUGGGUCUUUGCGGGCGAGAUGAGGGUGUCGGAUCAACUGGCCUACAAAGUCCCAGUUCUCGGCCCCCG	chr17:31559996-31560083(+)	MIPF0000082	mir-193	193a	p@chr17:29886228..29886248,+	curation	-0.382951	0.766867	0.794871	0.921363	1.32736	1.71031	4.90142	1.02967	0	8.48188	0	0	0.952655	2.19986	0.798947	0	0	16.1798
hsa-miR-193a-5p	5p	MIMAT0004614	UGGGUCUUUGCGGGCGAGAUGA	GGGUCU	22	Yes	Mature_miRNA	canonical_conserved_miRNA	hsa-mir-193a	MI0000487	CGAGGAUGGGAGCUGAGGGCUGGGUCUUUGCGGGCGAGAUGAGGGUGUCGGAUCAACUGGCCUACAAAGUCCCAGUUCUCGGCCCCCG	chr17:31559996-31560083(+)	MIPF0000082	mir-193	193a	p@chr17:29886228..29886248,+	curation	0.0325744	1.02284	0.97156	1	8.54259	8.51002	623.026	111.204	238.929	546.103	468.711	249.333	5.71593	44.7304	26.099	1338.18	577.539	195.314
hsa-miR-193b-3p	3p	MIMAT0002819	AACUGGCCCUCAAAGUCCCGCU	ACUGGC	22	Yes	Mature_miRNA	canonical_conserved_miRNA	hsa-mir-193b	MI0003137	GUGGUCUCAGAAUCGGGGUUUUGAGGGCGAGAUGAGUUUAUGUUUUAUCCAACUGGCCCUCAAAGUCCCGCUUUUGGGGUCAU	chr16:14303967-14304049(+)	MIPF0000082	mir-193	365a,193b	p@chr16:14396121..14396145,+	XR_109259	1.5431	2.9142	0.175254	0.446851	5.10749	3.56439	21.7841	23.6824	16.5331	0	140.979	5.76191	30.8025	1.46657	3.72842	9.11657	25.1358	0
hsa-miR-193b-5p	5p	MIMAT0004767	CGGGGUUUUGAGGGCGAGAUGA	GGGGUU	22	Yes	Mature_miRNA	canonical_conserved_miRNA	hsa-mir-193b	MI0003137	GUGGUCUCAGAAUCGGGGUUUUGAGGGCGAGAUGAGUUUAUGUUUUAUCCAACUGGCCCUCAAAGUCCCGCUUUUGGGGUCAU	chr16:14303967-14304049(+)	MIPF0000082	mir-193	365a,193b	p@chr16:14396121..14396145,+	XR_109259	2.39762	5.26935	0.034643	0.21826	5.8665	3.46887	47.3804	19.5637	59.199	51.5437	126.332	46.6191	20.9584	0.733286	2.92947	14.9772	11.6911	15.0241
hsa-miR-194-3p	3p	MIMAT0004671	CCAGUGGGGCUGCUGUUAUCUG	CAGUGG	22	Yes	Star_miRNA	canonical_conserved_miRNA	hsa-mir-194-2	MI0000732	UGGUUCCCGCCCCCUGUAACAGCAACUCCAUGUGGAAGUGCCCACUGGUUCCAGUGGGGCUGCUGUUAUCUGGGGCGAGGGCCAG	chr11:64891355-64891439(-)	MIPF0000055	mir-194	192,194-2,6749,6750	p1@ENST00000413053,p1@uc009ypx.2	ENST00000413053.1	0.145483	1.1061	0.908026	0.974028	1.74173	1.59624	0	0.514834	0	0	18.309	2.61905	0.317552	3.29979	1.06526	7.81421	5.26098	0
hsa-miR-194-5p	5p	MIMAT0000460	UGUAACAGCAACUCCAUGUGGA	GUAACA	22	Yes	Mature_miRNA	canonical_conserved_miRNA	hsa-mir-194-1	MI0000488	AUGGUGUUAUCAAGUGUAACAGCAACUCCAUGUGGACUGUGUACCAAUUUCCAGUGGAGAUGCUGUUACUUUUGAUGGUUACCAA	chr1:220118157-220118241(-)	MIPF0000055	mir-194	215,194-1	p@chr1:220292448..220292466,-	curation	0.0461747	1.03252	0.959805	0.995238	8.2621	8.21592	336.02	105.026	122.665	140.277	670.11	468.81	276.905	165.723	185.356	368.57	256.035	531.623
hsa-miR-194-5p	5p	MIMAT0000460	UGUAACAGCAACUCCAUGUGGA	GUAACA	22	Yes	Mature_miRNA	canonical_conserved_miRNA	hsa-mir-194-2	MI0000732	UGGUUCCCGCCCCCUGUAACAGCAACUCCAUGUGGAAGUGCCCACUGGUUCCAGUGGGGCUGCUGUUAUCUGGGGCGAGGGCCAG	chr11:64891355-64891439(-)	MIPF0000055	mir-194	192,194-2,6749,6750	p1@ENST00000413053,p1@uc009ypx.2	ENST00000413053.1	0.0130349	1.00908	0.988577	1	8.38003	8.36699	338.198	114.808	146.664	146.802	772.641	480.857	301.674	193.954	230.363	460.387	263.049	531.623
hsa-miR-195-3p	3p	MIMAT0004615	CCAAUAUUGGCUGUGCUGCUCC	CAAUAU	22	Yes	Star_miRNA	canonical_conserved_miRNA	hsa-mir-195	MI0000489	AGCUUCCCUGGCUCUAGCAGCACAGAAAUAUUGGCACAGGGAAGCGAGUCUGCCAAUAUUGGCUGUGCUGCUCCAGGCAGGGUGGUG	chr17:7017615-7017701(-)	MIPF0000006	mir-15	195,497	p1@MIR497HG	ENST00000572453.1	0.964578	1.95149	0.409691	0.675193	4.44512	3.48054	1.08921	42.2164	63.9989	0	16.4781	6.28572	7.93879	6.96621	22.1042	11.0701	18.1212	0
hsa-miR-195-5p	5p	MIMAT0000461	UAGCAGCACAGAAAUAUUGGC	AGCAGC	21	Yes	Mature_miRNA	canonical_conserved_miRNA	hsa-mir-195	MI0000489	AGCUUCCCUGGCUCUAGCAGCACAGAAAUAUUGGCACAGGGAAGCGAGUCUGCCAAUAUUGGCUGUGCUGCUCCAGGCAGGGUGGUG	chr17:7017615-7017701(-)	MIPF0000006	mir-15	195,497	p1@MIR497HG	ENST00000572453.1	-0.0111925	0.992272	0.991625	1	3.41014	3.42134	10.3475	9.78184	27.1996	0.652452	7.32361	7.85715	13.6547	8.79943	12.2505	5.20947	0	24.2697
hsa-miR-196a-5p	5p	MIMAT0000226	UAGGUAGUUUCAUGUUGUUGGG	AGGUAG	22	Yes	Mature_miRNA	canonical_conserved_miRNA	hsa-mir-196a-1	MI0000238	GUGAAUUAGGUAGUUUCAUGUUGUUGGGCCUGGGUUUCUGAACACAACAACAUUAAACCACCCGAUUCAC	chr17:48632490-48632559(-)	MIPF0000031	mir-196	196a-1	p1@ENST00000433510	curation	2.63451	6.20964	0.033835	0.216811	4.85197	2.21746	5.99063	1.5445	134.931	1.3049	27.4635	1.57143	5.39838	0.366643	2.39684	14.9772	0	4.62281
hsa-miR-196a-5p	5p	MIMAT0000226	UAGGUAGUUUCAUGUUGUUGGG	AGGUAG	22	Yes	Mature_miRNA	canonical_conserved_miRNA	hsa-mir-196a-2	MI0000279	UGCUCGCUCAGCUGAUCUGUGGCUUAGGUAGUUUCAUGUUGUUGGGAUUGAGUUUUGAACUCGGCAACAAGAAACUGCCUGAGUUACAUCAGUCGGUUUUCGUCGAGGGC	chr12:53991738-53991847(+)	MIPF0000031	mir-196	196a-2	p3@HOXC10	ENST00000513209.1	2.83631	7.14193	0.0224719	0.188686	4.98781	2.1515	5.44603	1.5445	146.664	0	34.7871	1.57143	5.71593	0	2.92947	17.582	0	0
hsa-miR-196b-5p	5p	MIMAT0001080	UAGGUAGUUUCCUGUUGUUGGG	AGGUAG	22	Yes	Mature_miRNA	canonical_conserved_miRNA	hsa-mir-196b	MI0001150	ACUGGUCGGUGAUUUAGGUAGUUUCCUGUUGUUGGGAUCCACCUUUCUCUCGACAGCACGACACUGCCUUCAUUACUUCAGUUG	chr7:27169480-27169563(-)	MIPF0000031	mir-196	196b	p1@ENST00000470747	ENST00000470747.4	-0.848865	0.555221	0.549834	0.786399	1.6421	2.49096	4.90142	2.05934	1.59997	5.21962	0	4.19048	1.90531	6.59957	3.19579	2.60474	0	19.6469
hsa-miR-197-3p	3p	MIMAT0000227	UUCACCACCUUCUCCACCCAGC	UCACCA	22	Yes	Mature_miRNA	canonical_conserved_miRNA	hsa-mir-197	MI0000239	GGCUGUGCCGGGUAGAGAGGGCAGUGGGAGGUAAGAGCUCUUCACCCUUCACCACCUUCUCCACCCAGCAUGGCC	chr1:109598893-109598967(+)	MIPF0000123	mir-197	197	p@chr1:110140096..110140101,+	curation	-1.11495	0.461707	0.311922	0.588784	4.35908	5.47403	11.9813	20.5934	11.1998	37.8422	31.1253	10.4762	19.6882	24.1984	5.85895	163.447	53.1944	0
hsa-miR-197-5p	5p	MIMAT0022691	CGGGUAGAGAGGGCAGUGGGAGG	GGGUAG	23	Yes	Star_miRNA	canonical_conserved_miRNA	hsa-mir-197	MI0000239	GGCUGUGCCGGGUAGAGAGGGCAGUGGGAGGUAAGAGCUCUUCACCCUUCACCACCUUCUCCACCCAGCAUGGCC	chr1:109598893-109598967(+)	MIPF0000123	mir-197	197	p@chr1:110140096..110140101,+	curation	0.0429164	1.03019	1	1	2.2288	2.18588	13.0705	0.514834	0.533325	5.87207	0	7.33334	3.81062	0	0.798947	0.651184	21.6285	0
hsa-miR-1976	5p	MIMAT0009451	CCUCCUGCCCUCCUUGCUGU	CUCCUG	20	NO	-	non-canonical_miRNA	hsa-mir-1976	MI0009986	GCAGCAAGGAAGGCAGGGGUCCUAAGGUGUGUCCUCCUGCCCUCCUUGCUGU	chr1:26554542-26554593(+)	MIPF0001633	mir-1976	1976	p1@RPS6KA1	NM_001006665	-0.266049	0.831594	0.881346	0.957003	0.102677	0.368726	0	0	0	0	0	5.76191	0.635103	4.39971	0.798947	1.30237	0	0
hsa-miR-199a-3p	3p	MIMAT0000232	ACAGUAGUCUGCACAUUGGUUA	CAGUAG	22	Yes	Mature_miRNA	canonical_conserved_miRNA	hsa-mir-199a-1	MI0000242	GCCAACCCAGUGUUCAGACUACCUGUUCAGGAGGCUCUCAAUGUGUACAGUAGUCUGCACAUUGGUUAGGC	chr19:10817426-10817496(-)	MIPF0000040	mir-199	199a-1	p1@MIR199A1	curation	-1.57743	0.335079	0.0755949	0.297508	8.98061	10.558	492.321	767.103	721.055	358.849	380.828	310.095	1216.54	1828.08	2988.6	1816.8	371.776	822.86
hsa-miR-199a-3p	3p	MIMAT0000232	ACAGUAGUCUGCACAUUGGUUA	CAGUAG	22	Yes	Mature_miRNA	canonical_conserved_miRNA	hsa-mir-199a-2	MI0000281	AGGAAGCUUCUGGAGAUCCUGCUCCGUCGCCCCAGUGUUCAGACUACCUGUUCAGGACAAUGCCGUUGUACAGUAGUCUGCACAUUGGUUAGACUGGGCAAGGGAGAGCA	chr1:172144535-172144644(-)	MIPF0000040	mir-199	199a-2,214,3120	p1@DNM3OS	NR_038397	-1.57753	0.335055	0.075576	0.297508	8.98061	10.5581	492.321	767.103	721.055	358.849	380.828	310.095	1215.91	1828.45	2988.86	1817.45	371.776	822.86
hsa-miR-199a-5p	5p	MIMAT0000231	CCCAGUGUUCAGACUACCUGUUC	CCAGUG	23	Yes	Star_miRNA	canonical_conserved_miRNA	hsa-mir-199a-1	MI0000242	GCCAACCCAGUGUUCAGACUACCUGUUCAGGAGGCUCUCAAUGUGUACAGUAGUCUGCACAUUGGUUAGGC	chr19:10817426-10817496(-)	MIPF0000040	mir-199	199a-1	p1@MIR199A1	curation	0.06529	1.0463	0.951781	0.991481	5.9495	5.88421	87.1364	77.2251	68.2655	68.5075	47.6034	21.4762	71.4491	8.79943	34.6211	28.6521	104.635	106.325
hsa-miR-199a-5p	5p	MIMAT0000231	CCCAGUGUUCAGACUACCUGUUC	CCAGUG	23	Yes	Star_miRNA	canonical_conserved_miRNA	hsa-mir-199a-2	MI0000281	AGGAAGCUUCUGGAGAUCCUGCUCCGUCGCCCCAGUGUUCAGACUACCUGUUCAGGACAAUGCCGUUGUACAGUAGUCUGCACAUUGGUUAGACUGGGCAAGGGAGAGCA	chr1:172144535-172144644(-)	MIPF0000040	mir-199	199a-2,214,3120	p1@DNM3OS	NR_038397	0.06529	1.0463	0.951781	0.991481	5.9495	5.88421	87.1364	77.2251	68.2655	68.5075	47.6034	21.4762	71.4491	8.79943	34.6211	28.6521	104.635	106.325
hsa-miR-199b-3p	3p	MIMAT0004563	ACAGUAGUCUGCACAUUGGUUA	CAGUAG	22	Yes	Mature_miRNA	canonical_conserved_miRNA	hsa-mir-199b	MI0000282	CCAGAGGACACCUCCACUCCGUCUACCCAGUGUUUAGACUAUCUGUUCAGGACUCCCAAAUUGUACAGUAGUCUGCACAUUGGUUAGGCUGGGCUGGGUUAGACCCUCGG	chr9:128244721-128244830(-)	MIPF0000040	mir-199	199b,3154	p1@MIR3154	curation	-1.57743	0.335079	0.0755949	0.297508	8.98061	10.558	492.321	767.103	721.055	358.849	380.828	310.095	1216.54	1828.08	2988.6	1816.8	371.776	822.86
hsa-miR-199b-5p	5p	MIMAT0000263	CCCAGUGUUUAGACUAUCUGUUC	CCAGUG	23	Yes	Star_miRNA	canonical_conserved_miRNA	hsa-mir-199b	MI0000282	CCAGAGGACACCUCCACUCCGUCUACCCAGUGUUUAGACUAUCUGUUCAGGACUCCCAAAUUGUACAGUAGUCUGCACAUUGGUUAGGCUGGGCUGGGUUAGACCCUCGG	chr9:128244721-128244830(-)	MIPF0000040	mir-199	199b,3154	p1@MIR3154	curation	-1.63178	0.32269	0.104737	0.338916	5.64345	7.27523	37.5776	90.6108	92.7985	31.9702	12.8163	33	197.2	275.349	271.908	38.4198	48.518	97.079
hsa-miR-19a-3p	3p	MIMAT0000073	UGUGCAAAUCUAUGCAAAACUGA	GUGCAA	23	Yes	Mature_miRNA	canonical_conserved_miRNA	hsa-mir-19a	MI0000073	GCAGUCCUCUGUUAGUUUUGCAUAGUUGCACUACAAGAAGAAUGUAGUUGUGCAAAUCUAUGCAAAACUGAUGGUGGCCUGC	chr13:91350891-91350972(+)	MIPF0000011	mir-19	17,18a,19a,19b-1,20a,92a-1	p1@MIR17HG	NR_027349	-1.42961	0.37123	0.229568	0.514021	3.08401	4.51362	1.08921	12.356	8.53319	8.48188	0	19.381	26.0392	61.9626	30.6263	4.55829	12.8602	0
hsa-miR-19b-3p	3p	MIMAT0000074	UGUGCAAAUCCAUGCAAAACUGA	GUGCAA	23	Yes	Mature_miRNA	canonical_conserved_miRNA	hsa-mir-19b-1	MI0000074	CACUGUUCUAUGGUUAGUUUUGCAGGUUUGCAUCCAGCUGUGUGAUAUUCUGCUGUGCAAAUCCAUGCAAAACUGACUGUGGUAGUG	chr13:91351192-91351278(+)	MIPF0000011	mir-19	17,18a,19a,19b-1,20a,92a-1	p1@MIR17HG	NR_027349	-1.39125	0.381235	0.191438	0.468289	4.59892	5.99017	34.8546	28.8307	14.9331	9.13433	12.8163	44	94.6304	140.791	52.7305	5.20947	47.9334	39.2939
hsa-miR-19b-3p	3p	MIMAT0000074	UGUGCAAAUCCAUGCAAAACUGA	GUGCAA	23	Yes	Mature_miRNA	canonical_conserved_miRNA	hsa-mir-19b-2	MI0000075	ACAUUGCUACUUACAAUUAGUUUUGCAGGUUUGCAUUUCAGCGUAUAUAUGUAUAUGUGGCUGUGCAAAUCCAUGCAAAACUGAUUGUGAUAAUGU	chrX:134169671-134169766(-)	MIPF0000011	mir-19	19b-2,92a-2,106a,363,18b,20b	p@chrX:133308067..133308078,-	curation	-1.38715	0.382319	0.193125	0.468289	4.60422	5.99137	34.8546	28.8307	15.4664	9.13433	12.8163	44	94.948	140.791	52.7305	5.20947	47.9334	39.2939
hsa-miR-200a-3p	3p	MIMAT0000682	UAACACUGUCUGGUAACGAUGU	AACACU	22	Yes	Mature_miRNA	canonical_conserved_miRNA	hsa-mir-200a	MI0000737	CCGGGCCCCUGUGAGCAUCUUACCGGACAGUGCUGGAUUUCCCAGCUUGACUCUAACACUGUCUGGUAACGAUGUUCAAAGGUGACCCGC	chr1:1167863-1167952(+)	MIPF0000019	mir-8	200b,200a,429	p@chr1:1098252..1098265,+	curation	0.702345	1.62715	0.459253	0.712281	7.85576	7.15341	202.048	228.071	578.657	135.71	212.385	32.4762	91.1373	159.49	206.128	24.0938	98.205	275.057
hsa-miR-200a-5p	5p	MIMAT0001620	CAUCUUACCGGACAGUGCUGGA	AUCUUA	22	Yes	Star_miRNA	canonical_conserved_miRNA	hsa-mir-200a	MI0000737	CCGGGCCCCUGUGAGCAUCUUACCGGACAGUGCUGGAUUUCCCAGCUUGACUCUAACACUGUCUGGUAACGAUGUUCAAAGGUGACCCGC	chr1:1167863-1167952(+)	MIPF0000019	mir-8	200b,200a,429	p@chr1:1098252..1098265,+	curation	1.25905	2.39338	0.226205	0.513092	6.40772	5.14867	33.7654	158.054	125.331	5.21962	133.656	53.4286	18.418	12.8325	15.18	7.16302	97.0359	62.4079
hsa-miR-200b-3p	3p	MIMAT0000318	UAAUACUGCCUGGUAAUGAUGA	AAUACU	22	Yes	Mature_miRNA	canonical_conserved_miRNA	hsa-mir-200b	MI0000342	CCAGCUCGGGCAGCCGUGGCCAUCUUACUGGGCAGCAUUGGAUGGAGUCAGGUCUCUAAUACUGCCUGGUAAUGAUGACGGCGGAGCCCUGCACG	chr1:1167104-1167198(+)	MIPF0000019	mir-8	200b,200a,429	p@chr1:1098252..1098265,+	curation	2.48728	5.6072	0.00804668	0.132792	9.68066	7.19338	571.288	886.544	1567.44	217.919	723.206	957	115.589	72.9619	94.0095	91.1657	303.383	201.092
hsa-miR-200b-5p	5p	MIMAT0004571	CAUCUUACUGGGCAGCAUUGGA	AUCUUA	22	Yes	Star_miRNA	canonical_conserved_miRNA	hsa-mir-200b	MI0000342	CCAGCUCGGGCAGCCGUGGCCAUCUUACUGGGCAGCAUUGGAUGGAGUCAGGUCUCUAAUACUGCCUGGUAAUGAUGACGGCGGAGCCCUGCACG	chr1:1167104-1167198(+)	MIPF0000019	mir-8	200b,200a,429	p@chr1:1098252..1098265,+	curation	2.91023	7.51736	0.0285114	0.201233	4.55439	1.64417	15.2489	14.9302	28.2662	22.8358	18.309	40.8572	0	0.733286	0.532632	1.30237	5.26098	11.557
hsa-miR-200c-3p	3p	MIMAT0000617	UAAUACUGCCGGGUAAUGAUGGA	AAUACU	23	Yes	Mature_miRNA	canonical_conserved_miRNA	hsa-mir-200c	MI0000650	CCCUCGUCUUACCCAGCAGUGUUUGGGUGCGGUUGGGAGUCUCUAAUACUGCCGGGUAAUGAUGGAGG	chr12:6963699-6963766(+)	MIPF0000019	mir-8	141,200c	p1@ENST00000537269	ENST00000607161.1	2.06515	4.18478	0.0268445	0.194923	9.28324	7.21809	1027.67	608.534	564.791	207.48	512.652	816.619	230.86	34.8311	20.24	149.772	332.611	124.816
hsa-miR-200c-5p	5p	MIMAT0004657	CGUCUUACCCAGCAGUGUUUGG	GUCUUA	22	Yes	Star_miRNA	canonical_conserved_miRNA	hsa-mir-200c	MI0000650	CCCUCGUCUUACCCAGCAGUGUUUGGGUGCGGUUGGGAGUCUCUAAUACUGCCGGGUAAUGAUGGAGG	chr12:6963699-6963766(+)	MIPF0000019	mir-8	141,200c	p1@ENST00000537269	ENST00000607161.1	-3.85534	0.0690917	0.099082	0.326094	-3.96253	-0.107186	0	0	0	0	0	0	0	0	0	0	5.26098	0
hsa-miR-202-3p	3p	MIMAT0002811	AGAGGUAUAGGGCAUGGGAA	GAGGUA	20	Yes	Mature_miRNA	canonical_conserved_miRNA	hsa-mir-202	MI0003130	CGCCUCAGAGCCGCCCGCCGUUCCUUUUUCCUAUGCAUAUACUUCUUUGAGGAUCUGGCCUAAAGAGGUAUAGGGCAUGGGAAAACGGGGCGGUCGGGUCCUCCCCAGCG	chr10:133247511-133247620(-)	MIPF0000121	mir-202	202	p1@ENST00000300167,p1@ENST00000553459	ENST00000300167.6	3.57485	11.9162	0.109232	0.345559	0.620689	-2.95416	0	1.5445	0	3.91471	0	3.14286	0.317552	0	0	0	0	0
hsa-miR-203a-3p	3p	MIMAT0000264	GUGAAAUGUUUAGGACCACUAG	UGAAAU	22	Yes	Mature_miRNA	canonical_conserved_miRNA	hsa-mir-203a	MI0000283	GUGUUGGGGACUCGCGCGCUGGGUCCAGUGGUUCUUAACAGUUCAACAGUUCUGUAGCGCAAUUGUGAAAUGUUUAGGACCACUAGACCCGGCGGGCGCGGCGACAGCGA	chr14:104117405-104117514(+)	MIPF0000108	mir-203	203a,203b	p1@MIR203	curation	0.54319	1.45719	0.561637	0.790512	8.05262	7.50943	64.2631	573.01	493.325	187.254	241.679	33	257.217	33.7311	55.3937	168.657	378.206	199.936
hsa-miR-203b-3p	3p	MIMAT0019814	UUGAACUGUUAAGAACCACUGGA	UGAACU	23	Yes	-	non-canonical_miRNA	hsa-mir-203b	MI0017343	GCGCCCGCCGGGUCUAGUGGUCCUAAACAUUUCACAAUUGCGCUACAGAACUGUUGAACUGUUAAGAACCACUGGACCCAGCGCGC	chr14:104117418-104117503(-)	MIPF0000108	mir-203	203a,203b	Unknown	Unknown	0.452998	1.36888	0.804085	0.92356	1.34264	0.889639	4.90142	0.514834	7.46654	0	1.8309	0	0.952655	0.733286	0.266316	0	8.76831	0
hsa-miR-204-3p	3p	MIMAT0022693	GCUGGGAAGGCAAAGGGACGU	CUGGGA	21	Yes	Star_miRNA	canonical_conserved_miRNA	hsa-mir-204	MI0000284	GGCUACAGUCUUUCUUCAUGUGACUCGUGGACUUCCCUUUGUCAUCCUAUGCCUGAGAAUAUAUGAAGGAGGCUGGGAAGGCAAAGGGACGUUCAAUUGUCAUCACUGGC	chr9:70809975-70810084(-)	MIPF0000042	mir-204	204	p1@TRPM3	ENST00000377101.1	-0.417709	0.748612	0.730096	0.894482	3.97739	4.3951	5.44603	8.75218	26.6662	0	54.927	0	63.1928	0.366643	1.59789	0	0	61.2522
hsa-miR-204-5p	5p	MIMAT0000265	UUCCCUUUGUCAUCCUAUGCCU	UCCCUU	22	Yes	Mature_miRNA	canonical_conserved_miRNA	hsa-mir-204	MI0000284	GGCUACAGUCUUUCUUCAUGUGACUCGUGGACUUCCCUUUGUCAUCCUAUGCCUGAGAAUAUAUGAAGGAGGCUGGGAAGGCAAAGGGACGUUCAAUUGUCAUCACUGGC	chr9:70809975-70810084(-)	MIPF0000042	mir-204	204	p1@TRPM3	ENST00000377101.1	0.563587	1.47794	0.582961	0.807687	6.24566	5.68207	13.0705	114.293	49.0659	190.516	82.3906	5.76191	81.2932	25.2984	18.1095	9.76776	75.4074	98.2347
hsa-miR-205-5p	5p	MIMAT0000266	UCCUUCAUUCCACCGGAGUCUG	CCUUCA	22	Yes	Mature_miRNA	canonical_conserved_miRNA	hsa-mir-205	MI0000285	AAAGAUCCUCAGACAAUCCAUGUGCUUCUCUUGUCCUUCAUUCCACCGGAGUCUGUCUCAUACCCAACCAGAUUUCAGUGGAGUGAAGUUCAGGAGGCAUGGAGCUGACA	chr1:209432133-209432242(+)	MIPF0000058	mir-205	205	p1@MIR205HG	ENST00000429156.1	0.96774	1.95577	0.341436	0.61814	6.60714	5.6394	25.5963	44.2757	59.199	205.522	188.583	62.3334	98.7586	5.133	2.92947	14.9772	92.944	84.3663
hsa-miR-206	5p	MIMAT0000462	UGGAAUGUAAGGAAGUGUGUGG	GGAAUG	22	NO	Mature_miRNA	canonical_conserved_miRNA	hsa-mir-206	MI0000490	UGCUUCCCGAGGCCACAUGCUUCUUUAUAUCCCCAUAUGGAUUACUUUGCUAUGGAAUGUAAGGAAGUGUGUGGUUUCGGCAAGUG	chr6:52144349-52144434(+)	MIPF0000038	mir-1	206,133b	p@chr6:52001069..52001073,+	curation	-0.745372	0.596514	0.418424	0.685238	9.75758	10.503	880.078	166.291	105.065	2667.88	1221.21	153.476	40.3291	30.4314	82.8242	82.7003	3331.37	5140.56
hsa-miR-20a-5p	5p	MIMAT0000075	UAAAGUGCUUAUAGUGCAGGUAG	AAAGUG	23	Yes	Mature_miRNA	canonical_conserved_miRNA	hsa-mir-20a	MI0000076	GUAGCACUAAAGUGCUUAUAGUGCAGGUAGUGUUUAGUUAUCUACUGCAUUAUGAGCACUUAAAGUACUGC	chr13:91351065-91351135(+)	MIPF0000001	mir-17	17,18a,19a,19b-1,20a,92a-1	p1@MIR17HG	NR_027349	-2.05715	0.240291	0.0247019	0.19403	7.90416	9.96131	142.686	366.047	321.595	105.045	42.1107	458.334	557.303	2807.02	1605.88	439.549	403.927	166.421
hsa-miR-20b-5p	5p	MIMAT0001413	CAAAGUGCUCAUAGUGCAGGUAG	AAAGUG	23	Yes	Mature_miRNA	canonical_conserved_miRNA	hsa-mir-20b	MI0001519	AGUACCAAAGUGCUCAUAGUGCAGGUAGUUUUGGCAUGACUCUACUGUAGUAUGGGCACUUCCAGUACU	chrX:134169809-134169877(-)	MIPF0000001	mir-17	19b-2,92a-2,106a,363,18b,20b	p@chrX:133308067..133308078,-	curation	-0.0208774	0.985633	0.986743	1	5.28854	5.30942	34.8546	19.5637	11.7331	31.9702	0	135.143	25.0866	51.33	69.2421	24.745	65.47	1.1557
hsa-miR-21-3p	3p	MIMAT0004494	CAACACCAGUCGAUGGGCUGU	AACACC	21	Yes	Star_miRNA	canonical_conserved_miRNA	hsa-mir-21	MI0000077	UGUCGGGUAGCUUAUCAGACUGAUGUUGACUGUUGAAUCUCAUGGCAACACCAGUCGAUGGGCUGUCUGACA	chr17:59841266-59841337(+)	MIPF0000060	mir-21	21	p1@AK310806	ENST00000592790.1	-1.64225	0.320356	0.0739953	0.297508	7.58036	9.22261	70.7984	554.991	243.729	57.4158	140.979	79.6191	690.993	1356.21	1168.59	127.632	234.991	4.62281
hsa-miR-21-5p	5p	MIMAT0000076	UAGCUUAUCAGACUGAUGUUGA	AGCUUA	22	Yes	Mature_miRNA	canonical_conserved_miRNA	hsa-mir-21	MI0000077	UGUCGGGUAGCUUAUCAGACUGAUGUUGACUGUUGAAUCUCAUGGCAACACCAGUCGAUGGGCUGUCUGACA	chr17:59841266-59841337(+)	MIPF0000060	mir-21	21	p1@AK310806	ENST00000592790.1	-2.77043	0.146561	0.00180335	0.0613068	14.9829	17.7533	12099.4	89595.5	55389	4303.58	13565.2	19340.1	97772.3	518813	591975	85209.4	21347.9	10568.9
hsa-miR-210-3p	3p	MIMAT0000267	CUGUGCGUGUGACAGCGGCUGA	UGUGCG	22	Yes	Mature_miRNA	canonical_conserved_miRNA	hsa-mir-210	MI0000286	ACCCGGCAGUGCCUCCAGGCGCAGGGCAGCCCCUGCCCACCGCACACUGCGCUGCCCCAGACCCACUGUGCGUGUGACAGCGGCUGAUCUGUGCCUGGGCAGCGCGACCC	chr11:568089-568198(-)	MIPF0000086	mir-210	210	p1@MIR210HG	ENST00000500447.1	-0.96867	0.510977	0.302129	0.58382	7.27719	8.24586	340.377	118.927	31.4661	245.974	56.758	136.191	66.0508	318.613	517.984	170.61	671.068	76.2763
hsa-miR-2110	5p	MIMAT0010133	UUGGGGAAACGGCCGCUGAGUG	UGGGGA	22	NO	-	non-canonical_miRNA	hsa-mir-2110	MI0010629	CAGGGGUUUGGGGAAACGGCCGCUGAGUGAGGCGUCGGCUGUGUUUCUCACCGCGGUCUUUUCCUCCCACUCUUG	chr10:114174105-114174179(-)	MIPF0001399	mir-2110	2110	p1@C10orf118	ENST00000369285.3	2.35045	5.09984	0.0172301	0.158388	8.37207	6.02162	525.542	65.8987	125.865	339.928	117.178	812.429	42.2344	20.8986	31.6916	126.981	123.925	43.9167
hsa-miR-2113	5p	MIMAT0009206	AUUUGUGCUUGGCUCUGUCAC	UUUGUG	21	NO	-	non-canonical_miRNA	hsa-mir-2113	MI0003939	UUUUCAAAGCAAUGUGUGACAGGUACAGGGACAAAUCCCGUUAAUAAGUAAGAGGAUUUGUGCUUGGCUCUGUCACAUGCCACUUUGAAAA	chr6:98024531-98024621(+)	-	-	2113	p@chr6:98303954..98303963,+	ENST00000607823.1	4.89063	29.6638	0.0320867	0.209748	0.928102	-3.96253	0	0	0	0	12.8163	0	0	0	0	0	0	0
hsa-miR-2115-3p	3p	MIMAT0011159	CAUCAGAAUUCAUGGAGGCUAG	AUCAGA	22	Yes	Mature_miRNA	canonical_hsa-specific_miRNA	hsa-mir-2115	MI0010634	ACUGUCAUCCCACUGCUUCCAGCUUCCAUGACUCCUGAUGGAGGAAUCACAUGAAUUCAUCAGAAUUCAUGGAGGCUAGAAGCAGUAUGAGGAUCAUUUA	chr3:48316360-48316459(-)	-	-	2115	p@chr3:48370674..48370679,-	curation	-0.977425	0.507885	0.49606	0.750251	1.23927	2.2167	5.44603	1.02967	5.33325	0	0	1.57143	4.44572	4.39971	13.0495	5.20947	0	0
hsa-miR-2115-5p	5p	MIMAT0011158	AGCUUCCAUGACUCCUGAUGGA	GCUUCC	22	Yes	Star_miRNA	canonical_hsa-specific_miRNA	hsa-mir-2115	MI0010634	ACUGUCAUCCCACUGCUUCCAGCUUCCAUGACUCCUGAUGGAGGAAUCACAUGAAUUCAUCAGAAUUCAUGGAGGCUAGAAGCAGUAUGAGGAUCAUUUA	chr3:48316360-48316459(-)	-	-	2115	p@chr3:48370674..48370679,-	curation	-0.301604	0.81135	0.942759	0.987213	0.139135	0.44074	4.90142	0	0	0	0	1.04762	0	5.49964	1.33158	0.651184	0	0
hsa-miR-212-3p	3p	MIMAT0000269	UAACAGUCUCCAGUCACGGCC	AACAGU	21	Yes	Star_miRNA	canonical_conserved_miRNA	hsa-mir-212	MI0000288	CGGGGCACCCCGCCCGGACAGCGCGCCGGCACCUUGGCUCUAGACUGCUUACUGCCCGGGCCGCCCUCAGUAACAGUCUCCAGUCACGGCCACCGACGCCUGGCCCCGCC	chr17:2050271-2050380(-)	MIPF0000065	mir-132	212,132	p@chr17:1954446..1954463,-	curation	0.401787	1.32114	0.799348	0.921363	1.51848	1.1167	0	1.02967	1.06665	0	16.4781	0	2.85797	3.66643	3.19579	2.60474	0	0
hsa-miR-212-5p	5p	MIMAT0022695	ACCUUGGCUCUAGACUGCUUACU	CCUUGG	23	Yes	Mature_miRNA	canonical_conserved_miRNA	hsa-mir-212	MI0000288	CGGGGCACCCCGCCCGGACAGCGCGCCGGCACCUUGGCUCUAGACUGCUUACUGCCCGGGCCGCCCUCAGUAACAGUCUCCAGUCACGGCCACCGACGCCUGGCCCCGCC	chr17:2050271-2050380(-)	MIPF0000065	mir-132	212,132	p@chr17:1954446..1954463,-	curation	-0.501583	0.706331	0.699336	0.873408	2.80692	3.3085	0.544603	15.445	21.8663	0	0	3.14286	2.54041	8.06614	18.1095	14.326	0	16.1798
hsa-miR-214-3p	3p	MIMAT0000271	ACAGCAGGCACAGACAGGCAGU	CAGCAG	22	Yes	Mature_miRNA	canonical_conserved_miRNA	hsa-mir-214	MI0000290	GGCCUGGCUGGACAGAGUUGUCAUGUGUCUGCCUGUCUACACUUGCUGUGCAGAACAUCCGCUCACCUGUACAGCAGGCACAGACAGGCAGUCACAUGACAACCCAGCCU	chr1:172138798-172138907(-)	MIPF0000062	mir-214	199a-2,214,3120	p1@DNM3OS	NR_038397	1.59057	3.01169	0.214454	0.498524	3.99813	2.40756	20.6949	8.23734	9.59984	44.3668	5.4927	6.80953	7.30369	0.733286	2.66316	12.3725	0.584554	8.08992
hsa-miR-214-5p	5p	MIMAT0004564	UGCCUGUCUACACUUGCUGUGC	GCCUGU	22	Yes	Star_miRNA	canonical_conserved_miRNA	hsa-mir-214	MI0000290	GGCCUGGCUGGACAGAGUUGUCAUGUGUCUGCCUGUCUACACUUGCUGUGCAGAACAUCCGCUCACCUGUACAGCAGGCACAGACAGGCAGUCACAUGACAACCCAGCCU	chr1:172138798-172138907(-)	MIPF0000062	mir-214	199a-2,214,3120	p1@DNM3OS	NR_038397	-0.115417	0.923115	0.969828	0.99959	2.32656	2.44197	4.90142	4.11867	4.79992	0	14.6472	2.09524	0.317552	0.366643	1.06526	7.16302	23.3821	0
hsa-miR-215-5p	5p	MIMAT0000272	AUGACCUAUGAAUUGACAGAC	UGACCU	21	Yes	Mature_miRNA	canonical_conserved_miRNA	hsa-mir-215	MI0000291	AUCAUUCAGAAAUGGUAUACAGGAAAAUGACCUAUGAAUUGACAGACAAUAUAGCUGAGUUUGUCUGUCAUUUCUUUAGGCCAAUAUUCUGUAUGACUGUGCUACUUCAA	chr1:220117853-220117962(-)	MIPF0000063	mir-192	215,194-1	p@chr1:220292448..220292466,-	curation	-0.431854	0.741309	0.63021	0.841931	8.43703	8.86889	499.945	82.8883	61.3323	825.352	411.953	198	349.624	292.581	273.506	179.727	541.881	1168.41
hsa-miR-216a-3p	3p	MIMAT0022844	UCACAGUGGUCUCUGGGAUUAU	CACAGU	22	Yes	Star_miRNA	canonical_conserved_miRNA	hsa-mir-216a	MI0000292	GAUGGCUGUGAGUUGGCUUAAUCUCAGCUGGCAACUGUGAGAUGUUCAUACAAUCCCUCACAGUGGUCUCUGGGAUUAUGCUAAACAGAGCAAUUUCCUAGCCCUCACGA	chr2:55988950-55989059(-)	MIPF0000054	mir-216	216a,217	p1@MIR216A	ENST00000446139.1	-4.54043	0.0429728	0.017613	0.159242	-2.60943	1.931	0	0	0.533325	0	0	0	0.317552	0	0	2.60474	6.43009	13.8684
hsa-miR-216a-5p	5p	MIMAT0000273	UAAUCUCAGCUGGCAACUGUGA	AAUCUC	22	Yes	Mature_miRNA	canonical_conserved_miRNA	hsa-mir-216a	MI0000292	GAUGGCUGUGAGUUGGCUUAAUCUCAGCUGGCAACUGUGAGAUGUUCAUACAAUCCCUCACAGUGGUCUCUGGGAUUAUGCUAAACAGAGCAAUUUCCUAGCCCUCACGA	chr2:55988950-55989059(-)	MIPF0000054	mir-216	216a,217	p1@MIR216A	ENST00000446139.1	-2.0804	0.236449	0.140715	0.39384	1.20637	3.28676	2.17841	3.60384	1.06665	5.21962	0	1.04762	0.317552	0.733286	0.266316	1.30237	9.35286	47.3838
hsa-miR-216b-5p	5p	MIMAT0004959	AAAUCUCUGCAGGCAAAUGUGA	AAUCUC	22	NO	Mature_miRNA	canonical_conserved_miRNA	hsa-mir-216b	MI0005569	GCAGACUGGAAAAUCUCUGCAGGCAAAUGUGAUGUCACUGAGGAAAUCACACACUUACCCGUAGAGAUUCUACAGUCUGACA	chr2:56000714-56000795(-)	MIPF0000054	mir-216	216b	p@chr2:56241382..56241393,-	ENST00000446139.1	-0.757351	0.591582	0.616074	0.833411	1.65627	2.41362	4.35682	2.05934	3.73327	0	7.32361	1.57143	0	0	0.532632	0	0	32.3597
hsa-miR-217-3p	3p	MIMAT0037308	CAUCAGUUCCUAAUGCAUUGCC	AUCAGU	22	Yes	Star_miRNA	canonical_conserved_miRNA	hsa-mir-217	MI0000293	AGUAUAAUUAUUACAUAGUUUUUGAUGUCGCAGAUACUGCAUCAGGAACUGAUUGGAUAAGAAUCAGUCACCAUCAGUUCCUAAUGCAUUGCCUUCAGCAUCUAAACAAG	chr2:55982967-55983076(-)	MIPF0000077	mir-217	216a,217	p1@MIR216A	ENST00000446139.1	4.26824	19.2694	0.0633468	0.279185	0.305706	-3.96253	0.544603	0.514834	0	0	7.32361	0	0	0	0	0	0	0
hsa-miR-217-5p	5p	MIMAT0000274	UACUGCAUCAGGAACUGAUUGGA	ACUGCA	23	Yes	Mature_miRNA	canonical_conserved_miRNA	hsa-mir-217	MI0000293	AGUAUAAUUAUUACAUAGUUUUUGAUGUCGCAGAUACUGCAUCAGGAACUGAUUGGAUAAGAAUCAGUCACCAUCAGUUCCUAAUGCAUUGCCUUCAGCAUCUAAACAAG	chr2:55982967-55983076(-)	MIPF0000077	mir-217	216a,217	p1@MIR216A	ENST00000446139.1	-0.518299	0.698195	0.593243	0.815541	6.77161	7.28991	101.841	17.5044	18.133	364.068	133.656	20.4286	7.30369	4.39971	9.85369	15.6284	342.548	560.516
hsa-miR-218-5p	5p	MIMAT0000275	UUGUGCUUGAUCUAACCAUGU	UGUGCU	21	Yes	Mature_miRNA	canonical_conserved_miRNA	hsa-mir-218-1	MI0000294	GUGAUAAUGUAGCGAGAUUUUCUGUUGUGCUUGAUCUAACCAUGUGGUUGCGAGGUAUGAGUAAAACAUGGUUCCGUCAAGCACCAUGGAACGUCACGCAGCUUUCUACA	chr4:20528275-20528384(+)	MIPF0000026	mir-218	218-1	p@chr4:20253519..20253549,+	XM_005248211.2	-0.497616	0.708276	0.590757	0.815541	7.75438	8.25199	105.108	289.337	263.996	410.392	192.245	34.0476	628.435	125.392	234.624	19.5355	204.009	617.145
hsa-miR-218-5p	5p	MIMAT0000275	UUGUGCUUGAUCUAACCAUGU	UGUGCU	21	Yes	Mature_miRNA	canonical_conserved_miRNA	hsa-mir-218-2	MI0000295	GACCAGUCGCUGCGGGGCUUUCCUUUGUGCUUGAUCUAACCAUGUGGUGGAACGAUGGAAACGGAACAUGGUUCUGUCAAGCACCGCGGAAAGCACCGUGCUCUCCUGCA	chr5:168768146-168768255(-)	MIPF0000026	mir-218	218-2	p1@SLIT3	NM_003062	-0.495832	0.709153	0.59224	0.815541	7.74672	8.24256	105.108	287.277	259.729	410.392	192.245	33.5238	621.131	123.559	232.494	18.8843	204.009	617.145
hsa-miR-219a-1-3p	3p	MIMAT0004567	AGAGUUGAGUCUGGACGUCCCG	GAGUUG	22	Yes	Star_miRNA	canonical_conserved_miRNA	hsa-mir-219a-1	MI0000296	CCGCCCCGGGCCGCGGCUCCUGAUUGUCCAAACGCAAUUCUCGAGUCUAUGGCUCCGGCCGAGAGUUGAGUCUGGACGUCCCGAGCCGCCGCCCCCAAACCUCGAGCGGG	chr6:33207835-33207944(+)	MIPF0000044	mir-219	219a-1	Unknown	Unknown	1.33218	2.51783	0.374278	0.639555	2.26537	0.933187	0	4.11867	5.86657	0	3.6618	14.6667	2.54041	1.46657	2.92947	3.9071	0	0
hsa-miR-219a-2-3p	3p	MIMAT0004675	AGAAUUGUGGCUGGACAUCUGU	GAAUUG	22	Yes	Mature_miRNA	canonical_conserved_miRNA	hsa-mir-219a-2	MI0000740	ACUCAGGGGCUUCGCCACUGAUUGUCCAAACGCAAUUCUUGUACGAGUCUGCGGCCAACCGAGAAUUGUGGCUGGACAUCUGUGGCUGAGCUCCGGG	chr9:128392618-128392714(-)	MIPF0000044	mir-219	219a-2,219b	p@chr9:131155600..131155614,-	ENST00000608502.1	-2.79684	0.143902	0.0552029	0.264984	1.16014	3.95698	2.17841	0.514834	1.06665	0	10.9854	0	1.90531	0.733286	0.798947	1.30237	42.6724	46.2281
hsa-miR-22-3p	3p	MIMAT0000077	AAGCUGCCAGUUGAAGAACUGU	AGCUGC	22	Yes	Mature_miRNA	canonical_conserved_miRNA	hsa-mir-22	MI0000078	GGCUGAGCCGCAGUAGUUCUUCAGUGGCAAGCUUUAUGUCCUGACCCAGCUAAAGCUGCCAGUUGAAGAACUGUUGCCCUCUGCC	chr17:1713903-1713987(-)	MIPF0000053	mir-22	22	p1@MIR22HG	ENST00000609442.1	-0.0262439	0.981974	0.975231	1	12.3978	12.4241	8067.75	5603.45	4293.26	1242.27	5465.24	7707.34	2218.42	3517.94	8356.46	12286.5	5566.71	1027.42
hsa-miR-22-5p	5p	MIMAT0004495	AGUUCUUCAGUGGCAAGCUUUA	GUUCUU	22	Yes	Star_miRNA	canonical_conserved_miRNA	hsa-mir-22	MI0000078	GGCUGAGCCGCAGUAGUUCUUCAGUGGCAAGCUUUAUGUCCUGACCCAGCUAAAGCUGCCAGUUGAAGAACUGUUGCCCUCUGCC	chr17:1713903-1713987(-)	MIPF0000053	mir-22	22	p1@MIR22HG	ENST00000609442.1	-0.794666	0.576477	0.396206	0.658541	7.38009	8.17475	132.883	324.345	250.129	29.3604	122.67	139.333	89.5496	111.093	114.249	1186.46	108.727	123.66
hsa-miR-221-3p	3p	MIMAT0000278	AGCUACAUUGUCUGCUGGGUUUC	GCUACA	23	Yes	Mature_miRNA	canonical_conserved_miRNA	hsa-mir-221	MI0000298	UGAACAUCCAGGUCUGGGGCAUGAACCUGGCAUACAAUGUAGAUUUCUGUGUUCGUUAGGCAACAGCUACAUUGUCUGCUGGGUUUCAGGCUACCUGGAAACAUGUUCUC	chrX:45746157-45746266(-)	MIPF0000051	mir-221	221,222	p@chrX:45629661..45629677,-	ENST00000602461.1	0.0418352	1.02942	0.960806	0.995238	11.0753	11.0335	1781.94	3110.63	2748.75	778.376	1102.2	3423.62	3625.81	1854.48	2782.47	3075.54	711.402	525.844
hsa-miR-221-5p	5p	MIMAT0004568	ACCUGGCAUACAAUGUAGAUUU	CCUGGC	22	Yes	Star_miRNA	canonical_conserved_miRNA	hsa-mir-221	MI0000298	UGAACAUCCAGGUCUGGGGCAUGAACCUGGCAUACAAUGUAGAUUUCUGUGUUCGUUAGGCAACAGCUACAUUGUCUGCUGGGUUUCAGGCUACCUGGAAACAUGUUCUC	chrX:45746157-45746266(-)	MIPF0000051	mir-221	221,222	p@chrX:45629661..45629677,-	ENST00000602461.1	-1.40075	0.378731	0.170315	0.437695	5.35917	6.75992	33.7654	97.3036	68.7989	0.652452	7.32361	37.1905	59.6997	220.352	252.467	87.9098	28.6431	0
hsa-miR-222-3p	3p	MIMAT0000279	AGCUACAUCUGGCUACUGGGU	GCUACA	21	Yes	Mature_miRNA	canonical_conserved_miRNA	hsa-mir-222	MI0000299	GCUGCUGGAAGGUGUAGGUACCCUCAAUGGCUCAGUAGCCAGUGUAGAUCCUGUCUUUCGUAAUCAGCAGCUACAUCUGGCUACUGGGUCUCUGAUGGCAUCUUCUAGCU	chrX:45747015-45747124(-)	MIPF0000051	mir-221	221,222	p@chrX:45629661..45629677,-	ENST00000602461.1	0.536817	1.45077	0.530276	0.774869	10.9206	10.3838	1421.41	4321.52	2505.56	382.337	924.605	2073.24	2099.33	978.203	1459.14	2238.77	949.9	290.081
hsa-miR-222-5p	5p	MIMAT0004569	CUCAGUAGCCAGUGUAGAUCCU	UCAGUA	22	Yes	Star_miRNA	canonical_conserved_miRNA	hsa-mir-222	MI0000299	GCUGCUGGAAGGUGUAGGUACCCUCAAUGGCUCAGUAGCCAGUGUAGAUCCUGUCUUUCGUAAUCAGCAGCUACAUCUGGCUACUGGGUCUCUGAUGGCAUCUUCUAGCU	chrX:45747015-45747124(-)	MIPF0000051	mir-221	221,222	p@chrX:45629661..45629677,-	ENST00000602461.1	-0.654303	0.635383	0.557582	0.787777	4.13693	4.79123	5.99063	63.3246	25.5996	0	0	9.42858	15.8776	50.9634	48.7358	12.3725	6.43009	31.204
hsa-miR-223-3p	3p	MIMAT0000280	UGUCAGUUUGUCAAAUACCCCA	GUCAGU	22	Yes	Mature_miRNA	canonical_conserved_miRNA	hsa-mir-223	MI0000300	CCUGGCCUCCUGCAGUGCCACGCUCCGUGUAUUUGACAAGCUGAGUUGGACACUCCAUGUGGUAGAGUGUCAGUUUGUCAAAUACCCCAAGUGCGGCACAUGCUUACCAG	chrX:66018870-66018979(+)	MIPF0000067	mir-223	223	p1@ENST00000538676,p1@ENST00000540516,p1@uc004dwg.1,p1@uc011mox.1	curation	-2.2198	0.214671	0.0172373	0.158388	7.27867	9.49847	177.54	146.213	204.797	153.326	97.0378	151.905	153.377	2062	1527.59	263.078	170.69	161.798
hsa-miR-223-5p	5p	MIMAT0004570	CGUGUAUUUGACAAGCUGAGUU	GUGUAU	22	Yes	Star_miRNA	canonical_conserved_miRNA	hsa-mir-223	MI0000300	CCUGGCCUCCUGCAGUGCCACGCUCCGUGUAUUUGACAAGCUGAGUUGGACACUCCAUGUGGUAGAGUGUCAGUUUGUCAAAUACCCCAAGUGCGGCACAUGCUUACCAG	chrX:66018870-66018979(+)	MIPF0000067	mir-223	223	p1@ENST00000538676,p1@ENST00000540516,p1@uc004dwg.1,p1@uc011mox.1	curation	-1.02958	0.489852	0.253962	0.533165	8.10795	9.13753	144.32	300.148	922.118	54.1535	25.6326	207.429	551.905	912.941	1020.26	726.721	135.032	31.204
hsa-miR-224-5p	5p	MIMAT0000281	UCAAGUCACUAGUGGUUCCGUUUAG	CAAGUC	25	Yes	Mature_miRNA	canonical_conserved_miRNA	hsa-mir-224	MI0000301	GGGCUUUCAAGUCACUAGUGGUUCCGUUUAGUAGAUGAUUGUGCAUUGUUUCAAAAUGGUGCCCUAGUGACUACAAAGCCC	chrX:151958578-151958658(-)	MIPF0000088	mir-224	224,452	p1@GABRE	NM_004961	1.10085	2.1448	0.23546	0.518865	8.5856	7.48476	122.536	598.237	563.724	144.192	558.425	317.953	239.434	153.623	236.755	97.6776	232.068	114.415
hsa-miR-2277-5p	5p	MIMAT0017352	AGCGCGGGCUGAGCGCUGCCAGUC	GCGCGG	24	Yes	Mature_miRNA	canonical_hsa-specific_miRNA	hsa-mir-2277	MI0011284	GUGCUUCCUGCGGGCUGAGCGCGGGCUGAGCGCUGCCAGUCAGCGCUCACAUUAAGGCUGACAGCGCCCUGCCUGGCUCGGCCGGCGAAGCUC	chr5:93620696-93620788(-)	-	-	2277	p1@FAM172A	ENST00000395965.3	-1.47216	0.360443	0.319445	0.593646	0.89215	2.36431	0	7.72251	0	0	0	2.61905	1.58776	9.16607	7.72316	0.651184	11.1065	0
hsa-miR-2355-3p	3p	MIMAT0017950	AUUGUCCUUGCUGUUUGGAGAU	UUGUCC	22	Yes	Mature_miRNA	canonical_conserved_miRNA	hsa-mir-2355	MI0015873	CAGACGUGUCAUCCCCAGAUACAAUGGACAAUAUGCUAUUAUAAUCGUAUGGCAUUGUCCUUGCUGUUUGGAGAUAAUACUGCUGAC	chr2:207109987-207110073(-)	MIPF0000938	mir-2355	2355	p1@KLF7	ENST00000309446.6	-1.06718	0.477251	0.400596	0.663572	2.62823	3.69541	10.3475	9.26701	14.3998	0	0	2.09524	2.22286	20.532	39.1484	2.60474	12.2756	0
hsa-miR-2355-5p	5p	MIMAT0016895	AUCCCCAGAUACAAUGGACAA	UCCCCA	21	Yes	Mature_miRNA	canonical_conserved_miRNA	hsa-mir-2355	MI0015873	CAGACGUGUCAUCCCCAGAUACAAUGGACAAUAUGCUAUUAUAAUCGUAUGGCAUUGUCCUUGCUGUUUGGAGAUAAUACUGCUGAC	chr2:207109987-207110073(-)	MIPF0000938	mir-2355	2355	p1@KLF7	ENST00000309446.6	-2.26046	0.208706	0.202188	0.482675	-1.15529	1.10516	0	0	2.1333	0	0	0	3.49307	3.29979	3.46211	1.95355	0	0
hsa-miR-23a-3p	3p	MIMAT0000078	AUCACAUUGCCAGGGAUUUCC	UCACAU	21	Yes	Mature_miRNA	canonical_conserved_miRNA	hsa-mir-23a	MI0000079	GGCCGGCUGGGGUUCCUGGGGAUGGGAUUUGCUUCCUGUCACAAAUCACAUUGCCAGGGAUUUCCAACCGACC	chr19:13836587-13836659(-)	MIPF0000027	mir-23	23a,24-2,27a	p@chr19:13953708..13953767,-	curation	-1.40349	0.378013	0.105266	0.3395	10.1157	11.5192	1125.15	1213.98	1553.04	441.058	541.947	1780.95	3232.99	3960.48	4227.76	5117	652.362	419.52
hsa-miR-23a-5p	5p	MIMAT0004496	GGGGUUCCUGGGGAUGGGAUUU	GGGUUC	22	Yes	Star_miRNA	canonical_conserved_miRNA	hsa-mir-23a	MI0000079	GGCCGGCUGGGGUUCCUGGGGAUGGGAUUUGCUUCCUGUCACAAAUCACAUUGCCAGGGAUUUCCAACCGACC	chr19:13836587-13836659(-)	MIPF0000027	mir-23	23a,24-2,27a	p@chr19:13953708..13953767,-	curation	2.43291	5.39983	0.0812068	0.306571	3.7156	1.28269	20.6949	8.75218	19.733	3.26226	23.8017	2.61905	3.49307	0	1.06526	1.95355	7.5992	0
hsa-miR-23b-3p	3p	MIMAT0000418	AUCACAUUGCCAGGGAUUACCAC	UCACAU	23	Yes	Mature_miRNA	canonical_conserved_miRNA	hsa-mir-23b	MI0000439	CUCAGGUGCUCUGGCUGCUUGGGUUCCUGGCAUGCUGAUUUGUGACUUAAGAUUAAAAUCACAUUGCCAGGGAUUACCACGCAACCACGACCUUGGC	chr9:95085208-95085304(+)	MIPF0000027	mir-23	24-1,23b,27b,3074	p1@C9orf3	ENST00000471978.1	-1.20222	0.434605	0.172374	0.441821	9.1787	10.3809	588.716	789.24	773.321	142.235	338.717	843.857	1384.53	1981.7	2120.14	1945.74	392.82	174.511
hsa-miR-23b-5p	5p	MIMAT0004587	UGGGUUCCUGGCAUGCUGAUUU	GGGUUC	22	Yes	Star_miRNA	canonical_conserved_miRNA	hsa-mir-23b	MI0000439	CUCAGGUGCUCUGGCUGCUUGGGUUCCUGGCAUGCUGAUUUGUGACUUAAGAUUAAAAUCACAUUGCCAGGGAUUACCACGCAACCACGACCUUGGC	chr9:95085208-95085304(+)	MIPF0000027	mir-23	24-1,23b,27b,3074	p1@C9orf3	ENST00000471978.1	2.86776	7.29933	0.051869	0.261764	3.06028	0.192514	10.3475	3.60384	12.7998	9.78678	7.32361	5.76191	3.17552	0.733286	2.13053	0	0	0
hsa-miR-23c	5p	MIMAT0018000	AUCACAUUGCCAGUGAUUACCC	UCACAU	22	NO	-	non-canonical_miRNA	hsa-mir-23c	MI0016010	AGUGACUUUCCAGGUGUCACACAGUGAGUGGCAUAAUCAGAGUACAAUUUGAGUCAUGCCCAUACAUCACAUUGCCAGUGAUUACCCAAGGAAAGUGACG	chrX:20017088-20017187(-)	MIPF0001429	mir-23c	23c	p1@MAP7D2	ENST00000443379.3	0.936191	1.91347	0.487522	0.743109	3.30804	2.37185	1.63381	1.5445	3.73327	50.2388	0	1.57143	6.03348	5.49964	8.52211	9.11657	1.16911	0
hsa-miR-24-1-5p	5p	MIMAT0000079	UGCCUACUGAGCUGAUAUCAGU	GCCUAC	22	Yes	Star_miRNA	canonical_conserved_miRNA	hsa-mir-24-1	MI0000080	CUCCGGUGCCUACUGAGCUGAUAUCAGUUCUCAUUUUACACACUGGCUCAGUUCAGCAGGAACAGGAG	chr9:95086021-95086088(+)	MIPF0000041	mir-24	24-1,23b,27b,3074	p1@C9orf3	ENST00000471978.1	-1.18939	0.438487	0.367699	0.636985	2.15561	3.34501	4.35682	11.3263	9.59984	0	0	0.52381	3.49307	3.66643	5.06	7.81421	29.2277	11.557
hsa-miR-24-2-5p	5p	MIMAT0004497	UGCCUACUGAGCUGAAACACAG	GCCUAC	22	Yes	Star_miRNA	canonical_conserved_miRNA	hsa-mir-24-2	MI0000081	CUCUGCCUCCCGUGCCUACUGAGCUGAAACACAGUUGGUUUGUGUACACUGGCUCAGUUCAGCAGGAACAGGG	chr19:13836287-13836359(-)	MIPF0000041	mir-24	23a,24-2,27a	p@chr19:13953708..13953767,-	curation	-0.717226	0.608266	0.492832	0.747692	5.20897	5.9262	19.0611	76.1954	68.2655	17.6162	23.8017	16.2381	42.8695	90.9274	79.3621	36.4663	69.5619	45.0724
hsa-miR-24-3p	3p	MIMAT0000080	UGGCUCAGUUCAGCAGGAACAG	GGCUCA	22	Yes	Mature_miRNA	canonical_conserved_miRNA	hsa-mir-24-1	MI0000080	CUCCGGUGCCUACUGAGCUGAUAUCAGUUCUCAUUUUACACACUGGCUCAGUUCAGCAGGAACAGGAG	chr9:95086021-95086088(+)	MIPF0000041	mir-24	24-1,23b,27b,3074	p1@C9orf3	ENST00000471978.1	-0.804367	0.572613	0.348363	0.626025	10.2465	11.0509	819.083	1930.63	2447.43	470.418	818.413	801.953	1548.38	1750.72	3975.56	3871.94	854.618	726.937
hsa-miR-24-3p	3p	MIMAT0000080	UGGCUCAGUUCAGCAGGAACAG	GGCUCA	22	Yes	Mature_miRNA	canonical_conserved_miRNA	hsa-mir-24-2	MI0000081	CUCUGCCUCCCGUGCCUACUGAGCUGAAACACAGUUGGUUUGUGUACACUGGCUCAGUUCAGCAGGAACAGGG	chr19:13836287-13836359(-)	MIPF0000041	mir-24	23a,24-2,27a	p@chr19:13953708..13953767,-	curation	-0.804743	0.572464	0.348156	0.626025	10.2449	11.0497	816.904	1929.08	2443.69	470.418	818.413	801.429	1547.11	1748.52	3972.9	3868.03	854.033	726.937
hsa-miR-25-3p	3p	MIMAT0000081	CAUUGCACUUGUCUCGGUCUGA	AUUGCA	22	Yes	Mature_miRNA	canonical_conserved_miRNA	hsa-mir-25	MI0000082	GGCCAGUGUUGAGAGGCGGAGACUUGGGCAAUUGCUGGACGCUGCCCUGGGCAUUGCACUUGUCUCGGUCUGACAGUGCCGGCC	chr7:100093560-100093643(-)	MIPF0000013	mir-25	25,93,106b	p1@MCM7	ENST00000489841.1	0.585516	1.50058	0.490036	0.74461	12.3703	11.7848	3896.09	3605.9	1735.44	2202.03	1545.28	18782.2	1699.85	7883.92	4466.38	3269.59	2059.97	1790.18
hsa-miR-25-5p	5p	MIMAT0004498	AGGCGGAGACUUGGGCAAUUG	GGCGGA	21	Yes	Star_miRNA	canonical_conserved_miRNA	hsa-mir-25	MI0000082	GGCCAGUGUUGAGAGGCGGAGACUUGGGCAAUUGCUGGACGCUGCCCUGGGCAUUGCACUUGUCUCGGUCUGACAGUGCCGGCC	chr7:100093560-100093643(-)	MIPF0000013	mir-25	25,93,106b	p1@MCM7	ENST00000489841.1	1.42263	2.68074	0.206884	0.488731	5.28685	3.86421	40.3006	11.3263	43.1993	16.9638	62.2507	60.2381	34.2956	0	4.52737	9.11657	10.522	28.8926
hsa-miR-26a-2-3p	3p	MIMAT0004681	CCUAUUCUUGAUUACUUGUUUC	CUAUUC	22	Yes	Star_miRNA	canonical_conserved_miRNA	hsa-mir-26a-2	MI0000750	GGCUGUGGCUGGAUUCAAGUAAUCCAGGAUAGGCUGUUUCCAUCUGUGAGGCCUAUUCUUGAUUACUUGUUUCUGGAGGCAGCU	chr12:57824609-57824692(-)	MIPF0000043	mir-26	26a-2	p1@CTDSP2	ENST00000548823.1	-2.24153	0.211462	0.0674632	0.29466	2.36779	4.60932	10.8921	2.57417	13.8664	0	0	2.61905	26.9919	54.6298	38.6158	24.0938	1.16911	0
hsa-miR-26a-5p	5p	MIMAT0000082	UUCAAGUAAUCCAGGAUAGGCU	UCAAGU	22	Yes	Mature_miRNA	canonical_conserved_miRNA	hsa-mir-26a-1	MI0000083	GUGGCCUCGUUCAAGUAAUCCAGGAUAGGCUGUGCAGGUCCCAAUGGGCCUAUUCUUGGUUACUUGCACGGGGACGC	chr3:37969404-37969480(+)	MIPF0000043	mir-26	26a-1	p1@CTDSPL	ENST00000443503.2	-0.478374	0.717786	0.570103	0.794156	13.2534	13.7318	3147.8	12770.5	30476.3	3288.36	3951.09	4954.19	18738.4	11595.1	11644.4	29445.9	5035.93	5164.83
hsa-miR-26a-5p	5p	MIMAT0000082	UUCAAGUAAUCCAGGAUAGGCU	UCAAGU	22	Yes	Mature_miRNA	canonical_conserved_miRNA	hsa-mir-26a-2	MI0000750	GGCUGUGGCUGGAUUCAAGUAAUCCAGGAUAGGCUGUUUCCAUCUGUGAGGCCUAUUCUUGAUUACUUGUUUCUGGAGGCAGCU	chr12:57824609-57824692(-)	MIPF0000043	mir-26	26a-2	p1@CTDSP2	ENST00000548823.1	-0.477813	0.718065	0.570553	0.794156	13.2543	13.7321	3147.8	12779.2	30485.9	3302.06	3956.58	4954.72	18751.4	11594.7	11646.3	29449.1	5039.44	5164.83
hsa-miR-26b-3p	3p	MIMAT0004500	CCUGUUCUCCAUUACUUGGCU	CUGUUC	21	Yes	Star_miRNA	canonical_conserved_miRNA	hsa-mir-26b	MI0000084	CCGGGACCCAGUUCAAGUAAUUCAGGAUAGGUUGUGUGCUGUCCAGCCUGUUCUCCAUUACUUGGCUCGGGGACCGG	chr2:218402646-218402722(+)	MIPF0000043	mir-26	26b	p1@CTDSP1	NM_021198	-2.04557	0.242226	0.14389	0.399285	1.41431	3.45988	0	7.72251	3.19995	0	0	4.19048	7.30369	35.5644	13.8484	8.46539	0	0
hsa-miR-26b-5p	5p	MIMAT0000083	UUCAAGUAAUUCAGGAUAGGU	UCAAGU	21	Yes	Mature_miRNA	canonical_conserved_miRNA	hsa-mir-26b	MI0000084	CCGGGACCCAGUUCAAGUAAUUCAGGAUAGGUUGUGUGCUGUCCAGCCUGUUCUCCAUUACUUGGCUCGGGGACCGG	chr2:218402646-218402722(+)	MIPF0000043	mir-26	26b	p1@CTDSP1	NM_021198	-1.76061	0.295124	0.0440077	0.236054	10.0391	11.7998	570.199	1339.08	2465.03	520.004	399.137	1018.29	3920.49	5949.51	4414.45	5194.49	965.683	945.364
hsa-miR-27a-3p	3p	MIMAT0000084	UUCACAGUGGCUAAGUUCCGC	UCACAG	21	Yes	Mature_miRNA	canonical_conserved_miRNA	hsa-mir-27a	MI0000085	CUGAGGAGCAGGGCUUAGCUGCUUGUGAGCAGGGUCCACACCAAGUCGUGUUCACAGUGGCUAAGUUCCGCCCCCCAG	chr19:13836440-13836517(-)	MIPF0000036	mir-27	23a,24-2,27a	p@chr19:13953708..13953767,-	curation	-1.51333	0.350301	0.0805969	0.305453	10.6294	12.1428	685.11	2111.33	4655.92	747.71	703.066	600.286	3578.81	7709.03	6015.28	7499.68	1273.74	1055.16
hsa-miR-27a-5p	5p	MIMAT0004501	AGGGCUUAGCUGCUUGUGAGCA	GGGCUU	22	Yes	Star_miRNA	canonical_conserved_miRNA	hsa-mir-27a	MI0000085	CUGAGGAGCAGGGCUUAGCUGCUUGUGAGCAGGGUCCACACCAAGUCGUGUUCACAGUGGCUAAGUUCCGCCCCCCAG	chr19:13836440-13836517(-)	MIPF0000036	mir-27	23a,24-2,27a	p@chr19:13953708..13953767,-	curation	-1.03945	0.486513	0.241918	0.525523	8.80368	9.84313	480.884	1211.4	509.858	31.3177	208.723	237.81	396.622	2369.98	1475.39	365.965	878.584	23.114
hsa-miR-27b-3p	3p	MIMAT0000419	UUCACAGUGGCUAAGUUCUGC	UCACAG	21	Yes	Mature_miRNA	canonical_conserved_miRNA	hsa-mir-27b	MI0000440	ACCUCUCUAACAAGGUGCAGAGCUUAGCUGAUUGGUGAACAGUGAUUGGUUUCCGCUUUGUUCACAGUGGCUAAGUUCUGCACCUGAAGAGAAGGUG	chr9:95085445-95085541(+)	MIPF0000036	mir-27	24-1,23b,27b,3074	p1@C9orf3	ENST00000471978.1	-0.224708	0.855768	0.790718	0.920558	11.814	12.0387	1929.53	6655.77	8885.19	1194.64	2043.29	893.096	5203.09	5795.52	5296.76	3567.84	3486.28	1893.04
hsa-miR-27b-5p	5p	MIMAT0004588	AGAGCUUAGCUGAUUGGUGAAC	GAGCUU	22	Yes	Star_miRNA	canonical_conserved_miRNA	hsa-mir-27b	MI0000440	ACCUCUCUAACAAGGUGCAGAGCUUAGCUGAUUGGUGAACAGUGAUUGGUUUCCGCUUUGUUCACAGUGGCUAAGUUCUGCACCUGAAGAGAAGGUG	chr9:95085445-95085541(+)	MIPF0000036	mir-27	24-1,23b,27b,3074	p1@C9orf3	ENST00000471978.1	2.06859	4.19477	0.0866514	0.311434	4.77546	2.70687	43.0236	49.4241	39.466	0	25.6326	6.28572	7.62124	2.19986	7.19053	4.55829	16.9521	0
hsa-miR-28-3p	3p	MIMAT0004502	CACUAGAUUGUGAGCUCCUGGA	ACUAGA	22	Yes	Mature_miRNA	canonical_conserved_miRNA	hsa-mir-28	MI0000086	GGUCCUUGCCCUCAAGGAGCUCACAGUCUAUUGAGUUACCUUUCUGACUUUCCCACUAGAUUGUGAGCUCCUGGAGGGCAGGCACU	chr3:188688781-188688866(+)	MIPF0000057	mir-28	28	p1@LPP	NM_001167672	-0.0801469	0.945961	0.92512	0.976576	10.8656	10.9457	1445.38	2071.18	2241.56	511.523	2678.61	2246.62	1682.39	3244.42	2779.54	2238.12	1491.2	397.562
hsa-miR-28-5p	5p	MIMAT0000085	AAGGAGCUCACAGUCUAUUGAG	AGGAGC	22	Yes	Star_miRNA	canonical_conserved_miRNA	hsa-mir-28	MI0000086	GGUCCUUGCCCUCAAGGAGCUCACAGUCUAUUGAGUUACCUUUCUGACUUUCCCACUAGAUUGUGAGCUCCUGGAGGGCAGGCACU	chr3:188688781-188688866(+)	MIPF0000057	mir-28	28	p1@LPP	NM_001167672	-0.274986	0.826459	0.792344	0.920935	5.71536	5.99035	30.4978	78.7696	79.9987	26.7505	45.7725	52.9048	60.6524	116.592	101.733	100.282	1.16911	0
hsa-miR-296-3p	3p	MIMAT0004679	GAGGGUUGGGUGGAGGCUCUCC	AGGGUU	22	Yes	Star_miRNA	canonical_conserved_miRNA	hsa-mir-296	MI0000747	AGGACCCUUCCAGAGGGCCCCCCCUCAAUCCUGUUGUGCCUAAUUCAGAGGGUUGGGUGGAGGCUCUCCUGAAGGGCUCU	chr20:58817615-58817694(-)	MIPF0000159	mir-296	296,298	p1@GNAS-AS1	curation	2.46618	5.5258	0.02657	0.194923	6.04857	3.58238	74.6106	24.1972	15.9997	133.753	111.685	37.1905	53.0311	0.366643	0.798947	2.60474	14.0293	0
hsa-miR-299-3p	3p	MIMAT0000687	UAUGUGGGAUGGUAAACCGCUU	AUGUGG	22	Yes	Star_miRNA	canonical_conserved_miRNA	hsa-mir-299	MI0000744	AAGAAAUGGUUUACCGUCCCACAUACAUUUUGAAUAUGUAUGUGGGAUGGUAAACCGCUUCUU	chr14:101023794-101023856(+)	MIPF0000186	mir-299	134,154,299,376c,369,376a-1,377,379,380,381,382,323a,329-1,329-2,409,412,410,376b,485,487a,494,495,496,539,544a,376a-2,487b,411,654,655,656,758,668,1185-2,1185-1,300,541,889,543,1197,1193,323b	p1@MEG3	Gtl2-Dio3	-0.308208	0.807644	0.885709	0.960491	0.756185	1.06439	0	4.63351	2.1333	0	0	2.61905	1.90531	2.19986	4.52737	3.25592	0	0
hsa-miR-29a-3p	3p	MIMAT0000086	UAGCACCAUCUGAAAUCGGUUA	AGCACC	22	Yes	Mature_miRNA	canonical_conserved_miRNA	hsa-mir-29a	MI0000087	AUGACUGAUUUCUUUUGGUGUUCAGAGUCAAUAUAAUUUUCUAGCACCAUCUGAAAUCGGUUAU	chr7:130876747-130876810(-)	MIPF0000009	mir-29	29a,29b-1	p@chr7:130597585..130597624,-	ENST00000432045.2	-2.74581	0.149084	0.00244832	0.0681333	9.08991	11.8357	317.503	975.61	995.184	344.495	384.489	251.429	8658.37	6266.66	5249.88	963.752	412.695	377.915
hsa-miR-29a-5p	5p	MIMAT0004503	ACUGAUUUCUUUUGGUGUUCAG	CUGAUU	22	Yes	Star_miRNA	canonical_conserved_miRNA	hsa-mir-29a	MI0000087	AUGACUGAUUUCUUUUGGUGUUCAGAGUCAAUAUAAUUUUCUAGCACCAUCUGAAAUCGGUUAU	chr7:130876747-130876810(-)	MIPF0000009	mir-29	29a,29b-1	p@chr7:130597585..130597624,-	ENST00000432045.2	-2.38277	0.19174	0.115195	0.354823	0.34505	2.72782	2.17841	1.5445	1.59997	0	0	1.57143	23.1813	1.83321	12.5168	1.30237	0	0
hsa-miR-29b-1-5p	5p	MIMAT0004514	GCUGGUUUCAUAUGGUGGUUUAGA	CUGGUU	24	Yes	Star_miRNA	canonical_conserved_miRNA	hsa-mir-29b-1	MI0000105	CUUCAGGAAGCUGGUUUCAUAUGGUGGUUUAGAUUUAAAUAGUGAUUGUCUAGCACCAUUUGAAAUCAGUGUUCUUGGGGG	chr7:130877459-130877539(-)	MIPF0000009	mir-29	29a,29b-1	p@chr7:130597585..130597624,-	ENST00000432045.2	-1.09109	0.469406	0.500001	0.75189	0.230039	1.32113	0	0	3.19995	0	0	3.14286	1.90531	6.59957	5.06	0.651184	0	0
hsa-miR-29b-2-5p	5p	MIMAT0004515	CUGGUUUCACAUGGUGGCUUAG	UGGUUU	22	Yes	Star_miRNA	canonical_conserved_miRNA	hsa-mir-29b-2	MI0000107	CUUCUGGAAGCUGGUUUCACAUGGUGGCUUAGAUUUUUCCAUCUUUGUAUCUAGCACCAUUUGAAAUCAGUGUUUUAGGAG	chr1:207802443-207802523(-)	MIPF0000009	mir-29	29b-2,29c	p1@C1orf132	ENST00000608023.1	0.254855	1.19322	0.928551	0.978798	1.17076	0.915909	5.44603	3.60384	1.59997	0	0	2.09524	3.17552	2.5665	2.92947	1.95355	0	0
hsa-miR-29b-3p	3p	MIMAT0000100	UAGCACCAUUUGAAAUCAGUGUU	AGCACC	23	Yes	Mature_miRNA	canonical_conserved_miRNA	hsa-mir-29b-1	MI0000105	CUUCAGGAAGCUGGUUUCAUAUGGUGGUUUAGAUUUAAAUAGUGAUUGUCUAGCACCAUUUGAAAUCAGUGUUCUUGGGGG	chr7:130877459-130877539(-)	MIPF0000009	mir-29	29a,29b-1	p@chr7:130597585..130597624,-	ENST00000432045.2	-2.72155	0.151611	0.007957	0.132792	5.20644	7.928	10.8921	51.4834	70.9322	27.403	47.6034	13.0952	410.277	464.537	324.373	136.097	8.18375	116.726
hsa-miR-29b-3p	3p	MIMAT0000100	UAGCACCAUUUGAAAUCAGUGUU	AGCACC	23	Yes	Mature_miRNA	canonical_conserved_miRNA	hsa-mir-29b-2	MI0000107	CUUCUGGAAGCUGGUUUCACAUGGUGGCUUAGAUUUUUCCAUCUUUGUAUCUAGCACCAUUUGAAAUCAGUGUUUUAGGAG	chr1:207802443-207802523(-)	MIPF0000009	mir-29	29b-2,29c	p1@C1orf132	ENST00000608023.1	-2.67954	0.156091	0.00889171	0.132792	5.24845	7.928	10.8921	51.4834	70.9322	33.9275	47.6034	13.0952	410.277	464.537	324.373	136.097	8.18375	116.726
hsa-miR-29c-3p	3p	MIMAT0000681	UAGCACCAUUUGAAAUCGGUUA	AGCACC	22	Yes	Mature_miRNA	canonical_conserved_miRNA	hsa-mir-29c	MI0000735	AUCUCUUACACAGGCUGACCGAUUUCUCCUGGUGUUCAGAGUCUGUUUUUGUCUAGCACCAUUUGAAAUCGGUUAUGAUGUAGGGGGA	chr1:207801852-207801939(-)	MIPF0000009	mir-29	29b-2,29c	p1@C1orf132	ENST00000608023.1	-2.7594	0.147686	0.0120186	0.141617	3.74982	6.50922	10.8921	21.623	37.3327	0	1.8309	7.85715	203.868	145.557	110.787	19.5355	1.16911	64.7193
hsa-miR-29c-5p	5p	MIMAT0004673	UGACCGAUUUCUCCUGGUGUUC	GACCGA	22	Yes	Star_miRNA	canonical_conserved_miRNA	hsa-mir-29c	MI0000735	AUCUCUUACACAGGCUGACCGAUUUCUCCUGGUGUUCAGAGUCUGUUUUUGUCUAGCACCAUUUGAAAUCGGUUAUGAUGUAGGGGGA	chr1:207801852-207801939(-)	MIPF0000009	mir-29	29b-2,29c	p1@C1orf132	ENST00000608023.1	-0.477554	0.718194	0.675003	0.862373	4.25455	4.7321	26.1409	25.2269	13.8664	17.6162	21.9708	9.42858	18.7356	63.7959	44.2084	30.6056	0	1.1557
hsa-miR-301a-5p	5p	MIMAT0022696	GCUCUGACUUUAUUGCACUACU	CUCUGA	22	Yes	Star_miRNA	canonical_conserved_miRNA	hsa-mir-301a	MI0000745	ACUGCUAACGAAUGCUCUGACUUUAUUGCACUACUGUACUUUACAGCUAGCAGUGCAAUAGUAUUGUCAAAGCAUCUGAAAGCAGG	chr17:59151136-59151221(-)	MIPF0000034	mir-130	301a	p1@SKA2	ENST00000580541.1	-2.37927	0.192206	0.17685	0.448573	-0.889299	1.48997	0	0.514834	2.1333	0	0	0	3.17552	9.16607	3.72842	0	0	0
hsa-miR-302a-3p	3p	MIMAT0000684	UAAGUGCUUCCAUGUUUUGGUGA	AAGUGC	23	Yes	Mature_miRNA	canonical_conserved_miRNA	hsa-mir-302a	MI0000738	CCACCACUUAAACGUGGAUGUACUUGCUUUGAAACUAAAGAAGUAAGUGCUUCCAUGUUUUGGUGAUGG	chr4:112648183-112648251(-)	MIPF0000071	mir-302	302a,302b,302c,302d,367	p1@ENST00000505215,p1@ENST00000509938	ENST00000509938.1	0.391694	1.31193	0.728619	0.894482	5.01674	4.62505	106.742	10.2967	50.1325	16.9638	9.15451	0	84.4688	0.733286	0.266316	7.81421	15.1984	39.2939
hsa-miR-302a-5p	5p	MIMAT0000683	ACUUAAACGUGGAUGUACUUGCU	CUUAAA	23	Yes	Star_miRNA	canonical_conserved_miRNA	hsa-mir-302a	MI0000738	CCACCACUUAAACGUGGAUGUACUUGCUUUGAAACUAAAGAAGUAAGUGCUUCCAUGUUUUGGUGAUGG	chr4:112648183-112648251(-)	MIPF0000071	mir-302	302a,302b,302c,302d,367	p1@ENST00000505215,p1@ENST00000509938	ENST00000509938.1	0.292597	1.22484	0.749738	0.909396	8.46867	8.17608	1128.42	113.778	505.058	307.957	58.5889	10.4762	951.385	1.83321	11.9842	34.5127	462.382	272.746
hsa-miR-302b-3p	3p	MIMAT0000715	UAAGUGCUUCCAUGUUUUAGUAG	AAGUGC	23	Yes	Mature_miRNA	canonical_conserved_miRNA	hsa-mir-302b	MI0000772	GCUCCCUUCAACUUUAACAUGGAAGUGCUUUCUGUGACUUUAAAAGUAAGUGCUUCCAUGUUUUAGUAGGAGU	chr4:112648485-112648557(-)	MIPF0000071	mir-302	302a,302b,302c,302d,367	p1@ENST00000505215,p1@ENST00000509938	ENST00000509938.1	0.729086	1.65759	0.464912	0.717707	6.96568	6.2366	447.663	29.3455	159.997	95.258	16.4781	0	233.401	1.09993	1.33158	11.0701	106.973	98.2347
hsa-miR-302c-3p	3p	MIMAT0000717	UAAGUGCUUCCAUGUUUCAGUGG	AAGUGC	23	NO	Mature_miRNA	canonical_conserved_miRNA	hsa-mir-302c	MI0000773	CCUUUGCUUUAACAUGGGGGUACCUGCUGUGUGAAACAAAAGUAAGUGCUUCCAUGUUUCAGUGGAGG	chr4:112648363-112648430(-)	MIPF0000071	mir-302	302a,302b,302c,302d,367	p1@ENST00000505215,p1@ENST00000509938	ENST00000509938.1	1.00124	2.00172	0.367689	0.636985	5.11968	4.11843	94.7609	12.8708	39.9993	45.0192	14.6472	0.52381	84.4688	0	0.266316	3.25592	14.0293	1.1557
hsa-miR-302c-5p	5p	MIMAT0000716	UUUAACAUGGGGGUACCUGCUG	UUAACA	22	NO	Star_miRNA	canonical_conserved_miRNA	hsa-mir-302c	MI0000773	CCUUUGCUUUAACAUGGGGGUACCUGCUGUGUGAAACAAAAGUAAGUGCUUCCAUGUUUCAGUGGAGG	chr4:112648363-112648430(-)	MIPF0000071	mir-302	302a,302b,302c,302d,367	p1@ENST00000505215,p1@ENST00000509938	ENST00000509938.1	-0.507722	0.703332	0.70778	0.879308	2.24368	2.75141	18.5165	1.02967	7.99987	0	0	0	6.66859	0	0	0	33.3196	0
hsa-miR-302d-3p	3p	MIMAT0000718	UAAGUGCUUCCAUGUUUGAGUGU	AAGUGC	23	NO	Mature_miRNA	canonical_conserved_miRNA	hsa-mir-302d	MI0000774	CCUCUACUUUAACAUGGAGGCACUUGCUGUGACAUGACAAAAAUAAGUGCUUCCAUGUUUGAGUGUGG	chr4:112648004-112648071(-)	MIPF0000071	mir-302	302a,302b,302c,302d,367	p1@ENST00000505215,p1@ENST00000509938	ENST00000509938.1	0.942874	1.92235	0.369532	0.636985	5.97839	5.03551	185.71	25.2269	74.6654	79.5992	10.9854	1.04762	152.107	2.93314	0.532632	6.51184	19.8748	13.8684
hsa-miR-3064-5p	5p	MIMAT0019864	UCUGGCUGUUGUGGUGUGCAA	CUGGCU	21	Yes	-	non-canonical_miRNA	hsa-mir-3064	MI0017375	GGUCUGGCUGUUGUGGUGUGCAAAACUCCGUACAUUGCUAUUUUGCCACACUGCAACACCUUACAG	chr17:64500774-64500839(-)	MIPF0001238	mir-3064	3064,5047	p1@DDX5	ENST00000540698.2	0.444152	1.36051	0.761	0.915333	2.59461	2.15046	8.16904	2.57417	5.86657	0	14.6472	5.2381	2.85797	0	0.532632	0.651184	22.213	0
hsa-miR-3065-5p	5p	MIMAT0015066	UCAACAAAAUCACUGAUGCUGGA	CAACAA	23	Yes	-	non-canonical_miRNA	hsa-mir-3065	MI0014228	CUGCCCUCUUCAACAAAAUCACUGAUGCUGGAGUCGCCUGAGUCAUCACUCAGCACCAGGAUAUUGUUGGAGAGGACAG	chr17:81125877-81125955(+)	MIPF0001105	mir-3065	338,657,1250,3065	Unknown	Unknown	-0.917746	0.529336	0.537346	0.77537	0.97436	1.89211	0	3.60384	4.2666	0	0	3.14286	3.49307	5.49964	7.98947	4.55829	0	0
hsa-miR-3074-5p	5p	MIMAT0019208	GUUCCUGCUGAACUGAGCCAG	UUCCUG	21	Yes	-	non-canonical_miRNA	hsa-mir-3074	MI0014181	GCUCGACUCCUGUUCCUGCUGAACUGAGCCAGUGUGUAAAAUGAGAACUGAUAUCAGCUCAGUAGGCACCGGAGGGCGGGU	chr9:95086014-95086094(-)	MIPF0001103	mir-3074	24-1,23b,27b,3074	Unknown	Unknown	0.736268	1.66586	0.619606	0.835296	2.29198	1.55571	3.81222	2.05934	4.2666	0	10.9854	8.38096	0.952655	5.133	5.06	5.86065	0	0
hsa-miR-30a-3p	3p	MIMAT0000088	CUUUCAGUCGGAUGUUUGCAGC	UUUCAG	22	Yes	Star_miRNA	canonical_conserved_miRNA	hsa-mir-30a	MI0000088	GCGACUGUAAACAUCCUCGACUGGAAGCUGUGAAGCCACAGAUGGGCUUUCAGUCGGAUGUUUGCAGCUGC	chr6:71403551-71403621(-)	MIPF0000005	mir-30	30a	p1@LINC00472	ENST00000413945.1	0.270851	1.20652	0.767711	0.915333	8.3098	8.03895	88.2256	593.604	609.59	71.1173	377.166	163.952	648.441	152.523	143.012	157.586	229.73	246.165
hsa-miR-30a-5p	5p	MIMAT0000087	UGUAAACAUCCUCGACUGGAAG	GUAAAC	22	Yes	Mature_miRNA	canonical_conserved_miRNA	hsa-mir-30a	MI0000088	GCGACUGUAAACAUCCUCGACUGGAAGCUGUGAAGCCACAGAUGGGCUUUCAGUCGGAUGUUUGCAGCUGC	chr6:71403551-71403621(-)	MIPF0000005	mir-30	30a	p1@LINC00472	ENST00000413945.1	-0.323332	0.799222	0.706127	0.878376	10.3405	10.6638	737.937	2268.36	1139.71	2095.68	1287.12	250.381	1714.46	1840.18	1433.58	315.173	2107.32	2322.96
hsa-miR-30b-3p	3p	MIMAT0004589	CUGGGAGGUGGAUGUUUACUUC	UGGGAG	22	Yes	Star_miRNA	canonical_conserved_miRNA	hsa-mir-30b	MI0000441	ACCAAGUUUCAGUUCAUGUAAACAUCCUACACUCAGCUGUAAUACAUGGAUUGGCUGGGAGGUGGAUGUUUACUUCAGCUGACUUGGA	chr8:134800520-134800607(-)	MIPF0000005	mir-30	30d,30b	p@chr8:135844510..135844527,-	curation	2.94223	7.68601	0.030432	0.205839	4.07864	1.13641	27.7747	9.26701	17.0664	0	45.7725	2.09524	6.03348	0.733286	0	5.86065	0	0
hsa-miR-30b-5p	5p	MIMAT0000420	UGUAAACAUCCUACACUCAGCU	GUAAAC	22	Yes	Mature_miRNA	canonical_conserved_miRNA	hsa-mir-30b	MI0000441	ACCAAGUUUCAGUUCAUGUAAACAUCCUACACUCAGCUGUAAUACAUGGAUUGGCUGGGAGGUGGAUGUUUACUUCAGCUGACUUGGA	chr8:134800520-134800607(-)	MIPF0000005	mir-30	30d,30b	p@chr8:135844510..135844527,-	curation	-0.779541	0.582552	0.391508	0.654081	8.00859	8.78813	205.315	196.667	478.925	336.665	265.481	61.8095	681.148	338.045	173.105	384.198	763.427	312.04
hsa-miR-30c-1-3p	3p	MIMAT0004674	CUGGGAGAGGGUUGUUUACUCC	UGGGAG	22	Yes	Star_miRNA	canonical_conserved_miRNA	hsa-mir-30c-1	MI0000736	ACCAUGCUGUAGUGUGUGUAAACAUCCUACACUCUCAGCUGUGAGCUCAAGGUGGCUGGGAGAGGGUUGUUUACUCCUUCUGCCAUGGA	chr1:40757284-40757372(+)	MIPF0000005	mir-30	30c-1,30e	p1@NFYC	ENST00000447388.3	1.98796	3.96677	0.13571	0.387494	3.67423	1.68627	16.3381	12.8708	24.5329	0	14.6472	7.85715	6.66859	1.83321	2.39684	1.30237	6.43009	0
hsa-miR-30c-2-3p	3p	MIMAT0004550	CUGGGAGAAGGCUGUUUACUCU	UGGGAG	22	Yes	Star_miRNA	canonical_conserved_miRNA	hsa-mir-30c-2	MI0000254	AGAUACUGUAAACAUCCUACACUCUCAGCUGUGGAAAGUAAGAAAGCUGGGAGAAGGCUGUUUACUCUUUCU	chr6:71376960-71377031(-)	MIPF0000005	mir-30	30c-2	p1@LINC00472	ENST00000413945.1	1.81354	3.51504	0.129983	0.380616	4.73024	2.9167	24.5071	64.3542	20.7997	0	38.4489	11	4.76328	2.5665	0.798947	5.20947	31.5659	0
hsa-miR-30c-5p	5p	MIMAT0000244	UGUAAACAUCCUACACUCUCAGC	GUAAAC	23	Yes	Mature_miRNA	canonical_conserved_miRNA	hsa-mir-30c-1	MI0000736	ACCAUGCUGUAGUGUGUGUAAACAUCCUACACUCUCAGCUGUGAGCUCAAGGUGGCUGGGAGAGGGUUGUUUACUCCUUCUGCCAUGGA	chr1:40757284-40757372(+)	MIPF0000005	mir-30	30c-1,30e	p1@NFYC	ENST00000447388.3	-0.716235	0.608684	0.420184	0.685527	8.79034	9.50658	197.146	554.991	834.653	309.915	468.711	290.714	556.668	1250.62	598.944	1177.34	450.691	329.375
hsa-miR-30c-5p	5p	MIMAT0000244	UGUAAACAUCCUACACUCUCAGC	GUAAAC	23	Yes	Mature_miRNA	canonical_conserved_miRNA	hsa-mir-30c-2	MI0000254	AGAUACUGUAAACAUCCUACACUCUCAGCUGUGGAAAGUAAGAAAGCUGGGAGAAGGCUGUUUACUCUUUCU	chr6:71376960-71377031(-)	MIPF0000005	mir-30	30c-2	p1@LINC00472	ENST00000413945.1	-0.714252	0.609521	0.421454	0.686077	8.79232	9.50658	197.146	554.991	834.653	309.915	472.373	290.714	556.668	1250.62	598.944	1177.34	450.691	329.375
hsa-miR-30d-3p	3p	MIMAT0004551	CUUUCAGUCAGAUGUUUGCUGC	UUUCAG	22	Yes	Star_miRNA	canonical_conserved_miRNA	hsa-mir-30d	MI0000255	GUUGUUGUAAACAUCCCCGACUGGAAGCUGUAAGACACAGCUAAGCUUUCAGUCAGAUGUUUGCUGCUAC	chr8:134804876-134804945(-)	MIPF0000005	mir-30	30d,30b	p@chr8:135844510..135844527,-	curation	-0.265637	0.831831	0.82004	0.932084	4.25236	4.51799	4.35682	11.8412	27.1996	30.6653	34.7871	5.76191	39.0589	28.5981	17.8432	11.0701	29.8122	10.4013
hsa-miR-30d-5p	5p	MIMAT0000245	UGUAAACAUCCCCGACUGGAAG	GUAAAC	22	Yes	Mature_miRNA	canonical_conserved_miRNA	hsa-mir-30d	MI0000255	GUUGUUGUAAACAUCCCCGACUGGAAGCUGUAAGACACAGCUAAGCUUUCAGUCAGAUGUUUGCUGCUAC	chr8:134804876-134804945(-)	MIPF0000005	mir-30	30d,30b	p@chr8:135844510..135844527,-	curation	-0.176852	0.884631	0.834253	0.937211	12.1603	12.3372	3313.36	6377.25	9642.51	1927.34	4104.88	2098.38	6358.02	6494.35	2672.21	5818.98	7184.75	2517.12
hsa-miR-30e-3p	3p	MIMAT0000693	CUUUCAGUCGGAUGUUUACAGC	UUUCAG	22	Yes	Star_miRNA	canonical_conserved_miRNA	hsa-mir-30e	MI0000749	GGGCAGUCUUUGCUACUGUAAACAUCCUUGACUGGAAGCUGUAAGGUGUUCAGAGGAGCUUUCAGUCGGAUGUUUACAGCGGCAGGCUGCCA	chr1:40754355-40754446(+)	MIPF0000005	mir-30	30c-1,30e	p1@NFYC	ENST00000447388.3	-1.52235	0.348118	0.0833101	0.309168	9.36782	10.8902	163.925	903.534	1904.5	208.785	368.011	414.333	2677.91	4370.38	2044.77	1777.73	332.611	182.601
hsa-miR-30e-5p	5p	MIMAT0000692	UGUAAACAUCCUUGACUGGAAG	GUAAAC	22	Yes	Mature_miRNA	canonical_conserved_miRNA	hsa-mir-30e	MI0000749	GGGCAGUCUUUGCUACUGUAAACAUCCUUGACUGGAAGCUGUAAGGUGUUCAGAGGAGCUUUCAGUCGGAUGUUUACAGCGGCAGGCUGCCA	chr1:40754355-40754446(+)	MIPF0000005	mir-30	30c-1,30e	p1@NFYC	ENST00000447388.3	-1.69241	0.309409	0.0559743	0.264984	9.13524	10.8277	318.048	1079.61	909.318	209.437	333.224	523.286	1745.26	5070.3	2427.73	523.552	470.566	665.684
hsa-miR-31-3p	3p	MIMAT0004504	UGCUAUGCCAACAUAUUGCCAU	GCUAUG	22	Yes	Star_miRNA	canonical_conserved_miRNA	hsa-mir-31	MI0000089	GGAGAGGAGGCAAGAUGCUGGCAUAGCUGUUGAACUGGGAACCUGCUAUGCCAACAUAUUGCCAUCUUUCC	chr9:21512115-21512185(-)	MIPF0000064	mir-31	31	p1@MIR31HG	NR_027054	-0.684852	0.62207	0.647094	0.842541	1.24924	1.9341	0	11.3263	1.59997	0	0	0.52381	9.209	0	1.06526	0	0	12.7127
hsa-miR-31-5p	5p	MIMAT0000089	AGGCAAGAUGCUGGCAUAGCU	GGCAAG	21	Yes	Mature_miRNA	canonical_conserved_miRNA	hsa-mir-31	MI0000089	GGAGAGGAGGCAAGAUGCUGGCAUAGCUGUUGAACUGGGAACCUGCUAUGCCAACAUAUUGCCAUCUUUCC	chr9:21512115-21512185(-)	MIPF0000064	mir-31	31	p1@MIR31HG	NR_027054	0.776601	1.71309	0.449875	0.701085	6.20017	5.42357	21.2395	197.696	150.931	0.652452	69.5743	0.52381	102.569	9.89936	63.9158	31.908	32.1505	16.1798
hsa-miR-3120-3p	3p	MIMAT0014982	CACAGCAAGUGUAGACAGGCA	ACAGCA	21	Yes	-	non-canonical_miRNA	hsa-mir-3120	MI0014136	GUCAUGUGACUGCCUGUCUGUGCCUGCUGUACAGGUGAGCGGAUGUUCUGCACAGCAAGUGUAGACAGGCAGACACAUGAC	chr1:172138808-172138888(+)	MIPF0000062	mir-214	199a-2,214,3120	p1@DNM3	ENST00000355305.5	-2.79847	0.143739	0.075331	0.297508	-0.483485	2.31499	0	1.5445	0	0	0	2.09524	0.635103	0	0	0	0	30.0483
hsa-miR-3120-5p	5p	MIMAT0019198	CCUGUCUGUGCCUGCUGUACA	CUGUCU	21	Yes	-	non-canonical_miRNA	hsa-mir-3120	MI0014136	GUCAUGUGACUGCCUGUCUGUGCCUGCUGUACAGGUGAGCGGAUGUUCUGCACAGCAAGUGUAGACAGGCAGACACAUGAC	chr1:172138808-172138888(+)	MIPF0000062	mir-214	199a-2,214,3120	p1@DNM3	ENST00000355305.5	6.04249	65.9129	0.0048749	0.107236	2.07996	-3.96253	0	0	0	24.7932	0	0	0	0	0	0	0	0
hsa-miR-3122	5p	MIMAT0014984	GUUGGGACAAGAGGACGGUCUU	UUGGGA	22	NO	-	non-canonical_miRNA	hsa-mir-3122	MI0014138	ACCAGCUCUGUUGGGACAAGAGGACGGUCUUCUUUUGGAAGGAAGACCAUCAUCUUGUCCGAAGAGAGCUGGU	chr1:212077613-212077685(+)	MIPF0001549	mir-3122	3122	p1@DTL	ENST00000542077.1	4.36823	20.6523	0.038326	0.221078	1.4166	-2.95163	2.17841	1.5445	0	0	0	11.5238	0.317552	0	0	0	0	0
hsa-miR-3124-5p	5p	MIMAT0014986	UUCGCGGGCGAAGGCAAAGUC	UCGCGG	21	Yes	-	non-canonical_miRNA	hsa-mir-3124	MI0014140	GCGGGCUUCGCGGGCGAAGGCAAAGUCGAUUUCCAAAAGUGACUUUCCUCACUCCCGUGAAGUCGGC	chr1:248826377-248826443(+)	-	-	3124	Unknown	Unknown	1.87931	3.679	0.219206	0.503553	2.22972	0.350408	14.7043	2.05934	4.2666	0	0	6.28572	2.22286	0.366643	1.86421	2.60474	0	0
hsa-miR-3125	5p	MIMAT0014988	UAGAGGAAGCUGUGGAGAGA	AGAGGA	20	NO	-	non-canonical_miRNA	hsa-mir-3125	MI0014142	GAGAAUGGGUAGAGGAAGCUGUGGAGAGAACUCACGGUGCCUGUGGUUCGAGAUCCCCGCCUUCCUCCUCCUUUCCUC	chr2:12737367-12737444(+)	-	-	3125	p1@TRIB2	ENST00000381465.2	-3.88131	0.0678593	0.0990206	0.326094	-3.96253	-0.0812194	0	0	0	0	0	0	0.635103	0	0	0	4.67643	0
hsa-miR-3127-5p	5p	MIMAT0014990	AUCAGGGCUUGUGGAAUGGGAAG	UCAGGG	23	Yes	Mature_miRNA	canonical_hsa-specific_miRNA	hsa-mir-3127	MI0014144	GGCCAGGCCCAUCAGGGCUUGUGGAAUGGGAAGGAGAAGGGACGCUUCCCCUUCUGCAGGCCUGCUGGGUGUGGCU	chr2:96798278-96798353(+)	MIPF0001439	mir-3127	3127	p1@CNNM4	NM_020184	2.52879	5.77088	0.0792439	0.305073	3.39617	0.867375	19.0611	5.66317	9.59984	0	12.8163	15.7143	3.81062	1.83321	0.798947	3.9071	0	0
hsa-miR-3128	5p	MIMAT0014991	UCUGGCAAGUAAAAAACUCUCAU	CUGGCA	23	NO	-	non-canonical_miRNA	hsa-mir-3128	MI0014145	UUCCUCUGGCAAGUAAAAAACUCUCAUUUUCCUUAAAAAAUGAGAGUUUUUUACUUGCAAUAGGAA	chr2:177255945-177256010(-)	-	-	3128	p1@NFE2L2	ENST00000462023.1	-1.23405	0.425123	0.441962	0.700627	-0.312495	0.921555	0	1.02967	0.533325	0	0	2.61905	1.27021	4.03307	1.59789	3.9071	0	0
hsa-miR-3130-3p	3p	MIMAT0014994	GCUGCACCGGAGACUGGGUAA	CUGCAC	21	Yes	Star_miRNA	canonical_hsa-specific_miRNA	hsa-mir-3130-1	MI0014147	CUUGUCAUGUCUUACCCAGUCUCCGGUGCAGCCUGUUGUCAAGGCUGCACCGGAGACUGGGUAAGACAUGACAAG	chr2:206783234-206783308(-)	MIPF0000845	mir-3130	3130-1	Unknown	Unknown	2.10307	4.29623	0.153281	0.413883	3.08106	0.977988	9.80285	8.23734	6.39989	0	21.9708	4.71429	0.635103	0	0.532632	10.4189	0	0
hsa-miR-3130-3p	3p	MIMAT0014994	GCUGCACCGGAGACUGGGUAA	CUGCAC	21	Yes	Star_miRNA	canonical_hsa-specific_miRNA	hsa-mir-3130-2	MI0014148	CUUGUCAUGUCUUACCCAGUCUCCGGUGCAGCCUUGACAACAGGCUGCACCGGAGACUGGGUAAGACAUGACAAG	chr2:206783234-206783308(+)	MIPF0000845	mir-3130	3130-2	p1@FASTKD2	ENST00000403094.3	2.10307	4.29623	0.153281	0.413883	3.08106	0.977988	9.80285	8.23734	6.39989	0	21.9708	4.71429	0.635103	0	0.532632	10.4189	0	0
hsa-miR-3133	5p	MIMAT0014998	UAAAGAACUCUUAAAACCCAAU	AAAGAA	22	NO	-	non-canonical_miRNA	hsa-mir-3133	MI0014153	CAGAAAUUGUAAAGAACUCUUAAAACCCAAUAGUAAAAAGACAACCUGUUGAGUUUUAAGAGUUCUUUAUAUAUUCUG	chr2:241477905-241477982(+)	-	-	3133	p1@FARP2	NM_014808	-0.463776	0.725086	0.780575	0.917808	-0.314052	0.149724	0	2.05934	1.59997	0	0	0.52381	0.317552	1.83321	0.798947	3.25592	0	0
hsa-miR-3138	5p	MIMAT0015006	UGUGGACAGUGAGGUAGAGGGAGU	GUGGAC	24	NO	Mature_miRNA	canonical_hsa-specific_miRNA	hsa-mir-3138	MI0014161	CCCUCCUCGGCACUUCCCCCACCUCACUGCCCGGGUGCCCACAAGACUGUGGACAGUGAGGUAGAGGGAGUGCCGAGGAGGG	chr4:10078611-10078692(-)	MIPF0001428	mir-3138	3138	p1@WDR1	ENST00000502702.1	1.17264	2.25424	0.42193	0.686077	2.20466	1.03202	5.99063	1.5445	8.53319	0	5.4927	5.76191	9.8441	0.366643	0	1.30237	0	0
hsa-miR-3140-3p	3p	MIMAT0015008	AGCUUUUGGGAAUUCAGGUAGU	GCUUUU	22	Yes	Mature_miRNA	canonical_conserved_miRNA	hsa-mir-3140	MI0014163	CCUCUUGAGGUACCUGAAUUACCAAAAGCUUUAUGUAUUCUGAAGUUAUUGAAAAUAAGAGCUUUUGGGAAUUCAGGUAGUUCAGGAGUG	chr4:152489327-152489416(-)	MIPF0001615	mir-3140	3140	p@chr4:153457197..153457268,-	ENST00000281708.4	1.82573	3.54485	0.275407	0.549685	1.59315	-0.232576	0	1.02967	2.1333	0	0	14.1429	0.317552	0	0	4.55829	0	0
hsa-miR-3140-5p	5p	MIMAT0019204	ACCUGAAUUACCAAAAGCUUU	CCUGAA	21	Yes	Star_miRNA	canonical_conserved_miRNA	hsa-mir-3140	MI0014163	CCUCUUGAGGUACCUGAAUUACCAAAAGCUUUAUGUAUUCUGAAGUUAUUGAAAAUAAGAGCUUUUGGGAAUUCAGGUAGUUCAGGAGUG	chr4:152489327-152489416(-)	MIPF0001615	mir-3140	3140	p@chr4:153457197..153457268,-	ENST00000281708.4	-5.01818	0.0308587	0.0233338	0.189393	-3.96253	1.05565	0	0	0	0	0	0	1.58776	5.49964	3.99474	0.651184	0	0
hsa-miR-3143	5p	MIMAT0015012	AUAACAUUGUAAAGCGCUUCUUUCG	UAACAU	25	NO	-	non-canonical_miRNA	hsa-mir-3143	MI0014167	UAGAUAACAUUGUAAAGCGCUUCUUUCGCGGUUGGGCUGGAGCAACUCUUUACAAUGUUUCUA	chr6:27147626-27147688(+)	-	-	3143	Unknown	Unknown	0.340341	1.26606	0.833213	0.937124	2.05286	1.71252	0	5.14834	1.59997	0	0	17.2857	6.98614	4.39971	2.39684	5.20947	0	0
hsa-miR-3146	5p	MIMAT0015018	CAUGCUAGGAUAGAAAGAAUGG	AUGCUA	22	NO	Mature_miRNA	canonical_conserved_miRNA	hsa-mir-3146	MI0014172	GCUAAGUCCCUUCUUUCUAUCCUAGUAUAACUUGAAGAAUUCAAAUAGUCAUGCUAGGAUAGAAAGAAUGGGACUUGGC	chr7:19705358-19705436(-)	MIPF0001626	mir-3146	3146	p1@TWISTNB	NM_001002926	0.733091	1.6622	0.717075	0.88658	0.624296	-0.108796	3.26762	0.514834	2.66662	0	0	2.09524	2.22286	0	0.266316	2.60474	0	0
hsa-miR-3150b-3p	3p	MIMAT0018194	UGAGGAGAUCGUCGAGGUUGG	GAGGAG	21	Yes	Mature_miRNA	canonical_hsa-specific_miRNA	hsa-mir-3150b	MI0016426	GAGGGAAAGCAGGCCAACCUCGAGGAUCUCCCCAGCCUUGGCGUUCAGGUGCUGAGGAGAUCGUCGAGGUUGGCCUGCUUCCCCUC	chr8:95072911-95072996(-)	MIPF0001102	mir-3150	3150a,3150b	p@chr8:96088115..96088137,-	ENST00000518598.1	-0.0516132	0.964857	0.964963	0.99563	4.82779	4.8794	61.5401	11.8412	24.5329	31.3177	1.8309	38.2381	14.2898	35.931	42.6105	16.9308	66.0546	0
hsa-miR-3157-3p	3p	MIMAT0019210	CUGCCCUAGUCUAGCUGAAGCU	UGCCCU	22	Yes	-	non-canonical_miRNA	hsa-mir-3157	MI0014185	GGGAAGGGCUUCAGCCAGGCUAGUGCAGUCUGCUUUGUGCCAACACUGGGGUGAUGACUGCCCUAGUCUAGCUGAAGCUUUUCCC	chr10:96064315-96064399(-)	-	-	3157	p1@ENST00000416301,p1@ENST00000444375,p1@ENST00000452728,p1@ENST00000454638,p1@ENST00000458228	ENST00000416301.1	1.34557	2.5413	0.442071	0.700627	0.967297	-0.378273	0	1.5445	0.533325	0	0	8.90477	0	1.46657	1.86421	0.651184	0	0
hsa-miR-3158-3p	3p	MIMAT0015032	AAGGGCUUCCUCUCUGCAGGAC	AGGGCU	22	Yes	-	non-canonical_miRNA	hsa-mir-3158-1	MI0014186	AUUCAGGCCGGUCCUGCAGAGAGGAAGCCCUUCUGCUUACAGGUAUUGGAAGGGCUUCCUCUCUGCAGGACCGGCCUGAAU	chr10:101601417-101601497(+)	MIPF0001065	mir-3158	3158-1	p1@DPCD	ENST00000370147.1	0.504564	1.41869	0.636604	0.841931	5.50177	4.99721	49.5589	8.75218	0.533325	88.0811	43.9416	80.6667	1.58776	21.9986	3.99474	28.6521	135.032	0
hsa-miR-3158-3p	3p	MIMAT0015032	AAGGGCUUCCUCUCUGCAGGAC	AGGGCU	22	Yes	-	non-canonical_miRNA	hsa-mir-3158-2	MI0014187	AUUCAGGCCGGUCCUGCAGAGAGGAAGCCCUUCCAAUACCUGUAAGCAGAAGGGCUUCCUCUCUGCAGGACCGGCCUGAAU	chr10:101601417-101601497(-)	MIPF0001065	mir-3158	3158-2	Unknown	Unknown	0.504564	1.41869	0.636604	0.841931	5.50177	4.99721	49.5589	8.75218	0.533325	88.0811	43.9416	80.6667	1.58776	21.9986	3.99474	28.6521	135.032	0
hsa-miR-3164	5p	MIMAT0015038	UGUGACUUUAAGGGAAAUGGCG	GUGACU	22	NO	Star_miRNA	canonical_hsa-specific_miRNA	hsa-mir-3164	MI0014194	CUUGGAAACUGUGACUUUAAGGGAAAUGGCGCACAGCAGACCCUGCAAUCAUGCCGUUUUGCUUGAAGUCGCAGUUUCCCAGG	chr11:69083176-69083258(+)	-	-	3164	p1@TPCN2	ENST00000542467.1	2.56905	5.93417	0.108642	0.345559	2.05394	-0.515107	4.35682	2.05934	0.533325	10.4392	0	6.80953	1.27021	0	1.06526	1.30237	0	0
hsa-miR-3168	5p	MIMAT0015043	GAGUUCUACAGUCAGAC	AGUUCU	17	NO	-	non-canonical_miRNA	hsa-mir-3168	MI0014199	AAGAUCAUGAGUUCUACAGUCAGACAGCCUGAGUUGGAGGCUCAUCUUCACUUCUUGCUGUGUGACCCUGGGCCAGUGACUU	chr13:41101019-41101100(-)	-	-	3168	Unknown	Unknown	-0.596526	0.661345	0.670695	0.860681	2.18294	2.77947	4.35682	0	0.533325	15.6589	5.4927	1.04762	0	0	0	0	1.75366	40.4496
hsa-miR-3173-3p	3p	MIMAT0015048	AAAGGAGGAAAUAGGCAGGCCA	AAGGAG	22	Yes	Star_miRNA	canonical_conserved_miRNA	hsa-mir-3173	MI0014204	UCCCUGCCCUGCCUGUUUUCUCCUUUGUGAUUUUAUGAGAACAAAGGAGGAAAUAGGCAGGCCAGGGA	chr14:95137919-95137986(-)	MIPF0001383	mir-3173	3173	p1@DICER1	NM_177438	4.04793	16.5405	0.0615924	0.279185	1.09507	-2.95286	0	0	0.533325	11.7441	0	0	0.317552	0	0	0	0	0
hsa-miR-3173-5p	5p	MIMAT0019214	UGCCCUGCCUGUUUUCUCCUUU	GCCCUG	22	Yes	Mature_miRNA	canonical_conserved_miRNA	hsa-mir-3173	MI0014204	UCCCUGCCCUGCCUGUUUUCUCCUUUGUGAUUUUAUGAGAACAAAGGAGGAAAUAGGCAGGCCAGGGA	chr14:95137919-95137986(-)	MIPF0001383	mir-3173	3173	p1@DICER1	NM_177438	-1.98715	0.252237	0.271775	0.549188	-1.15609	0.831056	0	0	2.1333	0	0	0	0.317552	2.5665	0.266316	7.16302	0	0
hsa-miR-3174	5p	MIMAT0015051	UAGUGAGUUAGAGAUGCAGAGCC	AGUGAG	23	NO	Mature_miRNA	canonical_hsa-specific_miRNA	hsa-mir-3174	MI0014208	GUUACCUGGUAGUGAGUUAGAGAUGCAGAGCCCUGGGCUCCUCAGCAAACCUACUGGAUCUGCAUUUUAAUUCACAUGCAUGGUAAU	chr15:90006755-90006841(+)	MIPF0001569	mir-3174	3174	p1@ZNF710	ENST00000268154.4	1.91049	3.75938	0.25635	0.534862	1.16328	-0.747212	2.17841	3.089	4.79992	0	0	2.61905	1.27021	0	1.59789	0	0	0
hsa-miR-3176	5p	MIMAT0015053	ACUGGCCUGGGACUACCGG	CUGGCC	19	NO	-	non-canonical_miRNA	hsa-mir-3176	MI0014210	UGGCCUCUCCAGUCUGCAGCUCCCGGCAGCCUCGGGCCACACUCCCGGGAUCCCCAGGGACUGGCCUGGGACUACCGGGGGUGGCGGCCG	chr16:543277-543366(+)	-	-	3176,5587	p1@SOLH	ENST00000562370.1	0.40981	1.32851	0.779393	0.917808	2.13236	1.72255	9.80285	4.63351	1.06665	0	0	9.95238	1.90531	6.96621	8.78842	1.30237	0	0
hsa-miR-3177-3p	3p	MIMAT0015054	UGCACGGCACUGGGGACACGU	GCACGG	21	Yes	-	non-canonical_miRNA	hsa-mir-3177	MI0014211	CCACGUGCCAUGUGUACACACGUGCCAGGCGCUGUCUUGAGACAUUCGCGCAGUGCACGGCACUGGGGACACGUGGCACUGG	chr16:1734985-1735066(+)	-	-	3177	p1@MAPK8IP3	ENST00000356010.5	0.685142	1.60786	0.608117	0.827035	3.15203	2.46689	5.99063	5.14834	7.99987	0	21.9708	12.5714	3.49307	0	1.86421	5.20947	22.213	0
hsa-miR-3180-3p	3p	MIMAT0015058	UGGGGCGGAGCUUCCGGAGGCC	GGGGCG	22	Yes	Mature_miRNA	canonical_hsa-specific_miRNA	hsa-mir-3180-1	MI0014214	CAGUGCGACGGGCGGAGCUUCCAGACGCUCCGCCCCACGUCGCAUGCGCCCCGGGAAAGCGUGGGGCGGAGCUUCCGGAGGCCCCGCCCUGCUG	chr16:14911220-14911313(+)	MIPF0000894	mir-3180	3179-1,3180-1,3670-1	Unknown	Unknown	7.02247	130.009	1.90393e-05	0.00206048	4.61869	-2.40378	16.3381	1.02967	3.19995	39.1471	84.2215	4.71429	0.317552	0	0.266316	0	0	0
hsa-miR-3180-3p	3p	MIMAT0015058	UGGGGCGGAGCUUCCGGAGGCC	GGGGCG	22	Yes	Mature_miRNA	canonical_hsa-specific_miRNA	hsa-mir-3180-2	MI0014215	GCGACGGGCGGAGCUUCCAGACGCUCCGCCCCACGUCGCAUGCGCCCCGGGAAAGCGUGGGGCGGAGCUUCCGGAGGCCCCGCCCUGC	chr16:16309879-16309966(+)	MIPF0000894	mir-3180	3180-2,3179-2,3670-2	Unknown	Unknown	7.02247	130.009	1.90393e-05	0.00206048	4.61869	-2.40378	16.3381	1.02967	3.19995	39.1471	84.2215	4.71429	0.317552	0	0.266316	0	0	0
hsa-miR-3180-3p	3p	MIMAT0015058	UGGGGCGGAGCUUCCGGAGGCC	GGGGCG	22	Yes	Mature_miRNA	canonical_hsa-specific_miRNA	hsa-mir-3180-3	MI0014217	CAGUGCGACGGGCGGAGCUUCCAGACGCUCCGCCCCACGUCGCAUGCGCCCCGGGAAAGCGUGGGGCGGAGCUUCCGGAGGCCCCGCCCUGCUG	chr16:18402178-18402271(-)	MIPF0000894	mir-3180	3180-3,3179-3,3670-3	Unknown	Unknown	7.02247	130.009	1.90393e-05	0.00206048	4.61869	-2.40378	16.3381	1.02967	3.19995	39.1471	84.2215	4.71429	0.317552	0	0.266316	0	0	0
hsa-miR-3180-5p	5p	MIMAT0015057	CUUCCAGACGCUCCGCCCCACGUCG	UUCCAG	25	Yes	Mature_miRNA	canonical_hsa-specific_miRNA	hsa-mir-3180-1	MI0014214	CAGUGCGACGGGCGGAGCUUCCAGACGCUCCGCCCCACGUCGCAUGCGCCCCGGGAAAGCGUGGGGCGGAGCUUCCGGAGGCCCCGCCCUGCUG	chr16:14911220-14911313(+)	MIPF0000894	mir-3180	3179-1,3180-1,3670-1	Unknown	Unknown	3.99053	15.8953	0.0991004	0.326094	0.0279994	-3.96253	0	0	0	0	7.32361	0	0	0	0	0	0	0
hsa-miR-3180-5p	5p	MIMAT0015057	CUUCCAGACGCUCCGCCCCACGUCG	UUCCAG	25	Yes	Mature_miRNA	canonical_hsa-specific_miRNA	hsa-mir-3180-2	MI0014215	GCGACGGGCGGAGCUUCCAGACGCUCCGCCCCACGUCGCAUGCGCCCCGGGAAAGCGUGGGGCGGAGCUUCCGGAGGCCCCGCCCUGC	chr16:16309879-16309966(+)	MIPF0000894	mir-3180	3180-2,3179-2,3670-2	Unknown	Unknown	3.99053	15.8953	0.0991004	0.326094	0.0279994	-3.96253	0	0	0	0	7.32361	0	0	0	0	0	0	0
hsa-miR-3180-5p	5p	MIMAT0015057	CUUCCAGACGCUCCGCCCCACGUCG	UUCCAG	25	Yes	Mature_miRNA	canonical_hsa-specific_miRNA	hsa-mir-3180-3	MI0014217	CAGUGCGACGGGCGGAGCUUCCAGACGCUCCGCCCCACGUCGCAUGCGCCCCGGGAAAGCGUGGGGCGGAGCUUCCGGAGGCCCCGCCCUGCUG	chr16:18402178-18402271(-)	MIPF0000894	mir-3180	3180-3,3179-3,3670-3	Unknown	Unknown	3.99053	15.8953	0.0991004	0.326094	0.0279994	-3.96253	0	0	0	0	7.32361	0	0	0	0	0	0	0
hsa-miR-3180	5p	MIMAT0018178	UGGGGCGGAGCUUCCGGAG	GGGGCG	19	NO	-	non-canonical_miRNA	hsa-mir-3180-4	MI0016408	GCUCCGCCCCACGUCGCAUGCGCCCCGGGAACGCGUGGGGCGGAGCUUCCGGAGGCCCCGCUCUGCUGCCGACCCUGUGGAGCGGAGGGUGAAGCCUCCGGAUGCCAGUCCCUCAUCGCUGGCCUGGUCGCGCUGUGGCGAAGGGGGCGGAGC	chr16:15154850-15155002(-)	MIPF0000894	mir-3180	3180-4	Unknown	Unknown	7.02247	130.009	1.90393e-05	0.00206048	4.61869	-2.40378	16.3381	1.02967	3.19995	39.1471	84.2215	4.71429	0.317552	0	0.266316	0	0	0
hsa-miR-3180	5p	MIMAT0018178	UGGGGCGGAGCUUCCGGAG	GGGGCG	19	NO	-	non-canonical_miRNA	hsa-mir-3180-5	MI0016409	GCUCCGCCCCACGUCGCAUGCGCCCCGGGAACGCGUGGGGCGGAGCUUCCGGAGGCCCCGCCCUGCUGCCGACCCUGUGGAGCGGAGGGUGAAGCCUCCGGAUGCCAGUCCCUCAUCGCUGGCCCGGUCGCGCUGUGGCGAAGGGGGCGGAGC	chr16:2135977-2136129(-)	MIPF0000894	mir-3180	3180-5,4516	Unknown	Unknown	7.02247	130.009	1.90393e-05	0.00206048	4.61869	-2.40378	16.3381	1.02967	3.19995	39.1471	84.2215	4.71429	0.317552	0	0.266316	0	0	0
hsa-miR-3182	5p	MIMAT0015062	GCUUCUGUAGUGUAGUC	CUUCUG	17	NO	-	non-canonical_miRNA	hsa-mir-3182	MI0014224	GCUGCUUCUGUAGUGUAGUCCGUGCAUCCGCCCUUCGAUGCUUGGGUUGGAUCAUAGAGCAGU	chr16:83508346-83508408(+)	-	-	3182	p2@CDH13	ENST00000428848.3	-1.49027	0.355946	0.268423	0.548101	2.37021	3.86048	0	7.20767	2.1333	0	21.9708	1.04762	13.6547	45.0971	19.7074	1.30237	6.43009	0
hsa-miR-3187-3p	3p	MIMAT0015069	UUGGCCAUGGGGCUGCGCGG	UGGCCA	20	Yes	Mature_miRNA	canonical_hsa-specific_miRNA	hsa-mir-3187	MI0014231	GCUGGCCCUGGGCAGCGUGUGGCUGAAGGUCACCAUGUUCUCCUUGGCCAUGGGGCUGCGCGGGGCCAGC	chr19:813584-813653(+)	-	-	3187,4745	Unknown	Unknown	4.02388	16.2671	0.0230105	0.189393	2.45401	-1.56987	5.44603	1.02967	3.19995	0	5.4927	17.2857	0	0.366643	0.532632	0.651184	0	0
hsa-miR-3187-5p	5p	MIMAT0019216	CCUGGGCAGCGUGUGGCUGAAGG	CUGGGC	23	Yes	Star_miRNA	canonical_hsa-specific_miRNA	hsa-mir-3187	MI0014231	GCUGGCCCUGGGCAGCGUGUGGCUGAAGGUCACCAUGUUCUCCUUGGCCAUGGGGCUGCGCGGGGCCAGC	chr19:813584-813653(+)	-	-	3187,4745	Unknown	Unknown	-0.624543	0.648625	0.693651	0.872792	0.347928	0.972471	3.81222	0.514834	0	0	0	2.61905	0	0.366643	0.532632	0	10.522	0
hsa-miR-3188	5p	MIMAT0015070	AGAGGCUUUGUGCGGAUACGGGG	GAGGCU	23	NO	-	non-canonical_miRNA	hsa-mir-3188	MI0014232	GGCGCCUCCUGCUCUGCUGUGCCGCCAGGGCCUCCCCUAGCGCGCCUUCUGGAGAGGCUUUGUGCGGAUACGGGGCUGGAGGCCU	chr19:18282077-18282161(+)	MIPF0001488	mir-3188	3188	Unknown	Unknown	3.40078	10.5618	0.12197	0.367135	0.503316	-2.89747	0	0	0.533325	0	9.15451	0	0	0.366643	0	0	0	0
hsa-miR-3190-3p	3p	MIMAT0022839	UGUGGAAGGUAGACGGCCAGAGA	GUGGAA	23	Yes	-	non-canonical_miRNA	hsa-mir-3190	MI0014235	CUGGGGUCACCUGUCUGGCCAGCUACGUCCCCACGGCCCUUGUCAGUGUGGAAGGUAGACGGCCAGAGAGGUGACCCCGG	chr19:47226942-47227021(+)	MIPF0001251	mir-3190	3190,3191	Unknown	Unknown	2.44948	5.46218	0.144535	0.399936	1.8126	-0.636877	7.62444	2.05934	6.93322	0	0	3.66667	0.952655	0	1.06526	1.30237	0	0
hsa-miR-3195	5p	MIMAT0015079	CGCGCCGGGCCCGGGUU	GCGCCG	17	NO	-	non-canonical_miRNA	hsa-mir-3195	MI0014240	CCGCAGCCGCCGCGCCGGGCCCGGGUUGGCCGCUGACCCCCGCGGGGCCCCCGGCGGCCGGGGCGGGGGCGGGGGCUGCCCCGG	chr20:62064802-62064885(+)	-	-	3195	Unknown	Unknown	4.91652	30.2009	0.00524481	0.10869	3.00093	-1.91559	1.63381	0	0	35.2324	0	10.4762	0	0	0.532632	0	0.584554	0
hsa-miR-3196	5p	MIMAT0015080	CGGGGCGGCAGGGGCCUC	GGGGCG	18	NO	-	non-canonical_miRNA	hsa-mir-3196	MI0014241	GGGUGGGGGCGGGGCGGCAGGGGCCUCCCCCAGUGCCAGGCCCCAUUCUGCUUCUCUCCCAGCU	chr20:63238779-63238842(+)	-	-	3196	p1@BIRC7	NM_139317	4.92658	30.4123	0.0261304	0.194923	0.964055	-3.96253	0	0.514834	1.06665	0	1.8309	7.85715	0	0	0	0	0	0
hsa-miR-3198	5p	MIMAT0015083	GUGGAGUCCUGGGGAAUGGAGA	UGGAGU	22	NO	-	non-canonical_miRNA	hsa-mir-3198-1	MI0014246	GACUGUGCUCUCACUGUUCACCCAGCACUAGCAGUACCAGACGGUUCUGUGGAGUCCUGGGGAAUGGAGAGAGCACAGUC	chr22:17764180-17764259(-)	MIPF0001216	mir-3198	3198-1	p1@BID	ENST00000399765.1	4.29781	19.6684	0.0387447	0.221078	1.40174	-2.89607	0.544603	2.05934	0	7.82943	5.4927	0	0	0.366643	0	0	0	0
hsa-miR-3198	5p	MIMAT0015083	GUGGAGUCCUGGGGAAUGGAGA	UGGAGU	22	NO	-	non-canonical_miRNA	hsa-mir-3198-2	MI0017335	GACUCUGCUCUCACUGUUCACCCAGCACUAGCAGUACCAGAUGGUUCUGUGGAGUCCUGGGGAAUGGAGAGAGCACAGUC	chr12:54231397-54231476(-)	MIPF0001216	mir-3198	3198-2	p1@CBX5	NM_012117	4.29781	19.6684	0.0387447	0.221078	1.40174	-2.89607	0.544603	2.05934	0	7.82943	5.4927	0	0	0.366643	0	0	0	0
hsa-miR-3199	5p	MIMAT0015084	AGGGACUGCCUUAGGAGAAAGUU	GGGACU	23	NO	-	non-canonical_miRNA	hsa-mir-3199-1	MI0014247	GGUGACUCCAGGGACUGCCUUAGGAGAAAGUUUCUGGAAGUUCUGACAUUCCAGAAACUUUCUCCUAAGGCAGUCCCUGGGAGUCACU	chr22:27920525-27920612(-)	MIPF0001026	mir-3199	3199-1,3199-2	Unknown	Unknown	0.388326	1.30887	0.801227	0.921363	1.02334	0.635009	0	3.60384	1.06665	0	1.8309	5.2381	0.635103	0	2.39684	5.86065	0	0
hsa-miR-3199	5p	MIMAT0015084	AGGGACUGCCUUAGGAGAAAGUU	GGGACU	23	NO	-	non-canonical_miRNA	hsa-mir-3199-2	MI0014248	GUGACUCCCAGGGACUGCCUUAGGAGAAAGUUUCUGGAAUGUCAGAACUUCCAGAAACUUUCUCCUAAGGCAGUCCCUGGAGUCAC	chr22:27920526-27920611(+)	MIPF0001026	mir-3199	3199-1,3199-2	p1@TTC28-AS1	ENST00000452612.1	0.388326	1.30887	0.801227	0.921363	1.02334	0.635009	0	3.60384	1.06665	0	1.8309	5.2381	0.635103	0	2.39684	5.86065	0	0
hsa-miR-32-3p	3p	MIMAT0004505	CAAUUUAGUGUGUGUGAUAUUU	AAUUUA	22	Yes	Star_miRNA	canonical_conserved_miRNA	hsa-mir-32	MI0000090	GGAGAUAUUGCACAUUACUAAGUUGCAUGUUGUCACGGCCUCAAUGCAAUUUAGUGUGUGUGAUAUUUUC	chr9:109046229-109046298(-)	MIPF0000069	mir-32	32	p1@C9orf5	NM_032012	-0.441127	0.736559	0.827711	0.932084	0.529024	0.970151	0	1.5445	6.39989	0	0	0	1.27021	4.03307	3.19579	2.60474	0	0
hsa-miR-32-5p	5p	MIMAT0000090	UAUUGCACAUUACUAAGUUGCA	AUUGCA	22	Yes	Mature_miRNA	canonical_conserved_miRNA	hsa-mir-32	MI0000090	GGAGAUAUUGCACAUUACUAAGUUGCAUGUUGUCACGGCCUCAAUGCAAUUUAGUGUGUGUGAUAUUUUC	chr9:109046229-109046298(-)	MIPF0000069	mir-32	32	p1@C9orf5	NM_032012	-2.6889	0.155082	0.01837	0.161193	3.26364	5.95255	1.63381	16.9895	14.9331	2.60981	5.4927	15.1905	109.238	151.79	66.0463	6.51184	4.67643	32.3597
hsa-miR-3200-3p	3p	MIMAT0015085	CACCUUGCGCUACUCAGGUCUG	ACCUUG	22	Yes	Mature_miRNA	canonical_conserved_miRNA	hsa-mir-3200	MI0014249	GGUGGUCGAGGGAAUCUGAGAAGGCGCACAAGGUUUGUGUCCAAUACAGUCCACACCUUGCGCUACUCAGGUCUGCUCGUGCCCU	chr22:30731557-30731641(+)	MIPF0001441	mir-3200	3200	p3@OSBP2	ENST00000382310.3	2.31881	4.9892	0.141634	0.395277	2.13022	-0.188592	8.16904	4.63351	3.73327	0	0	8.90477	3.81062	0.733286	0	0	0	0
hsa-miR-3202	5p	MIMAT0015089	UGGAAGGGAGAAGAGCUUUAAU	GGAAGG	22	NO	-	non-canonical_miRNA	hsa-mir-3202-1	MI0014252	UAUUAAUAUGGAAGGGAGAAGAGCUUUAAUGAUUGGAGUCAUUUUCAGAGCAUUAAAGCUCUUCUCCCUUCCAUAUUAAUG	chrX:153981097-153981177(+)	MIPF0000846	mir-3202	3202-1,3202-2	p1@TMEM187	ENST00000425274.1	-0.212298	0.863161	0.925431	0.976576	0.844654	1.05695	0	2.05934	6.39989	0	0	1.57143	10.1617	0.366643	0.532632	0.651184	0	0
hsa-miR-3202	5p	MIMAT0015089	UGGAAGGGAGAAGAGCUUUAAU	GGAAGG	22	NO	-	non-canonical_miRNA	hsa-mir-3202-2	MI0014253	AUUAAUAUGGAAGGGAGAAGAGCUUUAAUGCUCUGAAAAUGACUCCAAUCAUUAAAGCUCUUCUCCCUUCCAUAUUAAU	chrX:153981098-153981176(-)	MIPF0000846	mir-3202	3202-1,3202-2	Unknown	Unknown	-0.208757	0.865282	0.925441	0.976576	0.844644	1.0534	0	2.05934	6.39989	0	0	1.57143	9.52655	0	0.266316	1.95355	0	0
hsa-miR-320a-3p	3p	MIMAT0000510	AAAAGCUGGGUUGAGAGGGCGA	AAAGCU	22	Yes	-	non-canonical_miRNA	hsa-mir-320a	MI0000542	CUCCCCUCCGCCUUCUCUUCCCGGUUCUUCCCGGAGUCGGGAAAAGCUGGGUUGAGAGGGCGAAAAAGGAUG	chr8:22244966-22245037(-)	MIPF0000163	mir-320	320a	p1@MIR320A	curation	2.46239	5.5113	0.00520323	0.10869	16.0705	13.6081	144081	15624.7	26037.4	109199	51080.3	66885.3	18426.9	374.342	1238.63	2603.43	9089.81	43188.6
hsa-miR-320b	5p	MIMAT0005792	AAAAGCUGGGUUGAGAGGGCAA	AAAGCU	22	NO	-	non-canonical_miRNA	hsa-mir-320b-1	MI0003776	AUAAAUUAAUCCCUCUCUUUCUAGUUCUUCCUAGAGUGAGGAAAAGCUGGGUUGAGAGGGCAAACAAAUUAA	chr1:116671746-116671817(+)	MIPF0000163	mir-320	320b-1	Unknown	Unknown	2.29877	4.9204	0.00927089	0.132792	13.3476	11.0488	16472.1	1313.86	5531.11	21658.2	9562.8	8002.77	2252.71	85.0612	181.894	546.343	1922.6	7723.56
hsa-miR-320b	5p	MIMAT0005792	AAAAGCUGGGUUGAGAGGGCAA	AAAGCU	22	NO	-	non-canonical_miRNA	hsa-mir-320b-2	MI0003839	GUCUCUUAGGCUUUCUCUUCCCAGAUUUCCCAAAGUUGGGAAAAGCUGGGUUGAGAGGGCAAAAGGAAAAA	chr1:224257040-224257110(-)	MIPF0000163	mir-320	320b-2	p1@NVL	ENST00000482491.1	2.30104	4.92812	0.00921495	0.132792	13.3315	11.0305	16364.8	1216.55	5387.11	21643.8	9308.3	7929.96	2152.37	83.2279	177.899	527.459	1902.72	7708.53
hsa-miR-320c	5p	MIMAT0005793	AAAAGCUGGGUUGAGAGGGU	AAAGCU	20	NO	-	non-canonical_miRNA	hsa-mir-320c-1	MI0003778	AAAAAUGAGGCCUUCUCUUCCCAGUUCUUCCCAGAGUCAGGAAAAGCUGGGUUGAGAGGGUAGAAAAAAAAU	chr18:21683518-21683589(+)	MIPF0000163	mir-320	320c-1	Unknown	Unknown	2.25878	4.78588	0.0111975	0.141617	11.59	9.33117	2430.02	265.654	2722.62	7588.02	3522.65	1966.91	910.421	50.9634	89.7484	272.846	870.401	1671.15
hsa-miR-320c	5p	MIMAT0005793	AAAAGCUGGGUUGAGAGGGU	AAAGCU	20	NO	-	non-canonical_miRNA	hsa-mir-320c-2	MI0008191	GCAUGACAGGCCUUCUCUUUCCAGUUCUUCCCAGAAUUGGGAAAAGCUGGGUUGAGAGGGUAAGAAAAGAAA	chr18:24321675-24321746(+)	MIPF0000163	mir-320	320c-2	Unknown	Unknown	2.26871	4.8189	0.0108596	0.139175	11.6266	9.35788	2613.55	282.644	2745.55	7704.16	3588.57	2037.1	912.644	51.6966	90.8137	278.056	874.492	1730.09
hsa-miR-320d	5p	MIMAT0006764	AAAAGCUGGGUUGAGAGGA	AAAGCU	19	NO	-	non-canonical_miRNA	hsa-mir-320d-1	MI0008190	AAAAUGUUGGCCUUCUCGUCCCAGUUCUUCCCAAAGUUGAGAAAAGCUGGGUUGAGAGGAUGAAAAGAAAAA	chr13:40727816-40727887(-)	MIPF0000163	mir-320	320d-1	Unknown	Unknown	2.85764	7.24827	0.00212964	0.0628565	10.736	7.87839	908.397	136.431	1393.58	5093.04	1640.49	1061.24	222.286	24.9317	41.8116	99.6311	288.185	736.182
hsa-miR-320d	5p	MIMAT0006764	AAAAGCUGGGUUGAGAGGA	AAAGCU	19	NO	-	non-canonical_miRNA	hsa-mir-320d-2	MI0008192	UAUCAAUAAGCCUUCUCUUCCCAGUUCUUCUUGGAGUCAGGAAAAGCUGGGUUGAGAGGAGCAGAAAAGAAA	chrX:140926160-140926231(-)	MIPF0000163	mir-320	320d-2	Unknown	Unknown	2.7466	6.71132	0.00308106	0.0811069	10.6336	7.88696	642.631	103.996	1395.18	4938.41	1484.86	966.429	326.761	25.665	46.0726	91.8169	289.354	641.415
hsa-miR-320e	5p	MIMAT0015072	AAAGCUGGGUUGAGAAGG	AAGCUG	18	NO	-	non-canonical_miRNA	hsa-mir-320e	MI0014234	CUCCAUGGGGCCUUCUCUUCCCAGUUCUUCCUGGAGUCGGGGAAAAGCUGGGUUGAGAAGGUGAAAAGAAAAA	chr19:46709282-46709354(-)	MIPF0000163	mir-320	320e	p1@PRKD2	ENST00000595515.1	2.30753	4.95034	0.0217164	0.183929	7.98781	5.68028	429.147	43.7609	121.065	543.493	173.936	211.095	51.7609	2.19986	7.72316	11.7213	32.1505	203.404
hsa-miR-323a-3p	3p	MIMAT0000755	CACAUUACACGGUCGACCUCU	ACAUUA	21	Yes	Mature_miRNA	canonical_conserved_miRNA	hsa-mir-323a	MI0000807	UUGGUACUUGGAGAGAGGUGGUCCGUGGCGCGUUCGCUUUAUUUAUGGCGCACAUUACACGGUCGACCUCUUUGCAGUAUCUAAUC	chr14:101025732-101025817(+)	MIPF0000018	mir-154	134,154,299,376c,369,376a-1,377,379,380,381,382,323a,329-1,329-2,409,412,410,376b,485,487a,494,495,496,539,544a,376a-2,487b,411,654,655,656,758,668,1185-2,1185-1,300,541,889,543,1197,1193,323b	p1@MEG3	Gtl2-Dio3	-0.182755	0.881019	0.86927	0.957003	4.68793	4.87069	11.4367	24.712	99.1984	0	16.4781	2.09524	9.8441	6.96621	11.4516	70.979	0.584554	76.2763
hsa-miR-323b-3p	3p	MIMAT0015050	CCCAAUACACGGUCGACCUCUU	CCAAUA	22	NO	Mature_miRNA	canonical_conserved_miRNA	hsa-mir-323b	MI0014206	UGGUACUCGGAGGGAGGUUGUCCGUGGUGAGUUCGCAUUAUUUAAUGAUGCCCAAUACACGGUCGACCUCUUUUCGGUAUCA	chr14:101056219-101056300(+)	MIPF0000018	mir-154	134,154,299,376c,369,376a-1,377,379,380,381,382,323a,329-1,329-2,409,412,410,376b,485,487a,494,495,496,539,544a,376a-2,487b,411,654,655,656,758,668,1185-2,1185-1,300,541,889,543,1197,1193,323b	p1@MEG3	Gtl2-Dio3	0.991857	1.98874	0.464962	0.717707	3.37531	2.38345	19.6057	6.17801	16.5331	16.9638	0	2.09524	6.03348	1.46657	2.92947	18.2331	0	2.3114
hsa-miR-324-3p	3p	MIMAT0000762	CCCACUGCCCCAGGUGCUGCUGG	CCACUG	23	Yes	Star_miRNA	canonical_conserved_miRNA	hsa-mir-324	MI0000813	CUGACUAUGCCUCCCCGCAUCCCCUAGGGCAUUGGUGUAAAGCUGGAGACCCACUGCCCCAGGUGCUGCUGGGGGUUGUAGUC	chr17:7223297-7223379(-)	MIPF0000165	mir-324	324	p1@DVL2	curation	1.40134	2.64146	0.271195	0.549156	3.83091	2.42957	31.0424	9.26701	7.46654	0	20.1399	17.2857	8.25635	8.79943	6.6579	7.81421	0	0
hsa-miR-324-5p	5p	MIMAT0000761	CGCAUCCCCUAGGGCAUUGGUG	GCAUCC	22	Yes	Mature_miRNA	canonical_conserved_miRNA	hsa-mir-324	MI0000813	CUGACUAUGCCUCCCCGCAUCCCCUAGGGCAUUGGUGUAAAGCUGGAGACCCACUGCCCCAGGUGCUGCUGGGGGUUGUAGUC	chr17:7223297-7223379(-)	MIPF0000165	mir-324	324	p1@DVL2	curation	0.163721	1.12017	0.918272	0.976576	2.00341	1.83969	3.81222	4.11867	4.79992	0	0	10.4762	4.12817	4.76636	6.6579	5.20947	0	0
hsa-miR-326	5p	MIMAT0000756	CCUCUGGGCCCUUCCUCCAG	CUCUGG	20	NO	Mature_miRNA	canonical_conserved_miRNA	hsa-mir-326	MI0000808	CUCAUCUGUCUGUUGGGCUGGAGGCAGGGCCUUUGUGAAGGCGGGUGGUGCUCAGAUCGCCUCUGGGCCCUUCCUCCAGCCCCGAGGCGGAUUCA	chr11:75335092-75335186(-)	MIPF0000143	mir-326	326	p1@ARRB1	ENST00000533255.1	0.744885	1.67584	0.54307	0.779014	4.0995	3.35462	22.3287	6.69284	3.19995	39.7996	25.6326	5.2381	2.22286	3.29979	1.86421	8.46539	20.4594	25.4254
hsa-miR-328-3p	3p	MIMAT0000752	CUGGCCCUCUCUGCCCUUCCGU	UGGCCC	22	Yes	Mature_miRNA	canonical_conserved_miRNA	hsa-mir-328	MI0000804	UGGAGUGGGGGGGCAGGAGGGGCUCAGGGAGAAAGUGCAUACAGCCCCUGGCCCUCUCUGCCCUUCCGUCCCCUG	chr16:67202321-67202395(-)	MIPF0000203	mir-328	328	Unknown	Unknown	-0.238373	0.847701	0.816418	0.932084	5.82864	6.06701	81.6904	26.7714	16.5331	101.13	91.5451	23.5714	10.7968	8.43279	6.6579	90.5146	138.539	147.93
hsa-miR-329-3p	3p	MIMAT0001629	AACACACCUGGUUAACCUCUUU	ACACAC	22	Yes	Mature_miRNA	canonical_conserved_miRNA	hsa-mir-329-1	MI0001725	GGUACCUGAAGAGAGGUUUUCUGGGUUUCUGUUUCUUUAAUGAGGACGAAACACACCUGGUUAACCUCUUUUCCAGUAUC	chr14:101026785-101026864(+)	MIPF0000110	mir-329	134,154,299,376c,369,376a-1,377,379,380,381,382,323a,329-1,329-2,409,412,410,376b,485,487a,494,495,496,539,544a,376a-2,487b,411,654,655,656,758,668,1185-2,1185-1,300,541,889,543,1197,1193,323b	p1@MEG3	Gtl2-Dio3	0.205004	1.15269	0.92125	0.976576	1.63701	1.43201	14.7043	0.514834	2.1333	0	0	0.52381	4.44572	1.09993	1.06526	9.11657	0	0
hsa-miR-329-3p	3p	MIMAT0001629	AACACACCUGGUUAACCUCUUU	ACACAC	22	Yes	Mature_miRNA	canonical_conserved_miRNA	hsa-mir-329-2	MI0001726	GUGGUACCUGAAGAGAGGUUUUCUGGGUUUCUGUUUCUUUAUUGAGGACGAAACACACCUGGUUAACCUCUUUUCCAGUAUCAA	chr14:101027100-101027183(+)	MIPF0000110	mir-329	134,154,299,376c,369,376a-1,377,379,380,381,382,323a,329-1,329-2,409,412,410,376b,485,487a,494,495,496,539,544a,376a-2,487b,411,654,655,656,758,668,1185-2,1185-1,300,541,889,543,1197,1193,323b	p1@MEG3	Gtl2-Dio3	0.205004	1.15269	0.92125	0.976576	1.63701	1.43201	14.7043	0.514834	2.1333	0	0	0.52381	4.44572	1.09993	1.06526	9.11657	0	0
hsa-miR-330-3p	3p	MIMAT0000751	GCAAAGCACACGGCCUGCAGAGA	CAAAGC	23	Yes	Mature_miRNA	canonical_conserved_miRNA	hsa-mir-330	MI0000803	CUUUGGCGAUCACUGCCUCUCUGGGCCUGUGUCUUAGGCUCUGCAAGAUCAACCGAGCAAAGCACACGGCCUGCAGAGAGGCAGCGCUCUGCCC	chr19:45638994-45639087(-)	MIPF0000200	mir-330	330	p1@EML2	ENST00000586195.1	0.286515	1.21969	0.780575	0.917808	6.03992	5.7534	89.8595	85.4624	84.2653	20.8785	64.0816	49.7619	32.0727	32.2646	72.9705	110.05	26.3049	49.6952
hsa-miR-330-5p	5p	MIMAT0004693	UCUCUGGGCCUGUGUCUUAGGC	CUCUGG	22	Yes	Star_miRNA	canonical_conserved_miRNA	hsa-mir-330	MI0000803	CUUUGGCGAUCACUGCCUCUCUGGGCCUGUGUCUUAGGCUCUGCAAGAUCAACCGAGCAAAGCACACGGCCUGCAGAGAGGCAGCGCUCUGCCC	chr19:45638994-45639087(-)	MIPF0000200	mir-330	330	p1@EML2	ENST00000586195.1	-0.608085	0.656067	0.57399	0.797527	4.8161	5.42418	55.5495	15.445	18.6664	11.7441	21.9708	45.0476	16.1951	32.9979	50.8663	42.9781	111.65	2.3114
hsa-miR-331-3p	3p	MIMAT0000760	GCCCCUGGGCCUAUCCUAGAA	CCCCUG	21	Yes	Mature_miRNA	canonical_conserved_miRNA	hsa-mir-331	MI0000812	GAGUUUGGUUUUGUUUGGGUUUGUUCUAGGUAUGGUCCCAGGGAUCCCAGAUCAAACCAGGCCCCUGGGCCUAUCCUAGAACCAACCUAAGCUC	chr12:95308420-95308513(+)	MIPF0000199	mir-331	331,3685	p@chr12:95699725..95699730,+	curation	1.32625	2.50751	0.377132	0.640281	2.326	0.999744	1.63381	8.75218	5.33325	0	7.32361	6.80953	3.49307	2.19986	2.39684	3.25592	0	0
hsa-miR-331-5p	5p	MIMAT0004700	CUAGGUAUGGUCCCAGGGAUCC	UAGGUA	22	Yes	Star_miRNA	canonical_conserved_miRNA	hsa-mir-331	MI0000812	GAGUUUGGUUUUGUUUGGGUUUGUUCUAGGUAUGGUCCCAGGGAUCCCAGAUCAAACCAGGCCCCUGGGCCUAUCCUAGAACCAACCUAAGCUC	chr12:95308420-95308513(+)	MIPF0000199	mir-331	331,3685	p@chr12:95699725..95699730,+	curation	1.4102	2.65775	0.220623	0.505615	4.9133	3.50309	12.5259	22.1379	18.6664	0	9.15451	117.333	20.6409	5.86629	12.7832	28.0009	0	0
hsa-miR-335-3p	3p	MIMAT0004703	UUUUUCAUUAUUGCUCCUGACC	UUUUCA	22	Yes	Star_miRNA	canonical_conserved_miRNA	hsa-mir-335	MI0000816	UGUUUUGAGCGGGGGUCAAGAGCAAUAACGAAAAAUGUUUGUCAUAAACCGUUUUUCAUUAUUGCUCCUGACCUCCUCUCAUUUGCUAUAUUCA	chr7:130496111-130496204(+)	MIPF0000196	mir-335	335	p1@MEST	ENST00000223215.4	-0.920453	0.528343	0.377332	0.640281	5.19708	6.11753	21.2395	39.1274	89.0652	26.0981	38.4489	5.76191	101.934	52.4299	20.24	23.4426	173.028	45.0724
hsa-miR-335-5p	5p	MIMAT0000765	UCAAGAGCAAUAACGAAAAAUGU	CAAGAG	23	Yes	Mature_miRNA	canonical_conserved_miRNA	hsa-mir-335	MI0000816	UGUUUUGAGCGGGGGUCAAGAGCAAUAACGAAAAAUGUUUGUCAUAAACCGUUUUUCAUUAUUGCUCCUGACCUCCUCUCAUUUGCUAUAUUCA	chr7:130496111-130496204(+)	MIPF0000196	mir-335	335	p1@MEST	ENST00000223215.4	-0.381323	0.767733	0.701181	0.873408	6.25983	6.64115	31.0424	116.352	191.464	18.2687	9.15451	92.1905	128.608	144.091	220.776	33.2104	46.7643	24.2697
hsa-miR-337-3p	3p	MIMAT0000754	CUCCUAUAUGAUGCCUUUCUUC	UCCUAU	22	Yes	Mature_miRNA	canonical_conserved_miRNA	hsa-mir-337	MI0000806	GUAGUCAGUAGUUGGGGGGUGGGAACGGCUUCAUACAGGAGUUGAUGCACAGUUAUCCAGCUCCUAUAUGAUGCCUUUCUUCAUCCCCUUCAA	chr14:100874493-100874585(+)	MIPF0000195	mir-337	127,136,337,431,433,493,432,665	p1@MEG3	Gtl2-Dio3	0.574915	1.48959	0.779896	0.917808	0.919092	0.344177	4.35682	4.11867	2.1333	0	0	0	0.635103	0	0.798947	5.86065	0	0
hsa-miR-337-5p	5p	MIMAT0004695	GAACGGCUUCAUACAGGAGUU	AACGGC	21	Yes	Star_miRNA	canonical_conserved_miRNA	hsa-mir-337	MI0000806	GUAGUCAGUAGUUGGGGGGUGGGAACGGCUUCAUACAGGAGUUGAUGCACAGUUAUCCAGCUCCUAUAUGAUGCCUUUCUUCAUCCCCUUCAA	chr14:100874493-100874585(+)	MIPF0000195	mir-337	127,136,337,431,433,493,432,665	p1@MEG3	Gtl2-Dio3	0.393454	1.31353	0.85967	0.952461	0.232213	-0.16124	2.17841	2.05934	2.1333	0	0	0	1.27021	0	1.59789	1.95355	0	0
hsa-miR-338-3p	3p	MIMAT0000763	UCCAGCAUCAGUGAUUUUGUUG	CCAGCA	22	Yes	Mature_miRNA	canonical_conserved_miRNA	hsa-mir-338	MI0000814	UCUCCAACAAUAUCCUGGUGCUGAGUGAUGACUCAGGCGACUCCAGCAUCAGUGAUUUUGUUGAAGA	chr17:81125883-81125949(-)	MIPF0000097	mir-338	338,657,1250,3065	p1@AATK	ENST00000572339.1	-2.08221	0.236153	0.203547	0.484555	0.466702	2.54891	0	0	1.59997	3.26226	3.6618	0	1.58776	9.89936	12.5168	10.4189	0	0
hsa-miR-338-5p	5p	MIMAT0004701	AACAAUAUCCUGGUGCUGAGUG	ACAAUA	22	Yes	Star_miRNA	canonical_conserved_miRNA	hsa-mir-338	MI0000814	UCUCCAACAAUAUCCUGGUGCUGAGUGAUGACUCAGGCGACUCCAGCAUCAGUGAUUUUGUUGAAGA	chr17:81125883-81125949(-)	MIPF0000097	mir-338	338,657,1250,3065	p1@AATK	ENST00000572339.1	-0.120122	0.92011	0.909462	0.974495	5.63323	5.75335	44.6574	19.0489	124.265	50.2388	31.1253	27.7619	24.1339	46.5636	83.6232	168.657	0	0
hsa-miR-339-3p	3p	MIMAT0004702	UGAGCGCCUCGACGACAGAGCCG	GAGCGC	23	NO	Mature_miRNA	canonical_conserved_miRNA	hsa-mir-339	MI0000815	CGGGGCGGCCGCUCUCCCUGUCCUCCAGGAGCUCACGUGUGCCUGCCUGUGAGCGCCUCGACGACAGAGCCGGCGCCUGCCCCAGUGUCUGCGC	chr7:1022933-1023026(-)	MIPF0000193	mir-339	339	p1@C7orf50	ENST00000412051.1	0.211958	1.15826	0.826762	0.932084	7.21878	7.00682	225.466	142.094	141.864	52.1962	109.854	221.572	192.119	42.5306	119.309	69.6767	189.395	158.331
hsa-miR-339-5p	5p	MIMAT0000764	UCCCUGUCCUCCAGGAGCUCACG	CCCUGU	23	NO	Mature_miRNA	canonical_conserved_miRNA	hsa-mir-339	MI0000815	CGGGGCGGCCGCUCUCCCUGUCCUCCAGGAGCUCACGUGUGCCUGCCUGUGAGCGCCUCGACGACAGAGCCGGCGCCUGCCCCAGUGUCUGCGC	chr7:1022933-1023026(-)	MIPF0000193	mir-339	339	p1@C7orf50	ENST00000412051.1	0.0507624	1.03581	0.96254	0.995238	5.51785	5.46708	26.1409	74.1361	13.8664	52.1962	54.927	53.4286	10.1617	52.7966	42.0779	50.7923	4.67643	105.169
hsa-miR-33a-3p	3p	MIMAT0004506	CAAUGUUUCCACAGUGCAUCAC	AAUGUU	22	Yes	Star_miRNA	canonical_conserved_miRNA	hsa-mir-33a	MI0000091	CUGUGGUGCAUUGUAGUUGCAUUGCAUGUUCUGGUGGUACCCAUGCAAUGUUUCCACAGUGCAUCACAG	chr22:41900944-41901012(+)	MIPF0000070	mir-33	33a	p1@SREBF2	ENST00000361204.4	-5.42777	0.0232315	0.0129507	0.141617	-3.96253	1.46524	0	0	0	0	0	0	3.81062	4.39971	1.33158	0	6.43009	0
hsa-miR-33b-3p	3p	MIMAT0004811	CAGUGCCUCGGCAGUGCAGCCC	AGUGCC	22	Yes	Star_miRNA	canonical_conserved_miRNA	hsa-mir-33b	MI0003646	GCGGGCGGCCCCGCGGUGCAUUGCUGUUGCAUUGCACGUGUGUGAGGCGGGUGCAGUGCCUCGGCAGUGCAGCCCGGAGCCGGCCCCUGGCACCAC	chr17:17813836-17813931(-)	MIPF0000070	mir-33	33b,6777	p1@SREBF1	ENST00000355815.4	-4.81404	0.0355493	0.0314085	0.209748	-3.96253	0.851507	0	0	0	0	0	0	1.90531	2.5665	3.72842	1.95355	0	0
hsa-miR-340-3p	3p	MIMAT0000750	UCCGUCUCAGUUACUUUAUAGC	CCGUCU	22	Yes	Star_miRNA	canonical_conserved_miRNA	hsa-mir-340	MI0000802	UUGUACCUGGUGUGAUUAUAAAGCAAUGAGACUGAUUGUCAUAUGUCGUUUGUGGGAUCCGUCUCAGUUACUUUAUAGCCAUACCUGGUAUCUUA	chr5:180015303-180015397(-)	MIPF0000191	mir-340	340	p1@RNF130	ENST00000522208.2	-2.14722	0.225747	0.0604142	0.279185	3.40208	5.5493	0.544603	15.445	29.8662	0	9.15451	7.85715	4.76328	152.89	48.2032	74.235	0	0
hsa-miR-340-5p	5p	MIMAT0004692	UUAUAAAGCAAUGAGACUGAUU	UAUAAA	22	Yes	Mature_miRNA	canonical_conserved_miRNA	hsa-mir-340	MI0000802	UUGUACCUGGUGUGAUUAUAAAGCAAUGAGACUGAUUGUCAUAUGUCGUUUGUGGGAUCCGUCUCAGUUACUUUAUAGCCAUACCUGGUAUCUUA	chr5:180015303-180015397(-)	MIPF0000191	mir-340	340	p1@RNF130	ENST00000522208.2	-1.68999	0.30993	0.0613699	0.279185	8.28715	9.97714	103.475	795.933	595.724	75.032	69.5743	233.095	332.794	2413.24	1883.39	995.009	198.748	223.051
hsa-miR-342-3p	3p	MIMAT0000753	UCUCACACAGAAAUCGCACCCGU	CUCACA	23	Yes	Mature_miRNA	canonical_conserved_miRNA	hsa-mir-342	MI0000805	GAAACUGGGCUCAAGGUGAGGGGUGCUAUCUGUGAUUGAGGGACAUGGUUAAUGGAAUUGUCUCACACAGAAAUCGCACCCGUCACCUUGGCCUACUUA	chr14:100109655-100109753(+)	MIPF0000190	mir-342	342,151b	p1@EVL	ENST00000555706.1	-2.14977	0.225349	0.0231669	0.189393	6.91636	9.06613	69.7092	201.3	115.731	71.1173	219.708	47.6667	504.272	952.538	413.855	1071.85	201.086	71.6535
hsa-miR-342-5p	5p	MIMAT0004694	AGGGGUGCUAUCUGUGAUUGA	GGGGUG	21	Yes	Star_miRNA	canonical_conserved_miRNA	hsa-mir-342	MI0000805	GAAACUGGGCUCAAGGUGAGGGGUGCUAUCUGUGAUUGAGGGACAUGGUUAAUGGAAUUGUCUCACACAGAAAUCGCACCCGUCACCUUGGCCUACUUA	chr14:100109655-100109753(+)	MIPF0000190	mir-342	342,151b	p1@EVL	ENST00000555706.1	0.12222	1.08841	0.896394	0.967793	7.71262	7.5904	90.4041	47.8796	684.255	5.21962	281.959	148.762	983.458	19.7987	21.0389	80.0956	29.8122	20.8026
hsa-miR-345-3p	3p	MIMAT0022698	GCCCUGAACGAGGGGUCUGGAG	CCCUGA	22	Yes	Star_miRNA	canonical_conserved_miRNA	hsa-mir-345	MI0000825	ACCCAAACCCUAGGUCUGCUGACUCCUAGUCCAGGGCUCGUGAUGGCUGGUGGGCCCUGAACGAGGGGUCUGGAGGCCUGGGUUUGAAUAUCGACAGC	chr14:100307859-100307956(+)	MIPF0000189	mir-345	345	p@chr14:100772992..100773015,+	curation	-5.69566	0.0192946	0.00850884	0.132792	-3.96253	1.73313	0	0	0	0	0	0	0.952655	1.09993	1.06526	0.651184	15.783	0
hsa-miR-345-5p	5p	MIMAT0000772	GCUGACUCCUAGUCCAGGGCUC	CUGACU	22	Yes	Mature_miRNA	canonical_conserved_miRNA	hsa-mir-345	MI0000825	ACCCAAACCCUAGGUCUGCUGACUCCUAGUCCAGGGCUCGUGAUGGCUGGUGGGCCCUGAACGAGGGGUCUGGAGGCCUGGGUUUGAAUAUCGACAGC	chr14:100307859-100307956(+)	MIPF0000189	mir-345	345	p@chr14:100772992..100773015,+	curation	1.36951	2.58383	0.173951	0.444695	7.00856	5.63905	175.907	133.857	81.0653	49.5864	270.973	61.8095	25.4041	105.593	86.5526	37.1175	43.257	0
hsa-miR-34a-5p	5p	MIMAT0000255	UGGCAGUGUCUUAGCUGGUUGU	GGCAGU	22	Yes	Mature_miRNA	canonical_conserved_miRNA	hsa-mir-34a	MI0000268	GGCCAGCUGUGAGUGUUUCUUUGGCAGUGUCUUAGCUGGUUGUUGUGAGCAAUAGUAAGGAAGCAAUCAGCAAGUAUACUGCCCUAGAAGUGCUGCACGUUGUGGGGCCC	chr1:9151668-9151777(-)	MIPF0000039	mir-34	34a	p@chr1:9222986..9223005,-	curation	-0.147732	0.902669	0.90529	0.972164	4.10805	4.25578	10.3475	33.4642	14.3998	21.5309	21.9708	1.57143	29.5323	17.5989	20.7726	7.81421	0.584554	38.1382
hsa-miR-34b-3p	3p	MIMAT0004676	CAAUCACUAACUCCACUGCCAU	AAUCAC	22	Yes	Star_miRNA	canonical_conserved_miRNA	hsa-mir-34b	MI0000742	GUGCUCGGUUUGUAGGCAGUGUCAUUAGCUGAUUGUACUGUGGUGGUUACAAUCACUAACUCCACUGCCAUCAAAACAAGGCAC	chr11:111512938-111513021(+)	MIPF0000039	mir-34	34b,34c	p1@MIR34B	XR_040780	1.17224	2.25361	0.443324	0.700627	0.868821	-0.303416	0	4.63351	0.533325	0	5.4927	0.52381	1.90531	1.46657	0.798947	0	0	0
hsa-miR-34c-3p	3p	MIMAT0004677	AAUCACUAACCACACGGCCAGG	AUCACU	22	Yes	Star_miRNA	canonical_conserved_miRNA	hsa-mir-34c	MI0000743	AGUCUAGUUACUAGGCAGUGUAGUUAGCUGAUUGCUAAUAGUACCAAUCACUAACCACACGGCCAGGUAAAAAGAUU	chr11:111513439-111513515(+)	MIPF0000039	mir-34	34b,34c	p1@MIR34B	XR_040780	1.88221	3.68639	0.215056	0.498524	1.6226	-0.259613	1.63381	1.02967	0.533325	0	16.4781	0	1.58776	1.09993	1.59789	0	0	0
hsa-miR-34c-5p	5p	MIMAT0000686	AGGCAGUGUAGUUAGCUGAUUGC	GGCAGU	23	Yes	Mature_miRNA	canonical_conserved_miRNA	hsa-mir-34c	MI0000743	AGUCUAGUUACUAGGCAGUGUAGUUAGCUGAUUGCUAAUAGUACCAAUCACUAACCACACGGCCAGGUAAAAAGAUU	chr11:111513439-111513515(+)	MIPF0000039	mir-34	34b,34c	p1@MIR34B	XR_040780	-1.15477	0.449139	0.286794	0.568914	4.52801	5.68278	13.6151	23.1675	20.7997	61.983	14.6472	3.66667	52.0785	104.493	59.9211	9.11657	39.1651	42.761
hsa-miR-3605-3p	3p	MIMAT0017982	CCUCCGUGUUACCUGUCCUCUAG	CUCCGU	23	Yes	Mature_miRNA	canonical_hsa-specific_miRNA	hsa-mir-3605	MI0015995	ACUUUAUACGUGUAAUUGUGAUGAGGAUGGAUAGCAAGGAAGCCGCUCCCACCUGACCCUCACGGCCUCCGUGUUACCUGUCCUCUAGGUGGGACGCUCG	chr1:33332393-33332492(-)	MIPF0001639	mir-3605	3605	p1@PHC2	NM_004427	0.627505	1.54489	0.641935	0.841931	2.92094	2.29344	0	3.60384	0.533325	15.6589	16.4781	9.42858	0.635103	8.06614	0.798947	19.5355	0	0
hsa-miR-3605-5p	5p	MIMAT0017981	UGAGGAUGGAUAGCAAGGAAGCC	GAGGAU	23	Yes	Mature_miRNA	canonical_hsa-specific_miRNA	hsa-mir-3605	MI0015995	ACUUUAUACGUGUAAUUGUGAUGAGGAUGGAUAGCAAGGAAGCCGCUCCCACCUGACCCUCACGGCCUCCGUGUUACCUGUCCUCUAGGUGGGACGCUCG	chr1:33332393-33332492(-)	MIPF0001639	mir-3605	3605	p1@PHC2	NM_004427	1.75506	3.37541	0.157602	0.417132	4.46891	2.71385	28.3193	4.11867	14.3998	0	47.6034	38.7619	13.9723	0.733286	0.266316	3.9071	0	20.8026
hsa-miR-3609	5p	MIMAT0017986	CAAAGUGAUGAGUAAUACUGGCUG	AAAGUG	24	NO	-	non-canonical_miRNA	hsa-mir-3609	MI0015999	GUAACAGUAACUUUUAUUCUCAUUUUCCUUUUCUCUACCUUGUAGAGAAGCAAAGUGAUGAGUAAUACUGGCUGGAGCCC	chr7:98881650-98881729(+)	-	-	3609	p1@TRRAP	NM_001244580	2.8355	7.13791	0.135771	0.387494	0.433195	-2.40231	0	0.514834	0.533325	6.52452	0	0	0	0.366643	0.266316	0	0	0
hsa-miR-361-3p	3p	MIMAT0004682	UCCCCCAGGUGUGAUUCUGAUUU	CCCCCA	23	Yes	Mature_miRNA	canonical_conserved_miRNA	hsa-mir-361	MI0000760	GGAGCUUAUCAGAAUCUCCAGGGGUACUUUAUAAUUUCAAAAAGUCCCCCAGGUGUGAUUCUGAUUUGCUUC	chrX:85903636-85903707(-)	MIPF0000172	mir-361	361	p1@CHM	NM_000390	-0.192481	0.8751	0.827505	0.932084	9.23968	9.43216	557.129	736.213	726.921	132.448	985.025	489.762	583.343	929.44	929.709	1090.73	500.963	109.792
hsa-miR-361-5p	5p	MIMAT0000703	UUAUCAGAAUCUCCAGGGGUAC	UAUCAG	22	Yes	Star_miRNA	canonical_conserved_miRNA	hsa-mir-361	MI0000760	GGAGCUUAUCAGAAUCUCCAGGGGUACUUUAUAAUUUCAAAAAGUCCCCCAGGUGUGAUUCUGAUUUGCUUC	chrX:85903636-85903707(-)	MIPF0000172	mir-361	361	p1@CHM	NM_000390	-0.859848	0.551011	0.382147	0.64508	6.30326	7.16311	34.8546	107.6	169.597	20.8785	29.2944	110.524	175.606	233.185	157.925	257.869	27.474	6.93421
hsa-miR-3611	5p	MIMAT0017988	UUGUGAAGAAAGAAAUUCUUA	UGUGAA	21	NO	Mature_miRNA	canonical_hsa-specific_miRNA	hsa-mir-3611	MI0016001	AGCAGGUCUAAUAAGAAUUUCUUUUUCUUCACAAUUAUGAAAGAAAAGAAAUUGUGAAGAAAGAAAUUCUUACUAGUUUUGCU	chr10:35079598-35079680(-)	-	-	3611	p1@CUL2	ENST00000374748.1	-2.54061	0.17187	0.18528	0.463502	-1.95427	0.586343	0	0	0	0	0	1.04762	0	0.733286	7.45684	0	0	0
hsa-miR-3613-5p	5p	MIMAT0017990	UGUUGUACUUUUUUUUUUGUUC	GUUGUA	22	Yes	Mature_miRNA	canonical_conserved_miRNA	hsa-mir-3613	MI0016003	UGGUUGGGUUUGGAUUGUUGUACUUUUUUUUUUGUUCGUUGCAUUUUUAGGAACAAAAAAAAAAGCCCAACCCUUCACACCACUUCA	chr13:49996415-49996501(-)	MIPF0001411	mir-3613	3613	p1@DLEU2	NR_002612	-0.874466	0.545456	0.430783	0.693524	4.25873	5.1332	10.8921	30.3752	31.4661	7.17697	7.32361	26.7143	84.4688	43.9971	52.9968	28.0009	0	0
hsa-miR-3614-3p	3p	MIMAT0017993	UAGCCUUCAGAUCUUGGUGUUUU	AGCCUU	23	Yes	Star_miRNA	canonical_hsa-specific_miRNA	hsa-mir-3614	MI0016004	GGUUCUGUCUUGGGCCACUUGGAUCUGAAGGCUGCCCCUUUGCUCUCUGGGGUAGCCUUCAGAUCUUGGUGUUUUGAAUUCUUACU	chr17:56891270-56891355(-)	-	-	3614	p1@TRIM25	NM_005082	-4.53992	0.0429882	0.0435641	0.236054	-3.96253	0.577386	0	0	0	0	0	0	0	3.29979	1.86421	3.25592	0	0
hsa-miR-3614-5p	5p	MIMAT0017992	CCACUUGGAUCUGAAGGCUGCCC	CACUUG	23	Yes	Mature_miRNA	canonical_hsa-specific_miRNA	hsa-mir-3614	MI0016004	GGUUCUGUCUUGGGCCACUUGGAUCUGAAGGCUGCCCCUUUGCUCUCUGGGGUAGCCUUCAGAUCUUGGUGUUUUGAAUUCUUACU	chr17:56891270-56891355(-)	-	-	3614	p1@TRIM25	NM_005082	-2.94797	0.12959	0.0155122	0.152615	2.30227	5.25025	3.81222	7.72251	7.99987	0	5.4927	4.19048	4.12817	56.0964	43.4095	37.7687	47.3489	39.2939
hsa-miR-3615	5p	MIMAT0017994	UCUCUCGGCUCCUCGCGGCUC	CUCUCG	21	NO	-	non-canonical_miRNA	hsa-mir-3615	MI0016005	GACUCUGGGACGCUCAGACGCCGCGCGGGGCGGGGAUUGGUCUGUGGUCCUCUCUCGGCUCCUCGCGGCUCGCGGCGGCCGACGGUU	chr17:74748613-74748699(+)	MIPF0001540	mir-3615	3615	p1@SLC9A3R1	NM_004252	-0.637861	0.642665	0.50188	0.75189	7.1361	7.77396	356.715	29.3455	12.7998	110.264	87.8833	246.191	2.85797	230.252	29.0284	479.923	423.217	147.93
hsa-miR-3617-5p	5p	MIMAT0017997	AAAGACAUAGUUGCAAGAUGGG	AAGACA	22	NO	Mature_miRNA	canonical_conserved_miRNA	hsa-mir-3617	MI0016007	AGGUCAUAGAAAGACAUAGUUGCAAGAUGGGAUUAGAAACCAUAUGUCUCAUCAGCACCCUAUGUCCUUUCUCUGCCCU	chr20:45705102-45705180(-)	MIPF0001477	mir-3617	3617	Unknown	Unknown	4.39682	21.0656	0.0252582	0.194923	1.7207	-2.67612	5.44603	5.14834	0.533325	0	0	7.85715	0	0	0	0.651184	0	0
hsa-miR-362-3p	3p	MIMAT0004683	AACACACCUAUUCAAGGAUUCA	ACACAC	22	Yes	Star_miRNA	canonical_conserved_miRNA	hsa-mir-362	MI0000762	CUUGAAUCCUUGGAACCUAGGUGUGAGUGCUAUUUCAGUGCAACACACCUAUUCAAGGAUUCAAA	chrX:50008964-50009028(+)	MIPF0000209	mir-362	188,362,500a,501,502,532,660,500b	p1@CLCN5	ENST00000376091.3	-0.633823	0.644467	0.686379	0.868225	1.03333	1.66715	0	5.66317	4.2666	0	0	1.57143	5.39838	6.23293	5.32632	1.30237	0	0
hsa-miR-362-5p	5p	MIMAT0000705	AAUCCUUGGAACCUAGGUGUGAGU	AUCCUU	24	Yes	Mature_miRNA	canonical_conserved_miRNA	hsa-mir-362	MI0000762	CUUGAAUCCUUGGAACCUAGGUGUGAGUGCUAUUUCAGUGCAACACACCUAUUCAAGGAUUCAAA	chrX:50008964-50009028(+)	MIPF0000209	mir-362	188,362,500a,501,502,532,660,500b	p1@CLCN5	ENST00000376091.3	-0.997279	0.500944	0.384465	0.647515	3.82135	4.81863	9.25825	37.068	18.6664	0	9.15451	9.95238	34.9307	59.0295	50.8663	23.4426	0	0
hsa-miR-3620-5p	5p	MIMAT0022967	GUGGGCUGGGCUGGGCUGGGCC	UGGGCU	22	Yes	-	non-canonical_miRNA	hsa-mir-3620	MI0016011	GUGAGGUGGGGGCCAGCAGGGAGUGGGCUGGGCUGGGCUGGGCCAAGGUACAAGGCCUCACCCUGCAUCCCGCACCCAG	chr1:228097263-228097341(+)	-	-	3620	p1@ARF1	ENST00000477821.1	0.553964	1.46811	0.859897	0.952461	0.23198	-0.321983	2.17841	1.5445	1.59997	0	0	1.04762	0	0	0.532632	0	0	4.62281
hsa-miR-363-3p	3p	MIMAT0000707	AAUUGCACGGUAUCCAUCUGUA	AUUGCA	22	Yes	Mature_miRNA	canonical_conserved_miRNA	hsa-mir-363	MI0000764	UGUUGUCGGGUGGAUCACGAUGCAAUUUUGAUGAGUAUCAUAGGAGAAAAAUUGCACGGUAUCCAUCUGUAAACC	chrX:134169378-134169452(-)	MIPF0000138	mir-363	19b-2,92a-2,106a,363,18b,20b	p@chrX:133308067..133308078,-	curation	0.394519	1.3145	0.656719	0.847211	9.26783	8.87331	465.635	686.788	189.864	230.316	137.318	1987.33	1018.07	707.987	614.391	180.378	90.6058	201.092
hsa-miR-365a-3p	3p	MIMAT0000710	UAAUGCCCCUAAAAAUCCUUAU	AAUGCC	22	Yes	Mature_miRNA	canonical_conserved_miRNA	hsa-mir-365a	MI0000767	ACCGCAGGGAAAAUGAGGGACUUUUGGGGGCAGAUGUGUUUCCAUUCCACUAUCAUAAUGCCCCUAAAAAUCCUUAUUGCUCUUGCA	chr16:14309285-14309371(+)	MIPF0000061	mir-365	365a,193b	p@chr16:14396121..14396145,+	XR_109259	-1.03121	0.489299	0.503109	0.75189	1.74006	2.77127	4.90142	1.5445	0	0	14.6472	0	8.25635	0.733286	0.532632	7.16302	8.18375	16.1798
hsa-miR-365a-5p	5p	MIMAT0009199	AGGGACUUUUGGGGGCAGAUGUG	GGGACU	23	Yes	Star_miRNA	canonical_conserved_miRNA	hsa-mir-365a	MI0000767	ACCGCAGGGAAAAUGAGGGACUUUUGGGGGCAGAUGUGUUUCCAUUCCACUAUCAUAAUGCCCCUAAAAAUCCUUAUUGCUCUUGCA	chr16:14309285-14309371(+)	MIPF0000061	mir-365	365a,193b	p@chr16:14396121..14396145,+	XR_109259	0.196659	1.14604	0.874943	0.957003	1.96003	1.76337	0	3.60384	3.73327	0	14.6472	2.09524	15.56	0.366643	2.92947	0.651184	0	0
hsa-miR-365b-3p	3p	MIMAT0022834	UAAUGCCCCUAAAAAUCCUUAU	AAUGCC	22	Yes	Mature_miRNA	canonical_hsa-specific_miRNA	hsa-mir-365b	MI0000769	AGAGUGUUCAAGGACAGCAAGAAAAAUGAGGGACUUUCAGGGGCAGCUGUGUUUUCUGACUCAGUCAUAAUGCCCCUAAAAAUCCUUAUUGUUCUUGCAGUGUGCAUCGGG	chr17:31575411-31575521(+)	MIPF0000061	mir-365	365b,4725	p@chr17:29886228..29886248,+	curation	-1.03121	0.489299	0.503109	0.75189	1.74006	2.77127	4.90142	1.5445	0	0	14.6472	0	8.25635	0.733286	0.532632	7.16302	8.18375	16.1798
hsa-miR-365b-5p	5p	MIMAT0022833	AGGGACUUUCAGGGGCAGCUGU	GGGACU	22	Yes	Mature_miRNA	canonical_hsa-specific_miRNA	hsa-mir-365b	MI0000769	AGAGUGUUCAAGGACAGCAAGAAAAAUGAGGGACUUUCAGGGGCAGCUGUGUUUUCUGACUCAGUCAUAAUGCCCCUAAAAAUCCUUAUUGUUCUUGCAGUGUGCAUCGGG	chr17:31575411-31575521(+)	MIPF0000061	mir-365	365b,4725	p@chr17:29886228..29886248,+	curation	-0.194371	0.873954	0.887517	0.960491	3.10396	3.29833	5.44603	14.4153	15.4664	0	14.6472	1.57143	6.66859	0	2.66316	3.25592	12.2756	34.6711
hsa-miR-3660	5p	MIMAT0018081	ACUGACAGGAGAGCAUUUUGA	CUGACA	21	NO	-	non-canonical_miRNA	hsa-mir-3660	MI0016061	GAAAGAAGAACUGGACAAAAUUAAAAUGCUCUUCUGUCAUUGUAAUAGUUCAUAUGGGCACUGACAGGAGAGCAUUUUGACUUUGUCAAGUGUGUCUGCU	chr5:90016621-90016720(-)	MIPF0001397	mir-3660	3660	Unknown	Unknown	4.04574	16.5154	0.0844341	0.309168	0.0832066	-3.96253	0	1.02967	0.533325	0	5.4927	0	0	0	0	0	0	0
hsa-miR-3664-3p	3p	MIMAT0019220	UCUCAGGAGUAAAGACAGAGUU	CUCAGG	22	Yes	-	non-canonical_miRNA	hsa-mir-3664	MI0016065	CUGUAAACUUGAAGGUAGGGAACUCUGUCUUCACUCAUGAGUACCUUCCAACACGAGCUCUCAGGAGUAAAGACAGAGUUCCCUACCUUCAAUGUGGAU	chr11:70872270-70872368(-)	MIPF0001518	mir-3664	3664	p@chr11:70781237..70781270,-	ENST00000460048.1	-1.19064	0.438109	0.444401	0.700627	0.701202	1.89184	1.08921	0.514834	4.2666	0	0	3.14286	0.317552	0	0	0	21.6285	0
hsa-miR-3667-5p	5p	MIMAT0018089	AAAGACCCAUUGAGGAGAAGGU	AAGACC	22	Yes	Mature_miRNA	canonical_hsa-specific_miRNA	hsa-mir-3667	MI0016068	UGAGGAUGAAAGACCCAUUGAGGAGAAGGUUCUGCUGGCUGAGAACCUUCCUCUCCAUGGGUCUUUCAUCCUCA	chr22:49543393-49543466(-)	-	-	3667	p1@C22orf34	ENST00000414287.1	-2.05684	0.240341	0.245647	0.529517	-0.685159	1.37168	0	2.05934	0	0	0	1.04762	0.317552	1.09993	4.79368	0	8.76831	0
hsa-miR-3679-5p	5p	MIMAT0018104	UGAGGAUAUGGCAGGGAAGGGGA	GAGGAU	23	Yes	-	non-canonical_miRNA	hsa-mir-3679	MI0016080	CGUGGUGAGGAUAUGGCAGGGAAGGGGAGUUUCCCUCUAUUCCCUUCCCCCCAGUAAUCUUCAUCAUG	chr2:134127125-134127192(+)	-	-	3679	p1@MGAT5	ENST00000481801.1	1.28894	2.44348	0.330655	0.607657	3.48875	2.19982	9.80285	7.20767	21.333	7.17697	21.9708	0	15.56	1.09993	0	2.60474	7.5992	0
hsa-miR-3688-3p	3p	MIMAT0018116	UAUGGAAAGACUUUGCCACUCU	AUGGAA	22	Yes	-	non-canonical_miRNA	hsa-mir-3688-1	MI0016089	UCUUCACUUUCAAGAGUGGCAAAGUCUUUCCAUAUGUAUGUAUGUAUGUCUGUUACACAUAUGGAAAGACUUUGCCACUCUUUAAAGUGAAGA	chr4:159128802-159128894(-)	MIPF0001263	mir-3688	3688-1,3688-2	Unknown	Unknown	0.276175	1.21098	0.851532	0.949169	2.56921	2.29303	6.53523	7.72251	0.533325	0	0	19.9048	9.209	7.6995	10.9189	0.651184	0	0
hsa-miR-3688-3p	3p	MIMAT0018116	UAUGGAAAGACUUUGCCACUCU	AUGGAA	22	Yes	-	non-canonical_miRNA	hsa-mir-3688-2	MI0017447	UCACUUUAAAGAGUGGCAAAGUCUUUCCAUAUGUGUAACAGACAUACAUACAUACAUAUGGAAAGACUUUGCCACUCUUGAAAGUGA	chr4:159128805-159128891(+)	MIPF0001263	mir-3688	3688-1,3688-2	p1@RAPGEF2	ENST00000505478.1	0.337537	1.2636	0.82464	0.932084	2.63072	2.29318	6.53523	9.26701	0.533325	0	0	19.9048	9.209	7.6995	10.9189	0.651184	0	0
hsa-miR-369-3p	3p	MIMAT0000721	AAUAAUACAUGGUUGAUCUUU	AUAAUA	21	Yes	Mature_miRNA	canonical_conserved_miRNA	hsa-mir-369	MI0000777	UUGAAGGGAGAUCGACCGUGUUAUAUUCGCUUUAUUGACUUCGAAUAAUACAUGGUUGAUCUUUUCUCAG	chr14:101065598-101065667(+)	MIPF0000018	mir-154	134,154,299,376c,369,376a-1,377,379,380,381,382,323a,329-1,329-2,409,412,410,376b,485,487a,494,495,496,539,544a,376a-2,487b,411,654,655,656,758,668,1185-2,1185-1,300,541,889,543,1197,1193,323b	p1@MEG3	Gtl2-Dio3	0.519915	1.43387	0.658562	0.848465	4.3867	3.86678	3.26762	22.6527	26.1329	48.9339	23.8017	0.52381	27.3094	9.53272	18.3758	20.1867	0	11.557
hsa-miR-369-5p	5p	MIMAT0001621	AGAUCGACCGUGUUAUAUUCGC	GAUCGA	22	Yes	Mature_miRNA	canonical_conserved_miRNA	hsa-mir-369	MI0000777	UUGAAGGGAGAUCGACCGUGUUAUAUUCGCUUUAUUGACUUCGAAUAAUACAUGGUUGAUCUUUUCUCAG	chr14:101065598-101065667(+)	MIPF0000018	mir-154	134,154,299,376c,369,376a-1,377,379,380,381,382,323a,329-1,329-2,409,412,410,376b,485,487a,494,495,496,539,544a,376a-2,487b,411,654,655,656,758,668,1185-2,1185-1,300,541,889,543,1197,1193,323b	p1@MEG3	Gtl2-Dio3	0.988671	1.98436	0.556822	0.787777	1.10569	0.117018	1.08921	3.60384	7.46654	0	0	0	2.54041	0.366643	1.06526	1.95355	0	0
hsa-miR-3690	5p	MIMAT0018119	ACCUGGACCCAGCGUAGACAAAG	CCUGGA	23	NO	Mature_miRNA	canonical_hsa-specific_miRNA	hsa-mir-3690-1	MI0016091	CCCAUCUCCACCUGGACCCAGCGUAGACAAAGAGGUGUUUCUACUCCAUAUCUACCUGGACCCAGUGUAGAUGGG	chrX:1293918-1293992(+)	MIPF0001618	mir-3690	3690-1	p1@CSF2RA	ENST00000412290.1	0.208687	1.15564	0.913272	0.975359	1.47285	1.26416	0	1.5445	9.06652	0	1.8309	3.66667	0	6.96621	1.06526	5.86065	0	0
hsa-miR-3690	5p	MIMAT0018119	ACCUGGACCCAGCGUAGACAAAG	CCUGGA	23	NO	Mature_miRNA	canonical_hsa-specific_miRNA	hsa-mir-3690-2	MI0023561	CCCAUCUCCACCUGGACCCAGCGUAGACAAAGAGGUGUUUCUACUCCAUAUCUACCUGGACCCAGUGUAGAUGGG	chrY:1293918-1293992(+)	MIPF0001618	mir-3690	3690-2	p5@CSF2RA	ENSTR0000412290.1	0.208687	1.15564	0.913272	0.975359	1.47285	1.26416	0	1.5445	9.06652	0	1.8309	3.66667	0	6.96621	1.06526	5.86065	0	0
hsa-miR-3691-5p	5p	MIMAT0018120	AGUGGAUGAUGGAGACUCGGUAC	GUGGAU	23	Yes	-	non-canonical_miRNA	hsa-mir-3691	MI0016092	UUGAGGCACUGGGUAGUGGAUGAUGGAGACUCGGUACCCACUGCUGAGGGUGGGGACCAAGUCUGCGUCAUCCUCUCCUCAGUGCCUCAA	chr6:5148233-5148322(-)	-	-	3691	p1@LYRM4	ENST00000468929.1	1.35841	2.56402	0.371748	0.638594	2.00071	0.642306	2.17841	3.089	5.86657	0	0	12.0476	7.30369	0.733286	0.532632	0	0	0
hsa-miR-370-3p	3p	MIMAT0000722	GCCUGCUGGGGUGGAACCUGGU	CCUGCU	22	Yes	Mature_miRNA	canonical_conserved_miRNA	hsa-mir-370	MI0000778	AGACAGAGAAGCCAGGUCACGUCUCUGCAGUUACACAGCUCACGAGUGCCUGCUGGGGUGGAACCUGGUCUGUCU	chr14:100911139-100911213(+)	MIPF0000167	mir-370	370	p1@MEG3	Gtl2-Dio3	0.825224	1.77181	0.370158	0.636985	8.57741	7.75219	686.744	641.998	256.529	196.388	457.725	52.381	56.5242	23.4651	70.0411	82.7003	646.516	414.897
hsa-miR-371a-3p	3p	MIMAT0000723	AAGUGCCGCCAUCUUUUGAGUGU	AGUGCC	23	Yes	Star_miRNA	canonical_conserved_miRNA	hsa-mir-371a	MI0000779	GUGGCACUCAAACUGUGGGGGCACUUUCUGCUCUCUGGUGAAAGUGCCGCCAUCUUUUGAGUGUUAC	chr19:53787675-53787741(+)	MIPF0000068	mir-290	371a,372,373,371b	p@chr19:54290224..54290230,+	curation	-2.18432	0.220015	0.0397515	0.221409	4.6843	6.86863	20.6949	4.63351	3.73327	36.5373	87.8833	2.61905	16.5127	13.1991	10.12	18.2331	511.485	131.75
hsa-miR-371a-5p	5p	MIMAT0004687	ACUCAAACUGUGGGGGCACU	CUCAAA	20	Yes	Mature_miRNA	canonical_conserved_miRNA	hsa-mir-371a	MI0000779	GUGGCACUCAAACUGUGGGGGCACUUUCUGCUCUCUGGUGAAAGUGCCGCCAUCUUUUGAGUGUUAC	chr19:53787675-53787741(+)	MIPF0000068	mir-290	371a,372,373,371b	p@chr19:54290224..54290230,+	curation	-1.5903	0.332103	0.0801255	0.305453	8.11729	9.70759	217.841	68.4729	31.9995	581.335	748.839	19.381	72.4018	117.692	96.14	160.191	3472.83	1097.92
hsa-miR-372-3p	3p	MIMAT0000724	AAAGUGCUGCGACAUUUGAGCGU	AAGUGC	23	NO	Mature_miRNA	canonical_conserved_miRNA	hsa-mir-372	MI0000780	GUGGGCCUCAAAUGUGGAGCACUAUUCUGAUGUCCAAGUGGAAAGUGCUGCGACAUUUGAGCGUCAC	chr19:53787890-53787956(+)	MIPF0000068	mir-290	371a,372,373,371b	p@chr19:54290224..54290230,+	curation	-1.80573	0.286037	0.0390448	0.221078	10.2261	12.0319	876.81	480.855	209.597	2512.59	2973.38	135.143	590.646	699.188	503.337	996.962	17101.1	5234.18
hsa-miR-372-5p	5p	MIMAT0026484	CCUCAAAUGUGGAGCACUAUUCU	CUCAAA	23	NO	Star_miRNA	canonical_conserved_miRNA	hsa-mir-372	MI0000780	GUGGGCCUCAAAUGUGGAGCACUAUUCUGAUGUCCAAGUGGAAAGUGCUGCGACAUUUGAGCGUCAC	chr19:53787890-53787956(+)	MIPF0000068	mir-290	371a,372,373,371b	p@chr19:54290224..54290230,+	curation	-2.55139	0.170591	0.0384975	0.221078	2.48816	5.03955	7.62444	2.57417	1.59997	8.48188	12.8163	1.04762	2.22286	3.66643	2.13053	5.86065	137.37	46.2281
hsa-miR-373-3p	3p	MIMAT0000726	GAAGUGCUUCGAUUUUGGGGUGU	AAGUGC	23	NO	Mature_miRNA	canonical_conserved_miRNA	hsa-mir-373	MI0000781	GGGAUACUCAAAAUGGGGGCGCUUUCCUUUUUGUCUGUACUGGGAAGUGCUUCGAUUUUGGGGUGUCCC	chr19:53788705-53788773(+)	MIPF0000500	mir-373	371a,372,373,371b	p@chr19:54290224..54290230,+	curation	-2.75629	0.148004	0.0152391	0.152615	3.43317	6.18947	14.1597	10.2967	4.79992	5.21962	27.4635	3.66667	10.4792	16.8656	14.1147	28.0009	322.089	46.2281
hsa-miR-373-5p	5p	MIMAT0000725	ACUCAAAAUGGGGGCGCUUUCC	CUCAAA	22	NO	Star_miRNA	canonical_conserved_miRNA	hsa-mir-373	MI0000781	GGGAUACUCAAAAUGGGGGCGCUUUCCUUUUUGUCUGUACUGGGAAGUGCUUCGAUUUUGGGGUGUCCC	chr19:53788705-53788773(+)	MIPF0000500	mir-373	371a,372,373,371b	p@chr19:54290224..54290230,+	curation	-7.18678	0.00686378	0.000482557	0.0261117	-3.96253	3.22425	0	0	0	0	0	0	0	0.733286	0	0	7.5992	48.5395
hsa-miR-374a-3p	3p	MIMAT0004688	CUUAUCAGAUUGUAUUGUAAUU	UUAUCA	22	Yes	Mature_miRNA	canonical_conserved_miRNA	hsa-mir-374a	MI0000782	UACAUCGGCCAUUAUAAUACAACCUGAUAAGUGUUAUAGCACUUAUCAGAUUGUAUUGUAAUUGUCUGUGUA	chrX:74287286-74287357(-)	MIPF0000288	mir-374	374a,545	p1@FTX	NR_028379	-3.99472	0.062729	0.000410086	0.0234955	3.28952	7.28424	1.63381	18.0192	17.5997	0.652452	20.1399	1.04762	64.1455	647.125	185.622	19.5355	17.5366	0
hsa-miR-374a-5p	5p	MIMAT0000727	UUAUAAUACAACCUGAUAAGUG	UAUAAU	22	Yes	Mature_miRNA	canonical_conserved_miRNA	hsa-mir-374a	MI0000782	UACAUCGGCCAUUAUAAUACAACCUGAUAAGUGUUAUAGCACUUAUCAGAUUGUAUUGUAAUUGUCUGUGUA	chrX:74287286-74287357(-)	MIPF0000288	mir-374	374a,545	p1@FTX	NR_028379	-1.47953	0.358606	0.155852	0.413883	4.96089	6.44042	9.80285	48.3944	72.5321	30.6653	5.4927	18.8572	90.8198	183.321	127.299	61.8625	56.7017	0
hsa-miR-374b-3p	3p	MIMAT0004956	CUUAGCAGGUUGUAUUAUCAUU	UUAGCA	22	Yes	Star_miRNA	canonical_conserved_miRNA	hsa-mir-374b	MI0005566	ACUCGGAUGGAUAUAAUACAACCUGCUAAGUGUCCUAGCACUUAGCAGGUUGUAUUAUCAUUGUCCGUGUCU	chrX:74218547-74218618(-)	MIPF0000288	mir-374	421,374b,374c	p1@FTX	NR_028379	-1.6545	0.317648	0.23614	0.519189	1.57064	3.22514	0	6.17801	10.1332	0.652452	0	0	13.6547	12.0992	7.19053	8.46539	14.0293	0
hsa-miR-374b-5p	5p	MIMAT0004955	AUAUAAUACAACCUGCUAAGUG	UAUAAU	22	Yes	Mature_miRNA	canonical_conserved_miRNA	hsa-mir-374b	MI0005566	ACUCGGAUGGAUAUAAUACAACCUGCUAAGUGUCCUAGCACUUAGCAGGUUGUAUUAUCAUUGUCCGUGUCU	chrX:74218547-74218618(-)	MIPF0000288	mir-374	421,374b,374c	p1@FTX	NR_028379	-1.52701	0.346995	0.124947	0.371033	5.9364	7.46342	14.7043	59.7207	135.464	65.8977	64.0816	27.2381	339.145	350.511	136.354	158.889	60.209	12.7127
hsa-miR-375-3p	3p	MIMAT0000728	UUUGUUCGUUCGGCUCGCGUGA	UUGUUC	22	Yes	Mature_miRNA	canonical_conserved_miRNA	hsa-mir-375	MI0000783	CCCCGCGACGAGCCCCUCGCACAAACCGGACCUGAGCGUUUUGUUCGUUCGGCUCGCGUGAGGC	chr2:219001645-219001708(-)	MIPF0000114	mir-375	375	p@chr2:219866695..219866701,-	curation	3.5661	11.8441	0.000323516	0.0196941	9.47883	5.91273	916.566	375.314	1422.91	330.141	699.404	536.381	86.3741	5.49964	6.39158	70.3279	105.22	87.8334
hsa-miR-376a-3p	3p	MIMAT0000729	AUCAUAGAGGAAAAUCCACGU	UCAUAG	21	Yes	Mature_miRNA	canonical_conserved_miRNA	hsa-mir-376a-1	MI0000784	UAAAAGGUAGAUUCUCCUUCUAUGAGUACAUUAUUUAUGAUUAAUCAUAGAGGAAAAUCCACGUUUUC	chr14:101040782-101040849(+)	MIPF0000091	mir-368	134,154,299,376c,369,376a-1,377,379,380,381,382,323a,329-1,329-2,409,412,410,376b,485,487a,494,495,496,539,544a,376a-2,487b,411,654,655,656,758,668,1185-2,1185-1,300,541,889,543,1197,1193,323b	p1@MEG3	Gtl2-Dio3	-0.0534946	0.963599	1	1	1.77126	1.82475	3.26762	6.17801	0.533325	0	10.9854	0	4.12817	0.733286	1.86421	0	14.0293	0
hsa-miR-376a-3p	3p	MIMAT0000729	AUCAUAGAGGAAAAUCCACGU	UCAUAG	21	Yes	Mature_miRNA	canonical_conserved_miRNA	hsa-mir-376a-2	MI0003529	GGUAUUUAAAAGGUAGAUUUUCCUUCUAUGGUUACGUGUUUGAUGGUUAAUCAUAGAGGAAAAUCCACGUUUUCAGUAUC	chr14:101040069-101040148(+)	MIPF0000091	mir-368	134,154,299,376c,369,376a-1,377,379,380,381,382,323a,329-1,329-2,409,412,410,376b,485,487a,494,495,496,539,544a,376a-2,487b,411,654,655,656,758,668,1185-2,1185-1,300,541,889,543,1197,1193,323b	p1@MEG3	Gtl2-Dio3	-0.0534946	0.963599	1	1	1.77126	1.82475	3.26762	6.17801	0.533325	0	10.9854	0	4.12817	0.733286	1.86421	0	14.0293	0
hsa-miR-376b-5p	5p	MIMAT0022923	CGUGGAUAUUCCUUCUAUGUUU	GUGGAU	22	Yes	Star_miRNA	canonical_conserved_miRNA	hsa-mir-376b	MI0002466	CAGUCCUUCUUUGGUAUUUAAAACGUGGAUAUUCCUUCUAUGUUUACGUGAUUCCUGGUUAAUCAUAGAGGAAAAUCCAUGUUUUCAGUAUCAAAUGCUG	chr14:101040436-101040535(+)	MIPF0000091	mir-368	134,154,299,376c,369,376a-1,377,379,380,381,382,323a,329-1,329-2,409,412,410,376b,485,487a,494,495,496,539,544a,376a-2,487b,411,654,655,656,758,668,1185-2,1185-1,300,541,889,543,1197,1193,323b	p1@MEG3	Gtl2-Dio3	3.06349	8.35991	0.0986702	0.326094	0.668746	-2.39474	0	0	0.533325	8.48188	0	0	0.635103	0	0	0	0	0
hsa-miR-376c-3p	3p	MIMAT0000720	AACAUAGAGGAAAUUCCACGU	ACAUAG	21	Yes	Mature_miRNA	canonical_conserved_miRNA	hsa-mir-376c	MI0000776	AAAAGGUGGAUAUUCCUUCUAUGUUUAUGUUAUUUAUGGUUAAACAUAGAGGAAAUUCCACGUUUU	chr14:101039690-101039755(+)	MIPF0000091	mir-368	134,154,299,376c,369,376a-1,377,379,380,381,382,323a,329-1,329-2,409,412,410,376b,485,487a,494,495,496,539,544a,376a-2,487b,411,654,655,656,758,668,1185-2,1185-1,300,541,889,543,1197,1193,323b	p1@MEG3	Gtl2-Dio3	-1.86459	0.2746	0.15319	0.413883	2.16063	4.02523	3.26762	11.3263	1.06665	0	10.9854	0.52381	6.66859	6.96621	5.06	1.30237	0	78.5877
hsa-miR-376c-5p	5p	MIMAT0022861	GGUGGAUAUUCCUUCUAUGUU	GUGGAU	21	Yes	Star_miRNA	canonical_conserved_miRNA	hsa-mir-376c	MI0000776	AAAAGGUGGAUAUUCCUUCUAUGUUUAUGUUAUUUAUGGUUAAACAUAGAGGAAAUUCCACGUUUU	chr14:101039690-101039755(+)	MIPF0000091	mir-368	134,154,299,376c,369,376a-1,377,379,380,381,382,323a,329-1,329-2,409,412,410,376b,485,487a,494,495,496,539,544a,376a-2,487b,411,654,655,656,758,668,1185-2,1185-1,300,541,889,543,1197,1193,323b	p1@MEG3	Gtl2-Dio3	3.06349	8.35991	0.0986702	0.326094	0.668746	-2.39474	0	0	0.533325	8.48188	0	0	0.635103	0	0	0	0	0
hsa-miR-377-5p	5p	MIMAT0004689	AGAGGUUGCCCUUGGUGAAUUC	GAGGUU	22	Yes	Mature_miRNA	canonical_conserved_miRNA	hsa-mir-377	MI0000785	UUGAGCAGAGGUUGCCCUUGGUGAAUUCGCUUUAUUUAUGUUGAAUCACACAAAGGCAACUUUUGUUUG	chr14:101062050-101062118(+)	MIPF0000018	mir-154	134,154,299,376c,369,376a-1,377,379,380,381,382,323a,329-1,329-2,409,412,410,376b,485,487a,494,495,496,539,544a,376a-2,487b,411,654,655,656,758,668,1185-2,1185-1,300,541,889,543,1197,1193,323b	p1@MEG3	Gtl2-Dio3	0.805145	1.74732	0.722463	0.89047	0.318307	-0.486838	0	4.11867	2.66662	0	0	0	1.90531	0	0.532632	1.30237	0	0
hsa-miR-378a-3p	3p	MIMAT0000732	ACUGGACUUGGAGUCAGAAGGC	CUGGAC	22	Yes	Mature_miRNA	canonical_conserved_miRNA	hsa-mir-378a	MI0000786	AGGGCUCCUGACUCCAGGUCCUGUGUGUUACCUAGAAAUAGCACUGGACUUGGAGUCAGAAGGCCU	chr5:149732825-149732890(+)	MIPF0000168	mir-378	378a	p1@PPARGC1B	ENST00000309241.5	-0.874787	0.545334	0.300182	0.58382	13.9503	14.8251	14343.7	30388.6	12800.9	14478.6	11825.8	11139.3	9581.81	11137.1	31080.9	26079.9	77012.6	19271.3
hsa-miR-378a-5p	5p	MIMAT0000731	CUCCUGACUCCAGGUCCUGUGU	UCCUGA	22	Yes	Star_miRNA	canonical_conserved_miRNA	hsa-mir-378a	MI0000786	AGGGCUCCUGACUCCAGGUCCUGUGUGUUACCUAGAAAUAGCACUGGACUUGGAGUCAGAAGGCCU	chr5:149732825-149732890(+)	MIPF0000168	mir-378	378a	p1@PPARGC1B	ENST00000309241.5	-0.173538	0.886666	0.90431	0.972164	3.26178	3.43532	6.53523	7.72251	11.1998	7.17697	10.9854	13.6191	11.1143	19.7987	9.85369	23.4426	0	0
hsa-miR-378b	5p	MIMAT0014999	ACUGGACUUGGAGGCAGAA	CUGGAC	19	NO	-	non-canonical_miRNA	hsa-mir-378b	MI0014154	GGUCAUUGAGUCUUCAAGGCUAGUGGAAAGAGCACUGGACUUGGAGGCAGAAAGACC	chr3:10330229-10330285(+)	MIPF0000168	mir-378	378b	Unknown	Unknown	-2.34435	0.196916	0.0397809	0.221409	3.34038	5.68472	10.3475	11.3263	3.73327	22.8358	7.32361	4.71429	4.76328	48.0302	77.2316	18.2331	132.109	27.7369
hsa-miR-378c	5p	MIMAT0016847	ACUGGACUUGGAGUCAGAAGAGUGG	CUGGAC	25	NO	-	non-canonical_miRNA	hsa-mir-378c	MI0015825	GGAGGCCAUCACUGGACUUGGAGUCAGAAGAGUGGAGUCGGGUCAGACUUCAACUCUGACUUUGAAGGUGGUGAGUGCCUC	chr10:130962588-130962668(-)	-	-	378c	Unknown	Unknown	-2.41915	0.186967	0.00650843	0.121908	10.5638	12.9829	1584.79	2105.67	562.657	3040.43	902.635	884.715	940.588	4579.37	9827.85	2059.04	25526.9	5639.83
hsa-miR-378d	5p	MIMAT0018926	ACUGGACUUGGAGUCAGAAA	CUGGAC	20	NO	-	non-canonical_miRNA	hsa-mir-378d-1	MI0016749	ACUGUUUCUGUCCUUGUUCUUGUUGUUAUUACUGGACUUGGAGUCAGAAACAGG	chr4:5923275-5923328(-)	MIPF0000168	mir-378	378d-1	Unknown	Unknown	-2.05204	0.241143	0.0217107	0.183929	8.93544	10.9875	448.208	606.474	145.598	1032.18	444.909	259.81	171.478	981.503	1862.88	451.922	7140.91	1572.91
hsa-miR-378d	5p	MIMAT0018926	ACUGGACUUGGAGUCAGAAA	CUGGAC	20	NO	-	non-canonical_miRNA	hsa-mir-378d-2	MI0003840	GAAUGGUUACAAGGAGAGAACACUGGACUUGGAGUCAGAAAACUUUCAUCCAAGUCAUUCCCUGCUCUAAGUCCCAUUUCUGUUCCAUGAGAUUGUUU	chr8:93916022-93916119(-)	MIPF0000168	mir-378	378d-2	p@chr8:94928861..94928882,-	ENST00000607097.1	-2.01583	0.247272	0.0241058	0.190887	8.92385	10.9397	438.95	622.434	161.597	995.642	435.755	259.286	166.08	949.238	1769.67	461.689	6921.7	1516.28
hsa-miR-378e	5p	MIMAT0018927	ACUGGACUUGGAGUCAGGA	CUGGAC	19	NO	-	non-canonical_miRNA	hsa-mir-378e	MI0016750	CUGACUCCAGUGUCCAGGCCAGGGGCAGACAGUGGACAGAGAACAGUGCCCAAGACCACUGGACUUGGAGUCAGGACAU	chr5:170028488-170028566(+)	MIPF0000168	mir-378	378e	p1@DOCK2	ENST00000524185.1	-2.76772	0.146836	0.0092691	0.132792	4.40946	7.17719	20.1503	30.89	6.93322	48.9339	10.9854	8.90477	14.2898	125.392	198.405	32.5592	424.386	72.8092
hsa-miR-378f	5p	MIMAT0018932	ACUGGACUUGGAGCCAGAAG	CUGGAC	20	NO	-	non-canonical_miRNA	hsa-mir-378f	MI0016756	GUCAGGUCCUGGACUCCCAUAGUUUUCAGGCUGCUAAACAACAGAACGAGCACUGGACUUGGAGCCAGAAGUCUUGGG	chr1:23929070-23929147(+)	-	-	378f	Unknown	Unknown	-1.72069	0.303404	0.0751319	0.297508	6.50091	8.2216	82.235	163.202	53.8658	115.484	67.7434	60.2381	74.3071	129.058	333.694	184.285	883.261	186.068
hsa-miR-378g	5p	MIMAT0018937	ACUGGGCUUGGAGUCAGAAG	CUGGGC	20	NO	-	non-canonical_miRNA	hsa-mir-378g	MI0016761	CACUGGGCUUGGAGUCAGAAGACCUGGCUCCAGCCCAGCUC	:-()	-	-	378g	p1@ENST00000414374,p1@ENST00000418366,p1@ENST00000421997	ENST00000421997.1	-1.02398	0.491758	0.301293	0.58382	6.1079	7.13188	50.6481	150.332	66.6656	56.7633	49.4343	39.2857	44.7748	67.0956	180.828	95.724	370.607	82.0549
hsa-miR-378h	5p	MIMAT0018984	ACUGGACUUGGUGUCAGAUGG	CUGGAC	21	NO	-	non-canonical_miRNA	hsa-mir-378h	MI0016808	ACAGGAACACUGGACUUGGUGUCAGAUGGGAUGAGCCCUGGCUCUGUUUCCUAGCAGCAAUCUGAUCUUGAGCUAGUCACUGG	chr5:154829458-154829540(+)	-	-	378h	Unknown	Unknown	-1.95783	0.257415	0.103459	0.335898	2.86979	4.82762	6.53523	11.3263	1.59997	13.7015	5.4927	4.71429	4.76328	12.8325	25.0337	5.20947	90.0213	32.3597
hsa-miR-378i	5p	MIMAT0019074	ACUGGACUAGGAGUCAGAAGG	CUGGAC	21	NO	-	non-canonical_miRNA	hsa-mir-378i	MI0016902	GGGAGCACUGGACUAGGAGUCAGAAGGUGGAGUUCUGGGUGCUGUUUUCCCACUCUUGGGCCCUGGGCAUGUUCUG	chr22:41923222-41923297(-)	-	-	378i	Unknown	Unknown	-0.646243	0.638942	0.448142	0.700627	11.0733	11.7196	1567.37	5389.8	2087.97	571.548	1691.75	1619.62	1872.29	957.305	3776.36	7065.34	5621.07	941.897
hsa-miR-378j	5p	MIMAT0024612	ACUGGAUUUGGAGCCAGAA	CUGGAU	19	NO	-	non-canonical_miRNA	hsa-mir-378j	MI0021273	AUGCAGUGAGUCGGGGAGGAACUGGAUUUGGAGCCAGAAGAACUGGUUCUAAUAUCUACUUCCCUGUGUAGAGUUGGGAUUUGGGAUUAUAUGAGUUAAUAUACACCAA	chr17:37614931-37615039(-)	MIPF0001463	mir-378_2	378j	p1@DDX52	ENST00000488402.1	-2.24257	0.21131	0.0880858	0.314269	1.67965	3.92222	3.81222	2.57417	1.59997	7.82943	0	2.61905	1.58776	5.49964	15.18	6.51184	52.6098	9.24562
hsa-miR-379-3p	3p	MIMAT0004690	UAUGUAACAUGGUCCACUAACU	AUGUAA	22	Yes	Star_miRNA	canonical_conserved_miRNA	hsa-mir-379	MI0000787	AGAGAUGGUAGACUAUGGAACGUAGGCGUUAUGAUUUCUGACCUAUGUAACAUGGUCCACUAACUCU	chr14:101022066-101022132(+)	MIPF0000126	mir-379	134,154,299,376c,369,376a-1,377,379,380,381,382,323a,329-1,329-2,409,412,410,376b,485,487a,494,495,496,539,544a,376a-2,487b,411,654,655,656,758,668,1185-2,1185-1,300,541,889,543,1197,1193,323b	p1@MEG3	Gtl2-Dio3	0.904357	1.87171	0.641859	0.841931	1.03423	0.129878	1.08921	5.66317	3.73327	0	0	1.04762	0.952655	1.09993	0.798947	3.25592	0	0
hsa-miR-379-5p	5p	MIMAT0000733	UGGUAGACUAUGGAACGUAGG	GGUAGA	21	Yes	Mature_miRNA	canonical_conserved_miRNA	hsa-mir-379	MI0000787	AGAGAUGGUAGACUAUGGAACGUAGGCGUUAUGAUUUCUGACCUAUGUAACAUGGUCCACUAACUCU	chr14:101022066-101022132(+)	MIPF0000126	mir-379	134,154,299,376c,369,376a-1,377,379,380,381,382,323a,329-1,329-2,409,412,410,376b,485,487a,494,495,496,539,544a,376a-2,487b,411,654,655,656,758,668,1185-2,1185-1,300,541,889,543,1197,1193,323b	p1@MEG3	Gtl2-Dio3	-0.04714	0.967853	0.963619	0.995297	6.14963	6.19677	48.4696	170.41	103.998	42.4094	45.7725	14.1429	86.6916	74.0619	82.2916	95.724	30.3968	70.4978
hsa-miR-380-5p	5p	MIMAT0000734	UGGUUGACCAUAGAACAUGCGC	GGUUGA	22	Yes	Mature_miRNA	canonical_conserved_miRNA	hsa-mir-380	MI0000788	AAGAUGGUUGACCAUAGAACAUGCGCUAUCUCUGUGUCGUAUGUAAUAUGGUCCACAUCUU	chr14:101025017-101025077(+)	MIPF0000126	mir-379	134,154,299,376c,369,376a-1,377,379,380,381,382,323a,329-1,329-2,409,412,410,376b,485,487a,494,495,496,539,544a,376a-2,487b,411,654,655,656,758,668,1185-2,1185-1,300,541,889,543,1197,1193,323b	p1@MEG3	Gtl2-Dio3	-3.34267	0.0985727	0.069924	0.297365	-1.96324	1.37942	0	1.02967	0	0	0	0	0.317552	2.93314	2.13053	0	0	10.4013
hsa-miR-381-3p	3p	MIMAT0000736	UAUACAAGGGCAAGCUCUCUGU	AUACAA	22	Yes	Mature_miRNA	canonical_conserved_miRNA	hsa-mir-381	MI0000789	UACUUAAAGCGAGGUUGCCCUUUGUAUAUUCGGUUUAUUGACAUGGAAUAUACAAGGGCAAGCUCUCUGUGAGUA	chr14:101045920-101045994(+)	MIPF0000018	mir-154	134,154,299,376c,369,376a-1,377,379,380,381,382,323a,329-1,329-2,409,412,410,376b,485,487a,494,495,496,539,544a,376a-2,487b,411,654,655,656,758,668,1185-2,1185-1,300,541,889,543,1197,1193,323b	p1@MEG3	Gtl2-Dio3	-0.138748	0.908307	0.877408	0.957003	8.5175	8.65625	234.724	1024	370.127	268.81	263.65	36.6667	413.452	362.243	463.39	236.38	327.935	617.145
hsa-miR-382-3p	3p	MIMAT0022697	AAUCAUUCACGGACAACACUU	AUCAUU	21	Yes	Mature_miRNA	canonical_conserved_miRNA	hsa-mir-382	MI0000790	UACUUGAAGAGAAGUUGUUCGUGGUGGAUUCGCUUUACUUAUGACGAAUCAUUCACGGACAACACUUUUUUCAGUA	chr14:101054306-101054381(+)	MIPF0000018	mir-154	134,154,299,376c,369,376a-1,377,379,380,381,382,323a,329-1,329-2,409,412,410,376b,485,487a,494,495,496,539,544a,376a-2,487b,411,654,655,656,758,668,1185-2,1185-1,300,541,889,543,1197,1193,323b	p1@MEG3	Gtl2-Dio3	-1.96123	0.25681	0.113294	0.35255	2.36734	4.32857	1.63381	13.9005	14.3998	0	0	0	15.2425	19.7987	10.3863	37.7687	36.8269	0
hsa-miR-382-5p	5p	MIMAT0000737	GAAGUUGUUCGUGGUGGAUUCG	AAGUUG	22	Yes	Mature_miRNA	canonical_conserved_miRNA	hsa-mir-382	MI0000790	UACUUGAAGAGAAGUUGUUCGUGGUGGAUUCGCUUUACUUAUGACGAAUCAUUCACGGACAACACUUUUUUCAGUA	chr14:101054306-101054381(+)	MIPF0000018	mir-154	134,154,299,376c,369,376a-1,377,379,380,381,382,323a,329-1,329-2,409,412,410,376b,485,487a,494,495,496,539,544a,376a-2,487b,411,654,655,656,758,668,1185-2,1185-1,300,541,889,543,1197,1193,323b	p1@MEG3	Gtl2-Dio3	0.96051	1.946	0.33531	0.611595	7.03513	6.07462	224.921	169.38	246.396	32.6226	78.7288	34.0476	67.6385	19.4321	25.0337	93.1193	95.2823	104.013
hsa-miR-383-5p	5p	MIMAT0000738	AGAUCAGAAGGUGAUUGUGGCU	GAUCAG	22	NO	Mature_miRNA	canonical_conserved_miRNA	hsa-mir-383	MI0000791	CUCCUCAGAUCAGAAGGUGAUUGUGGCUUUGGGUGGAUAUUAAUCAGCCACAGCACUGCCUGGUCAGAAAGAG	chr8:14853438-14853510(-)	MIPF0000137	mir-383	383	p1@SGCZ	ENST00000382080.1	2.40323	5.28988	0.166505	0.432469	1.31765	-1.08558	0	1.02967	2.1333	0	12.8163	0	0.317552	0	0.266316	1.30237	0.584554	0
hsa-miR-384	5p	MIMAT0001075	AUUCCUAGAAAUUGUUCAUA	UUCCUA	20	NO	-	non-canonical_miRNA	hsa-mir-384	MI0001145	UGUUAAAUCAGGAAUUUUAAACAAUUCCUAGACAAUAUGUAUAAUGUUCAUAAGUCAUUCCUAGAAAUUGUUCAUAAUGCCUGUAACA	chrX:76919273-76919360(-)	MIPF0000289	mir-384	384	Unknown	Unknown	-3.69515	0.0772058	0.118156	0.3619	-3.96253	-0.267382	0	0	0	0	0	0	0	0	0	0	4.67643	0
hsa-miR-3909	5p	MIMAT0018183	UGUCCUCUAGGGCCUGCAGUCU	GUCCUC	22	NO	Mature_miRNA	canonical_hsa-specific_miRNA	hsa-mir-3909	MI0016413	GGUAUGCUGUUGCGCUGUCCUUCCUCUGGGGAGCAGGCUCCGGGGGACAGGGAAAAGCACACAAGGAACUUGUCCUCUAGGGCCUGCAGUCUCAUGGGAGAGUGACAUGCACCAGGACC	chr22:35335640-35335758(+)	-	-	3909,6069	p1@TOM1	ENST00000436462.2	-3.2095	0.108104	0.0258008	0.194923	0.455762	3.66526	2.17841	0.514834	3.19995	0	0	1.57143	7.62124	10.266	6.39158	28.0009	23.3821	0
hsa-miR-3912-3p	3p	MIMAT0018186	UAACGCAUAAUAUGGACAUGU	AACGCA	21	Yes	-	non-canonical_miRNA	hsa-mir-3912	MI0016416	AGAGAGGAAUGAACAGUUAAAUUAUAACAUGUCCAUAUUAUGGGUUAGUUGUGGACACAUACUAACGCAUAAUAUGGACAUGUUAUAAUUUAACUGUUCCUUUCU	chr5:171386656-171386760(-)	MIPF0001601	mir-3912	3912	p@chr5:170814498..170814510,-	curation	-1.42143	0.373343	0.363176	0.63541	0.248355	1.66978	3.26762	0	1.59997	0	0	1.57143	5.08083	6.23293	5.06	1.95355	0	0
hsa-miR-3913-5p	5p	MIMAT0018187	UUUGGGACUGAUCUUGAUGUCU	UUGGGA	22	Yes	-	non-canonical_miRNA	hsa-mir-3913-1	MI0016417	UUGUUUAUAAUAAACUGAAAUAUUUGGGACUGAUCUUGAUGUCUGCCAAAACCUUGGCAGACAUCAAGAUCAGUCCCAAAUAUUUCAGUUUAUUAUAGACAG	chr12:69584722-69584823(-)	MIPF0001134	mir-3913	3913-1,3913-2	Unknown	Unknown	2.43541	5.4092	0.0384376	0.221078	5.20339	2.76797	34.31	12.8708	17.5997	22.8358	10.9854	121.524	16.5127	10.266	10.3863	2.60474	0	0
hsa-miR-3913-5p	5p	MIMAT0018187	UUUGGGACUGAUCUUGAUGUCU	UUGGGA	22	Yes	-	non-canonical_miRNA	hsa-mir-3913-2	MI0016418	UGUCUAUAAUAAACUGAAAUAUUUGGGACUGAUCUUGAUGUCUGCCAAGGUUUUGGCAGACAUCAAGAUCAGUCCCAAAUAUUUCAGUUUAUUAUAAACA	chr12:69584723-69584822(+)	MIPF0001134	mir-3913	3913-1,3913-2	Unknown	Unknown	2.43541	5.4092	0.0384376	0.221078	5.20339	2.76797	34.31	12.8708	17.5997	22.8358	10.9854	121.524	16.5127	10.266	10.3863	2.60474	0	0
hsa-miR-3916	5p	MIMAT0018190	AAGAGGAAGAAAUGGCUGGUUCUCAG	AGAGGA	26	NO	-	non-canonical_miRNA	hsa-mir-3916	MI0016422	AUCCCAGAGAAGAAGGAAGAAGAGGAAGAAAUGGCUGGUUCUCAGGUGAAUGUGUCUGGGUUCAGGGGAUGUGUCUCCUCUUUUCUUCUGGGAU	chr1:247201967-247202060(-)	-	-	3916	p@chr1:247374106..247374171,-	ENST00000606173.1	1.48468	2.79856	0.316149	0.593158	2.43095	0.946266	1.08921	0.514834	7.46654	14.3539	5.4927	3.14286	0.635103	0.733286	7.45684	1.95355	0	0
hsa-miR-3918	5p	MIMAT0018192	ACAGGGCCGCAGAUGGAGACU	CAGGGC	21	NO	Mature_miRNA	canonical_hsa-specific_miRNA	hsa-mir-3918	MI0016424	AGGCGGUUAAGCCAUGGGACAGGGCCGCAGAUGGAGACUGCUCAAGGUCAAAGGGGUCUCCAGCUGGGACCCUGCACCUGGUUCGUAGCCCCU	chr6:158764661-158764753(-)	-	-	3918	Unknown	Unknown	5.77391	54.7167	0.00765479	0.132792	1.81138	-3.96253	0	1.02967	3.19995	0	9.15451	7.85715	0	0	0	0	0	0
hsa-miR-3928-3p	3p	MIMAT0018205	GGAGGAACCUUGGAGCUUCGGC	GAGGAA	22	Yes	-	non-canonical_miRNA	hsa-mir-3928	MI0016438	GCUGAAGCUCUAAGGUUCCGCCUGCGGGCAGGAAGCGGAGGAACCUUGGAGCUUCGGC	chr22:31160062-31160119(-)	-	-	3928	Unknown	Unknown	1.2891	2.44375	0.263492	0.542582	4.99083	3.70173	81.1458	33.4642	6.93322	21.5309	12.8163	34.0476	12.3845	5.133	10.6526	9.76776	18.1212	21.9583
hsa-miR-3934-5p	5p	MIMAT0018349	UCAGGUGUGGAAACUGAGGCAG	CAGGUG	22	Yes	Mature_miRNA	canonical_conserved_miRNA	hsa-mir-3934	MI0016590	CACAGCCCUUCCUGUCCCCAGUUUUCAGGUGUGGAAACUGAGGCAGGAGGCAGUGAAGUAACUUGCUCAGGUUGCACAGCUGGGAAGUGGAGCAGGGAUUUGAAUCC	chr6:33698128-33698234(+)	MIPF0001584	mir-3934	3934	Unknown	Unknown	-0.305191	0.809335	0.791075	0.920558	4.10754	4.41273	13.6151	11.8412	21.8663	7.82943	0	47.1429	53.0311	3.29979	13.3158	5.86065	10.522	41.6053
hsa-miR-3940-5p	5p	MIMAT0019229	GUGGGUUGGGGCGGGCUCUG	UGGGUU	20	Yes	Star_miRNA	canonical_hsa-specific_miRNA	hsa-mir-3940	MI0016597	GCUUAUCGAGGAAAAGAUCGAGGUGGGUUGGGGCGGGCUCUGGGGAUUUGGUCUCACAGCCCGGAUCCCAGCCCACUUACCUUGGUUACUCUCCUUCCUUCU	chr19:6416410-6416511(-)	MIPF0001599	mir-3940	3940	p1@KHSRP	NM_003685	-0.536403	0.689488	0.86054	0.952461	-0.451417	0.0849861	0	0	0	0	5.4927	0	0	0	0	0	0	6.93421
hsa-miR-3942-5p	5p	MIMAT0018358	AAGCAAUACUGUUACCUGAAAU	AGCAAU	22	Yes	Mature_miRNA	canonical_hsa-specific_miRNA	hsa-mir-3942	MI0016599	UCUUCAGUAUGACACCUCAAAGAAGCAAUACUGUUACCUGAAAUAGGCUGCGAAGAUAACAGUAUUUCAGAUAACAGUAUUACAUCUUUGAAGUGUCAUAUUCACUGAC	chr15:35372256-35372364(-)	-	-	3942	p1@ATPBD4	ENST00000256538.4	-1.43032	0.371048	0.373161	0.639555	0.103996	1.53432	0	1.02967	0.533325	0	0	4.19048	0.317552	3.29979	10.3863	2.60474	0	0
hsa-miR-3960	5p	MIMAT0019337	GGCGGCGGCGGAGGCGGGGG	GCGGCG	20	NO	-	non-canonical_miRNA	hsa-mir-3960	MI0016964	GGCGCCCCGGCUCCCCGCGCCCCCGAUCGGGGCCGCCGCUAGUAGUGGCGGCGGCGGAGGCGGGGGCAGCGGCGGCGGCGGCGGAGGCGCC	chr9:127785833-127785923(+)	MIPF0001271	mir-3960	2861,3960	p2@CDK9	ENST00000421939.1	2.3749	5.18699	0.0422822	0.232672	5.59245	3.21755	18.5165	0	5.33325	229.663	0	35.0953	1.58776	0.733286	0.266316	1.95355	17.5366	34.6711
hsa-miR-409-3p	3p	MIMAT0001639	GAAUGUUGCUCGGUGAACCCCU	AAUGUU	22	Yes	Mature_miRNA	canonical_conserved_miRNA	hsa-mir-409	MI0001735	UGGUACUCGGGGAGAGGUUACCCGAGCAACUUUGCAUCUGGACGACGAAUGUUGCUCGGUGAACCCCUUUUCGGUAUCA	chr14:101065300-101065378(+)	MIPF0000018	mir-154	134,154,299,376c,369,376a-1,377,379,380,381,382,323a,329-1,329-2,409,412,410,376b,485,487a,494,495,496,539,544a,376a-2,487b,411,654,655,656,758,668,1185-2,1185-1,300,541,889,543,1197,1193,323b	p1@MEG3	Gtl2-Dio3	1.28824	2.4423	0.169795	0.437514	8.5067	7.21847	553.861	751.143	396.793	34.58	375.335	70.1905	90.1847	85.7944	123.304	228.566	191.149	174.511
hsa-miR-409-5p	5p	MIMAT0001638	AGGUUACCCGAGCAACUUUGCAU	GGUUAC	23	Yes	Star_miRNA	canonical_conserved_miRNA	hsa-mir-409	MI0001735	UGGUACUCGGGGAGAGGUUACCCGAGCAACUUUGCAUCUGGACGACGAAUGUUGCUCGGUGAACCCCUUUUCGGUAUCA	chr14:101065300-101065378(+)	MIPF0000018	mir-154	134,154,299,376c,369,376a-1,377,379,380,381,382,323a,329-1,329-2,409,412,410,376b,485,487a,494,495,496,539,544a,376a-2,487b,411,654,655,656,758,668,1185-2,1185-1,300,541,889,543,1197,1193,323b	p1@MEG3	Gtl2-Dio3	-0.600393	0.659574	0.678567	0.862373	2.3673	2.9677	1.63381	5.14834	4.2666	9.13433	10.9854	0	7.30369	5.49964	3.19579	6.51184	22.7976	1.1557
hsa-miR-410-3p	3p	MIMAT0002171	AAUAUAACACAGAUGGCCUGU	AUAUAA	21	NO	Mature_miRNA	canonical_conserved_miRNA	hsa-mir-410	MI0002465	GGUACCUGAGAAGAGGUUGUCUGUGAUGAGUUCGCUUUUAUUAAUGACGAAUAUAACACAGAUGGCCUGUUUUCAGUACC	chr14:101065912-101065991(+)	MIPF0000018	mir-154	134,154,299,376c,369,376a-1,377,379,380,381,382,323a,329-1,329-2,409,412,410,376b,485,487a,494,495,496,539,544a,376a-2,487b,411,654,655,656,758,668,1185-2,1185-1,300,541,889,543,1197,1193,323b	p1@MEG3	Gtl2-Dio3	-2.52691	0.17351	0.0593586	0.277958	1.43103	3.95794	1.08921	5.66317	7.99987	0	0	0.52381	7.30369	2.19986	1.06526	8.46539	0	75.1206
hsa-miR-411-5p	5p	MIMAT0003329	UAGUAGACCGUAUAGCGUACG	AGUAGA	21	Yes	Mature_miRNA	canonical_conserved_miRNA	hsa-mir-411	MI0003675	UGGUACUUGGAGAGAUAGUAGACCGUAUAGCGUACGCUUUAUCUGUGACGUAUGUAACACGGUCCACUAACCCUCAGUAUCAAAUCCAUCCCCGAG	chr14:101023325-101023420(+)	MIPF0000126	mir-379	134,154,299,376c,369,376a-1,377,379,380,381,382,323a,329-1,329-2,409,412,410,376b,485,487a,494,495,496,539,544a,376a-2,487b,411,654,655,656,758,668,1185-2,1185-1,300,541,889,543,1197,1193,323b	p1@MEG3	Gtl2-Dio3	-0.661138	0.632379	0.590718	0.815541	3.40483	4.06597	4.90142	18.534	19.1997	0	18.309	2.61905	12.067	14.6657	8.25579	10.4189	1.16911	54.318
hsa-miR-412-5p	5p	MIMAT0026557	UGGUCGACCAGUUGGAAAGUAAU	GGUCGA	23	NO	Mature_miRNA	canonical_conserved_miRNA	hsa-mir-412	MI0002464	CUGGGGUACGGGGAUGGAUGGUCGACCAGUUGGAAAGUAAUUGUUUCUAAUGUACUUCACCUGGUCCACUAGCCGUCCGUAUCCGCUGCAG	chr14:101065447-101065537(+)	MIPF0000192	mir-412	134,154,299,376c,369,376a-1,377,379,380,381,382,323a,329-1,329-2,409,412,410,376b,485,487a,494,495,496,539,544a,376a-2,487b,411,654,655,656,758,668,1185-2,1185-1,300,541,889,543,1197,1193,323b	p1@MEG3	Gtl2-Dio3	1.5606	2.94976	0.21603	0.498524	4.05657	2.49598	13.6151	22.1379	54.3991	0	7.32361	1.57143	5.08083	1.83321	3.72842	22.7914	0	0
hsa-miR-421	5p	MIMAT0003339	AUCAACAGACAUUAAUUGGGCGC	UCAACA	23	NO	Mature_miRNA	canonical_conserved_miRNA	hsa-mir-421	MI0003685	GCACAUUGUAGGCCUCAUUAAAUGUUUGUUGAAUGAAAAAAUGAAUCAUCAACAGACAUUAAUUGGGCGCCUGCUCUGUGAUCUC	chrX:74218377-74218461(-)	MIPF0000098	mir-95	421,374b,374c	p1@FTX	NR_028379	-0.423394	0.745668	0.700835	0.873408	4.54607	4.96946	6.53523	33.4642	66.1322	0.652452	1.8309	30.381	42.2344	20.1654	29.2947	38.4198	0	57.7851
hsa-miR-422a	5p	MIMAT0001339	ACUGGACUUAGGGUCAGAAGGC	CUGGAC	22	NO	-	non-canonical_miRNA	hsa-mir-422a	MI0001444	GAGAGAAGCACUGGACUUAGGGUCAGAAGGCCUGAGUCUCUCUGCUGCAGAUGGGCUCUCUGUCCCUGAGCCAAGCUUUGUCCUCCCUGG	chr15:63870930-63871019(-)	MIPF0000548	mir-422	422a	p@chr15:64163505..64163506,-	NR_029944	-1.2923	0.408298	0.202187	0.482675	5.59585	6.88816	41.3898	99.3629	40.5327	36.5373	36.618	35.0953	27.3094	49.1301	127.299	71.6302	347.225	87.8334
hsa-miR-423-3p	3p	MIMAT0001340	AGCUCGGUCUGAGGCCCCUCAGU	GCUCGG	23	Yes	Mature_miRNA	canonical_conserved_miRNA	hsa-mir-423	MI0001445	AUAAAGGAAGUUAGGCUGAGGGGCAGAGAGCGAGACUUUUCUAUUUUCCAAAAGCUCGGUCUGAGGCCCCUCAGUCUUGCUUCCUAACCCGCGC	chr17:30117079-30117172(+)	MIPF0000329	mir-423	423,3184	p1@NSRP1	ENST00000475652.1	0.627385	1.54476	0.462861	0.716735	11.1181	10.4907	3268.71	1212.43	1072.52	2234	2385.66	3162.24	698.296	721.553	754.206	1730.85	4013.55	714.224
hsa-miR-423-5p	5p	MIMAT0004748	UGAGGGGCAGAGAGCGAGACUUU	GAGGGG	23	Yes	Mature_miRNA	canonical_conserved_miRNA	hsa-mir-423	MI0001445	AUAAAGGAAGUUAGGCUGAGGGGCAGAGAGCGAGACUUUUCUAUUUUCCAAAAGCUCGGUCUGAGGCCCCUCAGUCUUGCUUCCUAACCCGCGC	chr17:30117079-30117172(+)	MIPF0000329	mir-423	423,3184	p1@NSRP1	ENST00000475652.1	2.19622	4.58276	0.0121182	0.141617	15.0174	12.8212	34113.9	4687.05	13005.7	26186.2	54522.4	66479.3	32780.9	365.91	910.001	1511.4	2674.33	5178.7
hsa-miR-424-3p	3p	MIMAT0004749	CAAAACGUGAGGCGCUGCUAU	AAAACG	21	Yes	Star_miRNA	canonical_conserved_miRNA	hsa-mir-424	MI0001446	CGAGGGGAUACAGCAGCAAUUCAUGUUUUGAAGUGUUCUAAAUGGUUCAAAACGUGAGGCGCUGCUAUACCCCCUCGUGGGGAAGGUAGAAGGUGGGG	chrX:134546614-134546711(-)	MIPF0000164	mir-322	424,450a-1,450a-2,503,542,450b	p@chrX:133683665..133683681,-	curation	0.11653	1.08412	0.923664	0.976576	4.8454	4.72887	40.8452	19.0489	18.133	15.0064	10.9854	67.5715	12.067	27.1316	27.1642	43.6293	0.584554	48.5395
hsa-miR-424-5p	5p	MIMAT0001341	CAGCAGCAAUUCAUGUUUUGAA	AGCAGC	22	Yes	Mature_miRNA	canonical_conserved_miRNA	hsa-mir-424	MI0001446	CGAGGGGAUACAGCAGCAAUUCAUGUUUUGAAGUGUUCUAAAUGGUUCAAAACGUGAGGCGCUGCUAUACCCCCUCGUGGGGAAGGUAGAAGGUGGGG	chrX:134546614-134546711(-)	MIPF0000164	mir-322	424,450a-1,450a-2,503,542,450b	p@chrX:133683665..133683681,-	curation	-3.61475	0.0816304	0.00334408	0.0851966	1.87419	5.48894	0	6.17801	4.79992	0	0	9.95238	16.8302	152.523	92.4116	6.51184	0	0
hsa-miR-425-3p	3p	MIMAT0001343	AUCGGGAAUGUCGUGUCCGCCC	UCGGGA	22	Yes	Star_miRNA	canonical_conserved_miRNA	hsa-mir-425	MI0001448	GAAAGCGCUUUGGAAUGACACGAUCACUCCCGUUGAGUGGGCACCCGAGAAGCCAUCGGGAAUGUCGUGUCCGCCCAGUGCUCUUUC	chr3:49020148-49020234(-)	MIPF0000242	mir-425	191,425	p2@DALRD3	ENST00000313778.5	-0.281585	0.822687	0.776363	0.917808	6.51908	6.80066	125.259	121.501	85.3319	24.7932	65.9125	126.762	79.3879	230.985	249.272	67.0719	40.9188	0
hsa-miR-425-5p	5p	MIMAT0003393	AAUGACACGAUCACUCCCGUUGA	AUGACA	23	Yes	Mature_miRNA	canonical_conserved_miRNA	hsa-mir-425	MI0001448	GAAAGCGCUUUGGAAUGACACGAUCACUCCCGUUGAGUGGGCACCCGAGAAGCCAUCGGGAAUGUCGUGUCCGCCCAGUGCUCUUUC	chr3:49020148-49020234(-)	MIPF0000242	mir-425	191,425	p2@DALRD3	ENST00000313778.5	0.408382	1.3272	0.649978	0.842541	8.77919	8.3708	703.082	360.384	195.73	180.729	344.21	851.191	206.726	505.967	435.16	280.66	256.619	300.483
hsa-miR-4286	5p	MIMAT0016916	ACCCCACUCCUGGUACC	CCCCAC	17	NO	-	non-canonical_miRNA	hsa-mir-4286	MI0015894	UACUUAUGGCACCCCACUCCUGGUACCAUAGUCAUAAGUUAGGAGAUGUUAGAGCUGUGAGUACCAUGACUUAAGUGUGGUGGCUUAAACAUG	chr8:10666978-10667070(+)	-	-	4286	Unknown	Unknown	0.951254	1.93355	0.475423	0.730382	3.10798	2.15673	1.08921	7.20767	2.66662	11.7441	23.8017	5.76191	6.03348	13.1991	3.46211	3.25592	0	0
hsa-miR-429	5p	MIMAT0001536	UAAUACUGUCUGGUAAAACCGU	AAUACU	22	NO	Mature_miRNA	canonical_conserved_miRNA	hsa-mir-429	MI0001641	CGCCGGCCGAUGGGCGUCUUACCAGACAUGGUUAGACCUGGCCCUCUGUCUAAUACUGUCUGGUAAAACCGUCCAUCCGCUGC	chr1:1169005-1169087(+)	MIPF0000019	mir-8	200b,200a,429	p@chr1:1098252..1098265,+	curation	2.04809	4.13557	0.0863223	0.3114	4.90967	2.86159	31.0424	53.0279	60.2657	13.049	7.32361	14.6667	8.5739	7.33286	9.58737	4.55829	0.584554	12.7127
hsa-miR-4306	5p	MIMAT0016858	UGGAGAGAAAGGCAGUA	GGAGAG	17	NO	-	non-canonical_miRNA	hsa-mir-4306	MI0015836	AAGCUGCUUAGUGUCCUUAGAGUCUCCAGAGGCAUCCCUAACCCAGAAUCUUUUGACUGUCCUCUGGAGAGAAAGGCAGUAGGUCUGUACC	chr13:99643059-99643149(+)	-	-	4306	p1@CLYBL	ENST00000376354.1	1.91116	3.76111	0.200156	0.481362	2.38543	0.474266	5.44603	1.5445	0.533325	4.56717	1.8309	16.7619	6.66859	0	0.266316	0.651184	0	0
hsa-miR-431-3p	3p	MIMAT0004757	CAGGUCGUCUUGCAGGGCUUCU	AGGUCG	22	Yes	Star_miRNA	canonical_conserved_miRNA	hsa-mir-431	MI0001721	UCCUGCUUGUCCUGCGAGGUGUCUUGCAGGCCGUCAUGCAGGCCACACUGACGGUAACGUUGCAGGUCGUCUUGCAGGGCUUCUCGCAAGACGACAUCCUCAUCACCAACGACG	chr14:100881007-100881120(+)	MIPF0000142	mir-431	127,136,337,431,433,493,432,665	p1@MEG3	Gtl2-Dio3	0.32353	1.25139	0.867191	0.956762	0.838128	0.514598	2.72301	5.66317	1.59997	0	0	0	1.58776	2.19986	1.59789	2.60474	0	0
hsa-miR-431-5p	5p	MIMAT0001625	UGUCUUGCAGGCCGUCAUGCA	GUCUUG	21	Yes	Mature_miRNA	canonical_conserved_miRNA	hsa-mir-431	MI0001721	UCCUGCUUGUCCUGCGAGGUGUCUUGCAGGCCGUCAUGCAGGCCACACUGACGGUAACGUUGCAGGUCGUCUUGCAGGGCUUCUCGCAAGACGACAUCCUCAUCACCAACGACG	chr14:100881007-100881120(+)	MIPF0000142	mir-431	127,136,337,431,433,493,432,665	p1@MEG3	Gtl2-Dio3	1.00398	2.00553	0.532738	0.774869	0.955016	-0.0489675	0	6.69284	2.66662	0	1.8309	0	3.49307	0.733286	0.266316	0.651184	0	0
hsa-miR-432-5p	5p	MIMAT0002814	UCUUGGAGUAGGUCAUUGGGUGG	CUUGGA	23	Yes	Mature_miRNA	canonical_conserved_miRNA	hsa-mir-432	MI0003133	UGACUCCUCCAGGUCUUGGAGUAGGUCAUUGGGUGGAUCCUCUAUUUCCUUACGUGGGCCACUGGAUGGCUCCUCCAUGUCUUGGAGUAGAUCA	chr14:100884483-100884576(+)	MIPF0000211	mir-432	127,136,337,431,433,493,432,665	p1@MEG3	Gtl2-Dio3	2.52222	5.74465	0.0167545	0.157934	7.1647	4.64249	81.6904	91.6404	563.724	22.1834	75.067	25.6667	39.694	8.79943	9.85369	42.327	29.2277	19.6469
hsa-miR-4324	5p	MIMAT0016876	CCCUGAGACCCUAACCUUAA	CCUGAG	20	NO	-	non-canonical_miRNA	hsa-mir-4324	MI0015854	CGGCCCCUUUGUUAAGGGUCUCAGCUCCAGGGAACUUUAAAACCCUGAGACCCUAACCUUAAAGGUGCUGCA	chr19:49308797-49308868(-)	-	-	4324	p1@SLC6A16	ENST00000454748.3	4.38009	20.8227	0.0555961	0.264984	0.417556	-3.96253	0	0.514834	0	0	7.32361	1.04762	0	0	0	0	0	0
hsa-miR-4326	5p	MIMAT0016888	UGUUCCUCUGUCUCCCAGAC	GUUCCU	20	NO	-	non-canonical_miRNA	hsa-mir-4326	MI0015866	GCUGCUCUGCUGUUCCUCUGUCUCCCAGACUCUGGGUGGAUGGAGCAGGUCGGGGGCCA	chr20:63286808-63286866(+)	-	-	4326	p1@ARFGAP1	NM_175609	0.0380597	1.02673	0.97563	1	3.48636	3.4483	5.44603	16.4747	13.3331	0	18.309	13.6191	10.1617	22.7319	10.12	12.3725	9.35286	0
hsa-miR-433-3p	3p	MIMAT0001627	AUCAUGAUGGGCUCCUCGGUGU	UCAUGA	22	Yes	Mature_miRNA	canonical_conserved_miRNA	hsa-mir-433	MI0001723	CCGGGGAGAAGUACGGUGAGCCUGUCAUUAUUCAGAGAGGCUAGAUCCUCUGUGUUGAGAAGGAUCAUGAUGGGCUCCUCGGUGUUCUCCAGG	chr14:100881886-100881978(+)	MIPF0000177	mir-433	127,136,337,431,433,493,432,665	p1@MEG3	Gtl2-Dio3	1.7433	3.348	0.266329	0.544966	2.39053	0.647233	0	2.05934	2.66662	26.0981	0	0	0.952655	0.366643	0	7.81421	0	0
hsa-miR-4429	5p	MIMAT0018944	AAAAGCUGGGCUGAGAGGCG	AAAGCU	20	NO	-	non-canonical_miRNA	hsa-mir-4429	MI0016768	AGGGAGAAAAGCUGGGCUGAGAGGCGACUGGUGUCUAAUUUGUUUGUCUCUCCAACUCAGACUGCCUGGCCCA	chr2:11540605-11540677(-)	MIPF0001474	mir-4429	4429	Unknown	Unknown	2.71585	6.56982	0.016024	0.156073	6.21209	3.49623	121.446	11.8412	31.4661	173.552	53.0961	52.9048	16.8302	0.366643	2.13053	3.25592	8.76831	36.9825
hsa-miR-4433b-3p	3p	MIMAT0030414	CAGGAGUGGGGGGUGGGACGU	AGGAGU	21	NO	-	non-canonical_miRNA	hsa-mir-4433b	MI0025511	UGUGUUCCCUAUCCUCCUUAUGUCCCACCCCCACUCCUGUUUGAAUAUUUCACCAGAAACAGGAGUGGGGGGUGGGACGUAAGGAGGAUGGGGGAAAGAACA	chr2:64340747-64340848(-)	MIPF0001826	mir-4433	4433a,4433b	p1@ENST00000424119	ENST00000424119.1	0.406988	1.32592	0.748613	0.909396	3.73157	3.32458	0	5.14834	1.06665	28.0554	43.9416	2.61905	1.90531	0.733286	0.798947	1.95355	11.6911	43.9167
hsa-miR-4433b-5p	5p	MIMAT0030413	AUGUCCCACCCCCACUCCUGU	UGUCCC	21	NO	-	non-canonical_miRNA	hsa-mir-4433b	MI0025511	UGUGUUCCCUAUCCUCCUUAUGUCCCACCCCCACUCCUGUUUGAAUAUUUCACCAGAAACAGGAGUGGGGGGUGGGACGUAAGGAGGAUGGGGGAAAGAACA	chr2:64340747-64340848(-)	MIPF0001826	mir-4433	4433a,4433b	p1@ENST00000424119	ENST00000424119.1	-3.18064	0.110289	0.0490503	0.251447	-0.456843	2.7238	1.63381	0.514834	0.533325	0	0	1.04762	0	0	0	0.651184	27.474	11.557
hsa-miR-4436a	5p	MIMAT0018952	GCAGGACAGGCAGAAGUGGAU	CAGGAC	21	NO	-	non-canonical_miRNA	hsa-mir-4436a	MI0016776	GCCUCACUUUUCCACUUAUGCCUGCCCUGCCCCUCGAAUCUGCUCCACGAUUUGGGCAGGACAGGCAGAAGUGGAUAAGUGAGGA	chr2:88812370-88812454(+)	MIPF0001236	mir-4436	4436a	Unknown	Unknown	4.94579	30.8199	0.0289596	0.202925	0.983259	-3.96253	0	0	0	1.95736	10.9854	0	0	0	0	0	0	0
hsa-miR-4443	5p	MIMAT0018961	UUGGAGGCGUGGGUUUU	UGGAGG	17	NO	-	non-canonical_miRNA	hsa-mir-4443	MI0016786	GGUGGGGGUUGGAGGCGUGGGUUUUAGAACCUAUCCCUUUCUAGCCCUGAGCA	chr3:48196564-48196616(+)	-	-	4443	Unknown	Unknown	1.62251	3.07911	0.37892	0.641064	0.527027	-1.09549	0	0	2.66662	3.26226	0	2.09524	1.90531	0	0.266316	0	0	0
hsa-miR-4446-3p	3p	MIMAT0018965	CAGGGCUGGCAGUGACAUGGGU	AGGGCU	22	Yes	-	non-canonical_miRNA	hsa-mir-4446	MI0016789	CUGGUCCAUUUCCCUGCCAUUCCCUUGGCUUCAAUUUACUCCCAGGGCUGGCAGUGACAUGGGUCAA	chr3:113594876-113594942(+)	MIPF0001385	mir-4446	4446	p1@SIDT1	NM_017699	-1.10409	0.465194	0.446077	0.700627	1.4928	2.5969	7.62444	2.05934	5.86657	0	0	0.52381	14.2898	0.733286	1.33158	0.651184	18.7057	0
hsa-miR-4448	5p	MIMAT0018967	GGCUCCUUGGUCUAGGGGUA	GCUCCU	20	NO	-	non-canonical_miRNA	hsa-mir-4448	MI0016791	AGGAGUGACCAAAAGACAAGAGUGCGAGCCUUCUAUUAUGCCCAGACAGGGCCACCAGAGGGCUCCUUGGUCUAGGGGUAAUGCCA	chr3:183886800-183886885(+)	-	-	4448	p1@ENST00000445165	ENST00000445165.1	-0.547372	0.684266	0.689224	0.870693	2.96387	3.51124	8.71364	4.11867	3.73327	0	29.2944	2.09524	1.58776	0	1.06526	0.651184	45.5952	19.6469
hsa-miR-4449	5p	MIMAT0018968	CGUCCCGGGGCUGCGCGAGGCA	GUCCCG	22	NO	-	non-canonical_miRNA	hsa-mir-4449	MI0016792	AGCAGCCCUCGGCGGCCCGGGGGGCGGGCGGCGGUGCCCGUCCCGGGGCUGCGCGAGGCACAGGCG	chr4:52712682-52712747(+)	MIPF0002103	mir-4449	4449	p1@SNHG13	ENST00000441504.1	-0.579166	0.669351	0.764509	0.915333	-0.119366	0.4598	4.35682	0	0.533325	0	0	0	0	0	0.266316	0.651184	7.01464	0
hsa-miR-4454	5p	MIMAT0018976	GGAUCCGAGUCACGGCACCA	GAUCCG	20	NO	-	non-canonical_miRNA	hsa-mir-4454	MI0016800	CCGGAUCCGAGUCACGGCACCAAAUUUCAUGCGUGUCCGUGUGAAGAGACCACCA	chr4:163093574-163093628(-)	-	-	4454	Unknown	Unknown	0.120359	1.08701	0.961909	0.995238	0.956507	0.836149	0.544603	2.05934	1.59997	0.652452	7.32361	0	0.635103	3.66643	2.39684	1.30237	0	2.3114
hsa-miR-4467	5p	MIMAT0018994	UGGCGGCGGUAGUUAUGGGCUU	GGCGGC	22	NO	-	non-canonical_miRNA	hsa-mir-4467	MI0016818	UGGUGGCGGCGGUAGUUAUGGGCUUCUCUUUCUCACCAGCAGCCCCUGGGCCGCCGCCUCCCU	chr7:102471469-102471531(+)	-	-	4467,5090	p1@LRWD1	ENST00000473880.1	1.55643	2.94125	0.354531	0.627876	1.02686	-0.529571	0	3.60384	0.533325	0	0	7.33334	2.54041	0.366643	0	0.651184	0	0
hsa-miR-4470	5p	MIMAT0018997	UGGCAAACGUGGAAGCCGAGA	GGCAAA	21	NO	-	non-canonical_miRNA	hsa-mir-4470	MI0016821	CGAGCCUCUUUCGGCUUUCCAGUUUGUCUCGGUCCUUUGGAACGUGGCAAACGUGGAAGCCGAGAGGGCUCU	chr8:61714788-61714859(+)	-	-	4470	p1@MIR4470	curation	0.656107	1.57582	0.717598	0.88658	1.34172	0.685617	8.71364	3.60384	1.59997	0	0	0.52381	0.635103	1.09993	5.85895	1.30237	0	0
hsa-miR-4473	5p	MIMAT0019000	CUAGUGCUCUCCGUUACAAGUA	UAGUGC	22	NO	-	non-canonical_miRNA	hsa-mir-4473	MI0016825	AAGGAACAGGGGACACUUGUAAUGGAGAACACUAAGCUAUGGACUGCUAUGGACUGCUAGUGCUCUCCGUUACAAGUAUCCCCUGUUACCU	chr9:20411148-20411238(-)	-	-	4473	p1@MLLT3	NM_004529	-2.49334	0.177595	0.0939934	0.325799	0.459932	2.95327	5.44603	1.02967	0	0	0	1.04762	0	4.03307	3.19579	8.46539	30.3968	0
hsa-miR-4474-3p	3p	MIMAT0019001	UUGUGGCUGGUCAUGAGGCUAA	UGUGGC	22	Yes	-	non-canonical_miRNA	hsa-mir-4474	MI0016826	UUGCCUACCUUGUUAGUCUCAUGAUCAGACACAAAUAUGGCUCUUUGUGGCUGGUCAUGAGGCUAACAAGGUAGGCAC	chr9:20502265-20502342(-)	-	-	4474	p1@MLLT3	NM_004529	-0.862153	0.550131	0.557422	0.787777	1.17456	2.03671	5.44603	1.5445	0.533325	0	0	5.2381	7.30369	2.93314	9.05474	4.55829	0	0
hsa-miR-4477b	5p	MIMAT0019005	AUUAAGGACAUUUGUGAUUGAU	UUAAGG	22	NO	-	non-canonical_miRNA	hsa-mir-4477b	MI0016830	ACCUCCUCCCGUGAAUCACAAAUGUCCUUAAUAGCAAUCCUUAAAUGCCAUUAAGGACAUUUGUGAUUGAUGGGAGGAGGA	chr9:63819574-63819654(+)	MIPF0001274	mir-4477	4477b	Unknown	Unknown	-4.04813	0.0604495	0.02506	0.194923	-1.93853	2.1096	0	0	1.06665	0	0	0	0	13.5658	9.58737	1.95355	0	0
hsa-miR-4479	5p	MIMAT0019011	CGCGCGGCCGUGCUCGGAGCAG	GCGCGG	22	NO	-	non-canonical_miRNA	hsa-mir-4479	MI0016838	GAAACCAAGUCCGAGCGUGGCUGGCGCGGGAAAGUUCGGGAACGCGCGCGGCCGUGCUCGGAGCAGCGCCA	chr9:136886733-136886803(+)	-	-	4479	p1@TRAF2	ENST00000247668.2	-2.78391	0.145198	0.0987278	0.326094	-0.86193	1.92198	2.72301	0	0	0	0	0	0	0.366643	2.13053	5.86065	14.0293	0
hsa-miR-4485-3p	3p	MIMAT0019019	UAACGGCCGCGGUACCCUAA	AACGGC	20	Yes	-	non-canonical_miRNA	hsa-mir-4485	MI0016846	AGAGGCACCGCCUGCCCAGUGACAUGCGUUUAACGGCCGCGGUACCCUAACUGUGCA	chr11:10508270-10508326(-)	-	-	4485	p1@MTRNR2L2,p1@MTRNR2L8	NM_001190702	1.95023	3.86435	0.151391	0.413883	3.53958	1.58935	8.16904	30.3752	2.1333	0	25.6326	3.66667	15.2425	0.366643	0.266316	1.30237	0	0
hsa-miR-4488	5p	MIMAT0019022	AGGGGGCGGGCUCCGGCG	GGGGGC	18	NO	-	non-canonical_miRNA	hsa-mir-4488	MI0016849	GGUAGGGGGCGGGCUCCGGCGCUGGGACCCCACUAGGGUGGCGCCUUGGCCCCGCCCCGCCC	chr11:61508596-61508657(+)	MIPF0001623	mir-4488	4488	Unknown	Unknown	5.39214	41.9949	3.8683e-06	0.00125591	10.1655	4.77333	226.01	30.3752	187.73	5615.66	42.1107	787.81	1.90531	1.46657	0.798947	52.0947	89.4367	18.4912
hsa-miR-4489	5p	MIMAT0019023	UGGGGCUAGUGAUGCAGGACG	GGGGCU	21	NO	-	non-canonical_miRNA	hsa-mir-4489	MI0016850	GGGGGUGGGGCUAGUGAUGCAGGACGCUGGGGACUGGAGAAGUCCUGCCUGACCCUGUCCCA	chr11:65649192-65649253(+)	-	-	4489	p1@SIPA1	NM_006747	1.65229	3.14332	0.339531	0.615834	0.850759	-0.80153	5.44603	0	0.533325	0	1.8309	2.61905	2.22286	0	0	0.651184	0	0
hsa-miR-4492	5p	MIMAT0019027	GGGGCUGGGCGCGCGCC	GGGCUG	17	NO	-	non-canonical_miRNA	hsa-mir-4492	MI0016854	CUGCAGCGUGCUUCUCCAGGCCCCGCGCGCGGACAGACACACGGACAAGUCCCGCCAGGGGCUGGGCGCGCGCCAGCCGG	chr11:118910708-118910787(+)	-	-	4492	Unknown	Unknown	1.75393	3.37277	0.122127	0.367135	5.50834	3.75441	7.62444	2.05934	13.3331	214.004	9.15451	26.1905	0	1.09993	0.266316	14.9772	20.4594	45.0724
hsa-miR-4497	5p	MIMAT0019032	CUCCGGGACGGCUGGGC	UCCGGG	17	NO	-	non-canonical_miRNA	hsa-mir-4497	MI0016859	ACCUCCGGGACGGCUGGGCGCCGGCGGCCGGGAGAUCCGCGCUUCCUGAAUCCCGGCCGGCCCGCCCGGCGCCCGUCCGCCCGCGGGUC	chr12:109833348-109833436(+)	-	-	4497	Unknown	Unknown	1.25289	2.38318	0.21186	0.496038	8.06131	6.80842	138.874	8.23734	7.46654	1135.92	212.385	99.5238	0.952655	3.29979	4.26105	22.7914	355.409	286.614
hsa-miR-449a	5p	MIMAT0001541	UGGCAGUGUAUUGUUAGCUGGU	GGCAGU	22	NO	Mature_miRNA	canonical_conserved_miRNA	hsa-mir-449a	MI0001648	CUGUGUGUGAUGAGCUGGCAGUGUAUUGUUAGCUGGUUGAAUAUGUGAAUGGCAUCGGCUAACAUGCAACUGCUGUCUUAUUGCAUAUACA	chr5:55170532-55170622(-)	MIPF0000133	mir-449	449a,449b,449c	p@chr5:54472341..54472349,-	curation	0.801965	1.74347	0.599533	0.821302	1.87016	1.0682	0	1.5445	0	0	21.9708	0	0	0	0	0	12.2756	0
hsa-miR-449c-5p	5p	MIMAT0010251	UAGGCAGUGUAUUGCUAGCGGCUGU	AGGCAG	25	Yes	Mature_miRNA	canonical_conserved_miRNA	hsa-mir-449c	MI0003823	GCUGGGAUGUGUCAGGUAGGCAGUGUAUUGCUAGCGGCUGUUAAUGAUUUUAACAGUUGCUAGUUGCACUCCUCUCUGUUGCAUUCAGAAGC	chr5:55172262-55172353(-)	MIPF0000133	mir-449	449a,449b,449c	p@chr5:54472341..54472349,-	curation	2.2364	4.71219	0.307923	0.584956	5.79749	3.56109	0	0	1.06665	0	331.393	2.09524	1.90531	0	1.33158	1.95355	0	65.875
hsa-miR-4503	5p	MIMAT0019039	UUUAAGCAGGAAAUAGAAUUUA	UUAAGC	22	NO	-	non-canonical_miRNA	hsa-mir-4503	MI0016866	ACAAUGUAGAUAUUUAAGCAGGAAAUAGAAUUUACAUAUAAAUUUCUAUUUGUUUCUAUUUCCUGCUUAAAUAUCUACAUUGC	chr14:36952309-36952391(-)	-	-	4503	p1@SLC25A21	NM_001171170	4.20579	18.4531	0.0481055	0.24966	1.25356	-2.95223	0	5.14834	0.533325	0	0	7.85715	0.317552	0	0	0	0	0
hsa-miR-4507	5p	MIMAT0019044	CUGGGUUGGGCUGGGCUGGG	UGGGUU	20	NO	-	non-canonical_miRNA	hsa-mir-4507	MI0016871	UCUGGGCUGAGCCGAGCUGGGUUAAGCCGAGCUGGGUUGGGCUGGGCUGGGU	chr14:105858124-105858175(-)	-	-	4507,4537,4538,4539	Unknown	Unknown	0.669632	1.59067	1	1	-0.301645	-0.971277	1.63381	1.5445	0.533325	0	0	0.52381	0	0	0	0	0	3.46711
hsa-miR-4508	5p	MIMAT0019045	GCGGGGCUGGGCGCGCG	CGGGGC	17	NO	-	non-canonical_miRNA	hsa-mir-4508	MI0016872	AGGACCCAGCGGGGCUGGGCGCGCGGAGCAGCGCUGGGUGCAGCGCCUGCGCCGGCAGCUGCAAGGGCCG	chr15:23562062-23562131(-)	-	-	4508	Unknown	Unknown	2.51947	5.73373	0.159002	0.417681	9.93508	7.41561	1109.36	97.8184	13.8664	3889.92	47.6034	714.476	4.76328	0.366643	1.33158	8.46539	46.1797	963.856
hsa-miR-450a-2-3p	3p	MIMAT0031074	AUUGGGGACAUUUUGCAUUCAU	UUGGGG	22	Yes	Star_miRNA	canonical_conserved_miRNA	hsa-mir-450a-2	MI0003187	CCAAAGAAAGAUGCUAAACUAUUUUUGCGAUGUGUUCCUAAUAUGUAAUAUAAAUGUAUUGGGGACAUUUUGCAUUCAUAGUUUUGUAUCAAUAAUAUGG	chrX:134540508-134540607(-)	MIPF0000128	mir-450	424,450a-1,450a-2,503,542,450b	p@chrX:133683665..133683681,-	curation	2.3427	5.0725	0.15493	0.413883	1.36812	-0.974578	0	2.05934	4.79992	0	0	7.85715	0.952655	0.366643	1.06526	0	0	0
hsa-miR-450a-5p	5p	MIMAT0001545	UUUUGCGAUGUGUUCCUAAUAU	UUUGCG	22	Yes	Mature_miRNA	canonical_conserved_miRNA	hsa-mir-450a-1	MI0001652	AAACGAUACUAAACUGUUUUUGCGAUGUGUUCCUAAUAUGCACUAUAAAUAUAUUGGGAACAUUUUGCAUGUAUAGUUUUGUAUCAAUAUA	chrX:134540341-134540431(-)	MIPF0000128	mir-450	424,450a-1,450a-2,503,542,450b	p@chrX:133683665..133683681,-	curation	-0.705193	0.61336	0.540459	0.778709	3.9073	4.61249	18.5165	13.9005	19.1997	13.049	7.32361	17.2857	3.17552	58.6629	46.0726	20.8379	0	17.3355
hsa-miR-450a-5p	5p	MIMAT0001545	UUUUGCGAUGUGUUCCUAAUAU	UUUGCG	22	Yes	Mature_miRNA	canonical_conserved_miRNA	hsa-mir-450a-2	MI0003187	CCAAAGAAAGAUGCUAAACUAUUUUUGCGAUGUGUUCCUAAUAUGUAAUAUAAAUGUAUUGGGGACAUUUUGCAUUCAUAGUUUUGUAUCAAUAAUAUGG	chrX:134540508-134540607(-)	MIPF0000128	mir-450	424,450a-1,450a-2,503,542,450b	p@chrX:133683665..133683681,-	curation	-0.7088	0.611829	0.537147	0.77537	3.9073	4.6161	18.5165	13.9005	19.1997	13.049	7.32361	17.2857	3.17552	59.0295	46.0726	20.8379	0	17.3355
hsa-miR-450b-5p	5p	MIMAT0004909	UUUUGCAAUAUGUUCCUGAAUA	UUUGCA	22	Yes	Mature_miRNA	canonical_conserved_miRNA	hsa-mir-450b	MI0005531	GCAGAAUUAUUUUUGCAAUAUGUUCCUGAAUAUGUAAUAUAAGUGUAUUGGGAUCAUUUUGCAUCCAUAGUUUUGUAU	chrX:134540185-134540262(-)	MIPF0000128	mir-450	424,450a-1,450a-2,503,542,450b	p@chrX:133683665..133683681,-	curation	-2.1698	0.222241	0.0337834	0.216811	5.23402	7.40382	31.0424	55.6021	77.3321	16.9638	0	43.4762	64.463	562.064	294.279	72.9326	21.0439	0
hsa-miR-4510	5p	MIMAT0019047	UGAGGGAGUAGGAUGUAUGGUU	GAGGGA	22	NO	-	non-canonical_miRNA	hsa-mir-4510	MI0016876	GUGUAUGUGAGGGAGUAGGAUGUAUGGUUGUUAGAUAGACAACUACAAUCUUUUCUCACAACAGACAG	chr15:35926856-35926923(+)	MIPF0001467	mir-4510	4510	Unknown	Unknown	0.623928	1.54106	0.697406	0.873408	2.0721	1.44818	0.544603	2.57417	11.1998	2.60981	3.6618	4.19048	7.93879	0	0.532632	0.651184	2.33821	4.62281
hsa-miR-4511	5p	MIMAT0019048	GAAGAACUGUUGCAUUUGCCCU	AAGAAC	22	NO	-	non-canonical_miRNA	hsa-mir-4511	MI0016877	AAAAAAAAGGGAAAGAAGAACUGUUGCAUUUGCCCUGCACUCAGUUUGCACAGGGUAAAUGCAAUAGUUCUUCUUUCCCUUUUUUUA	chr15:65719246-65719332(-)	-	-	4511	p1@DENND4A	ENST00000443035.3	-0.250987	0.840321	0.878166	0.957003	1.16274	1.41373	2.17841	1.5445	1.59997	0	0	7.33334	0.317552	1.09993	1.86421	0	12.2756	0
hsa-miR-4516	5p	MIMAT0019053	GGGAGAAGGGUCGGGGC	GGAGAA	17	NO	-	non-canonical_miRNA	hsa-mir-4516	MI0016882	AGGGAGAAGGGUCGGGGCAGGGAGGGCAGGGCAGGCUCUGGGGUGGGGGGUCUGUGAGUCAGCCACGGCUCUGCCCACGUCUCCCC	chr16:2133119-2133204(+)	-	-	3180-5,4516	Unknown	Unknown	1.84945	3.60362	0.0980555	0.326094	5.77386	3.92441	43.0236	3.60384	7.46654	223.139	27.4635	23.0476	1.58776	1.09993	0.266316	3.9071	28.6431	56.6294
hsa-miR-451a	5p	MIMAT0001631	AAACCGUUACCAUUACUGAGUU	AACCGU	22	NO	Mature_miRNA	canonical_conserved_miRNA	hsa-mir-451a	MI0001729	CUUGGGAAUGGCAAGGAAACCGUUACCAUUACUGAGUUUAGUAAUGGUAAUGGUUCUCUUGCUAUACCCAGA	chr17:28861369-28861440(-)	MIPF0000148	mir-451	144,451a,451b,4732	p1@MIR4732	ENST00000582320.2	3.38621	10.4557	0.000206619	0.0154577	17.4584	14.0722	137368	106222	4737.52	37651.1	15383.2	779230	29465.6	5317.06	3081.27	11250.5	21419.8	32816.2
hsa-miR-451b	5p	MIMAT0019840	UAGCAAGAGAACCAUUACCAUU	AGCAAG	22	NO	-	non-canonical_miRNA	hsa-mir-451b	MI0017360	UGGGUAUAGCAAGAGAACCAUUACCAUUACUAAACUCAGUAAUGGUAACGGUUUCCUUGCCAUUCCCA	chr17:28861371-28861438(+)	MIPF0000148	mir-451	144,451a,451b,4732	Unknown	Unknown	3.36224	10.2833	0.0859128	0.311075	2.04263	-1.31961	3.26762	2.57417	0	1.3049	0	16.7619	0.317552	0	0	0	0	2.3114
hsa-miR-452-5p	5p	MIMAT0001635	AACUGUUUGCAGAGGAAACUGA	ACUGUU	22	Yes	Mature_miRNA	canonical_conserved_miRNA	hsa-mir-452	MI0001733	GCUAAGCACUUACAACUGUUUGCAGAGGAAACUGAGACUUUGUAACUAUGUCUCAGUCUCAUCUGCAAAGAAGUAAGUGCUUUGC	chrX:151959628-151959712(-)	MIPF0000287	mir-452	224,452	p1@GABRE	NM_004961	1.41559	2.6677	0.130519	0.380616	8.64429	7.22869	392.114	1107.92	250.129	82.8614	292.944	273.952	140.04	45.0971	237.021	44.2805	353.07	79.7434
hsa-miR-4521	5p	MIMAT0019058	GCUAAGGAAGUCCUGUGCUCAG	CUAAGG	22	NO	-	non-canonical_miRNA	hsa-mir-4521	MI0016887	UCGGCUAAGGAAGUCCUGUGCUCAGUUUUGUAGCAUCAAAACUAGGAUUUCUCUUGUUAC	chr17:8186945-8187004(+)	-	-	4521	Unknown	Unknown	-1.39296	0.380783	0.264617	0.543655	2.67928	4.07223	13.6151	3.089	13.3331	5.87207	0	1.57143	23.8164	4.76636	3.72842	9.11657	36.2423	23.114
hsa-miR-4529-3p	3p	MIMAT0019068	AUUGGACUGCUGAUGGCCCGU	UUGGAC	21	NO	-	non-canonical_miRNA	hsa-mir-4529	MI0016896	AUGACAGGCCAUCAGCAGUCCAAUGAAGACAUGAAGACCCAAUGUCUUCAUUGGACUGCUGAUGGCCCGUCACUGGGA	chr18:55479221-55479298(+)	MIPF0001451	mir-4529	4529	p@chr18:53145002..53145011,+	ENST00000587660.1	-4.64473	0.0399758	0.0389985	0.221078	-3.96253	0.682201	0	0	0	0	0	0	0.317552	2.19986	0.798947	0	5.84554	0
hsa-miR-4536-5p	5p	MIMAT0019078	UGUGGUAGAUAUAUGCACGAU	GUGGUA	21	Yes	-	non-canonical_miRNA	hsa-mir-4536-1	MI0016906	AUGUGGUAGAUAUAUGCACGAUAUAUAUACUGCCCUGCUUUUAUACAUACAUACAUACAUACCUAUAUCGUGCAUAUAUCUACCACAU	chrX:55451495-55451582(-)	MIPF0001319	mir-4536	4536-1	Unknown	Unknown	-1.4776	0.359086	0.435231	0.698376	-0.657785	0.819815	0	0	3.19995	0	0	0	4.44572	0	5.32632	0	0	0
hsa-miR-4536-5p	5p	MIMAT0019078	UGUGGUAGAUAUAUGCACGAU	GUGGUA	21	Yes	-	non-canonical_miRNA	hsa-mir-4536-2	MI0019149	AUGUGGUAGAUAUAUGCACGAUAUAGGUAUGUAUGUAUGUAUGUAUAAAAGCAGGGCAGUAUAUAUAUCGUGCAUAUAUCUACCACAU	chrX:55451495-55451582(+)	MIPF0001319	mir-4536	4536-2	Unknown	Unknown	-1.4776	0.359086	0.435231	0.698376	-0.657785	0.819815	0	0	3.19995	0	0	0	4.44572	0	5.32632	0	0	0
hsa-miR-454-3p	3p	MIMAT0003885	UAGUGCAAUAUUGCUUAUAGGGU	AGUGCA	23	Yes	Mature_miRNA	canonical_conserved_miRNA	hsa-mir-454	MI0003820	UCUGUUUAUCACCAGAUCCUAGAACCCUAUCAAUAUUGUCUCUGCUGUGUAAAUAGUUCUGAGUAGUGCAAUAUUGCUUAUAGGGUUUUGGUGUUUGGAAAGAACAAUGGGCAGG	chr17:59137758-59137872(-)	MIPF0000174	mir-454	454	p1@SKA2	ENST00000580541.1	-3.04212	0.121403	0.0119094	0.141617	2.29128	5.33341	2.17841	10.2967	5.86657	8.48188	0	1.57143	16.1951	94.2272	47.1379	54.0483	13.4447	16.1798
hsa-miR-454-5p	5p	MIMAT0003884	ACCCUAUCAAUAUUGUCUCUGC	CCCUAU	22	Yes	Star_miRNA	canonical_conserved_miRNA	hsa-mir-454	MI0003820	UCUGUUUAUCACCAGAUCCUAGAACCCUAUCAAUAUUGUCUCUGCUGUGUAAAUAGUUCUGAGUAGUGCAAUAUUGCUUAUAGGGUUUUGGUGUUUGGAAAGAACAAUGGGCAGG	chr17:59137758-59137872(-)	MIPF0000174	mir-454	454	p1@SKA2	ENST00000580541.1	-0.762859	0.589327	0.626269	0.84136	1.15086	1.91371	0	3.089	0.533325	0	0	8.90477	0.952655	14.2991	2.13053	4.55829	0	0
hsa-miR-455-3p	3p	MIMAT0004784	GCAGUCCAUGGGCAUAUACAC	CAGUCC	21	Yes	Mature_miRNA	canonical_conserved_miRNA	hsa-mir-455	MI0003513	UCCCUGGCGUGAGGGUAUGUGCCUUUGGACUACAUCGUGGAAGCCAGCACCAUGCAGUCCAUGGGCAUAUACACUUGCCUCAAGGCCUAUGUCAUC	chr9:114209434-114209529(+)	MIPF0000129	mir-455	455	p1@COL27A1	XM_011519139.1	0.675644	1.59731	0.533816	0.774869	5.31451	4.63887	2.72301	80.8289	97.5984	5.21962	45.7725	6.28572	103.839	2.19986	14.3811	28.0009	0	0
hsa-miR-455-5p	5p	MIMAT0003150	UAUGUGCCUUUGGACUACAUCG	AUGUGC	22	Yes	Star_miRNA	canonical_conserved_miRNA	hsa-mir-455	MI0003513	UCCCUGGCGUGAGGGUAUGUGCCUUUGGACUACAUCGUGGAAGCCAGCACCAUGCAGUCCAUGGGCAUAUACACUUGCCUCAAGGCCUAUGUCAUC	chr9:114209434-114209529(+)	MIPF0000129	mir-455	455	p1@COL27A1	XM_011519139.1	-0.0508037	0.965398	0.95984	0.995238	6.82855	6.87936	37.033	232.705	281.062	48.9339	67.7434	13.6191	386.143	38.1309	192.813	53.3971	0	34.6711
hsa-miR-4645-3p	3p	MIMAT0019706	AGACAGUAGUUCUUGCCUGGUU	GACAGU	22	NO	-	non-canonical_miRNA	hsa-mir-4645	MI0017272	UGAUAGGGAAACCAGGCAAGAAAUAUUGUCUCCUCAAGUUGCGACGAGACAGUAGUUCUUGCCUGGUUUCUCUAUCA	chr6:2854031-2854107(-)	-	-	4645	Unknown	Unknown	-1.77069	0.293069	0.185591	0.463502	1.87065	3.64133	0	2.05934	1.59997	17.6162	0	0	26.9919	20.8986	25.3	0.651184	0	0
hsa-miR-4646-5p	5p	MIMAT0019707	ACUGGGAAGAGGAGCUGAGGGA	CUGGGA	22	NO	-	non-canonical_miRNA	hsa-mir-4646	MI0017273	ACUGGGAAGAGGAGCUGAGGGACAUUGCGGAGAGGGUCUCACAUUGUCCCUCUCCCUUCCCAG	chr6:31701029-31701091(-)	-	-	4646	p1@ABHD16A	ENST00000482224.1	3.6827	12.8412	0.0501101	0.255535	1.68357	-1.99913	8.71364	1.5445	1.06665	1.95736	0	5.2381	0.952655	0	0	0	0	0
hsa-miR-4647	5p	MIMAT0019709	GAAGAUGGUGCUGUGCUGAGGAA	AAGAUG	23	NO	-	non-canonical_miRNA	hsa-mir-4647	MI0017274	CCAGGAGGGUGAAGAUGGUGCUGUGCUGAGGAAAGGGGAUGCAGAGCCCUGCCCAGCACCACCACCUCCUAUGCUCCUGG	chr6:44254206-44254285(-)	-	-	4647	p1@SLC35B2	NM_178148	3.90349	14.9647	0.0230548	0.189393	2.45637	-1.44712	4.35682	3.60384	4.2666	11.0917	7.32361	2.09524	1.58776	0	0	0	0	0
hsa-miR-4648	5p	MIMAT0019710	UGUGGGACUGCAAAUGGGAG	GUGGGA	20	NO	-	non-canonical_miRNA	hsa-mir-4648	MI0017275	UGUGGGACUGCAAAUGGGAGCUCAGCACCUGCCUGCCACCCACGCAGACCAGCCCCUGCUCUGUUCCCACAG	chr7:2527074-2527145(+)	-	-	4648	p1@LFNG	ENST00000222725.5	5.22558	37.4158	0.0183601	0.161193	1.26305	-3.96253	0.544603	1.02967	1.06665	0	10.9854	1.57143	0	0	0	0	0	0
hsa-miR-4652-5p	5p	MIMAT0019716	AGGGGACUGGUUAAUAGAACUA	GGGGAC	22	Yes	-	non-canonical_miRNA	hsa-mir-4652	MI0017280	UAUUGGACGAGGGGACUGGUUAAUAGAACUAACUAACCAGAACUAUUUUGUUCUGUUAACCCAUCCCCUCAUCUAAUA	chr7:93716928-93717005(+)	-	-	4652	p@chr7:93269596..93269602,+	ENST00000455502.1	4.3525	20.4284	0.0632323	0.279185	0.389971	-3.96253	0	0	0	0	9.15451	0	0	0	0	0	0	0
hsa-miR-4657	5p	MIMAT0019724	AAUGUGGAAGUGGUCUGAGGCAU	AUGUGG	23	NO	-	non-canonical_miRNA	hsa-mir-4657	MI0017285	AAUGUGGAAGUGGUCUGAGGCAUAUAGAGUAUAUGCCAAGAACACUACCAUAU	chr7:44881748-44881800(-)	MIPF0002009	mir-4657	4657	p1@PURB	NM_033224	2.40775	5.30646	0.138282	0.391762	1.83935	-0.568402	0	1.5445	0.533325	0	7.32361	12.0476	1.58776	0.366643	0.266316	1.30237	0	0
hsa-miR-4659a-3p	3p	MIMAT0019727	UUUCUUCUUAGACAUGGCAACG	UUCUUC	22	Yes	-	non-canonical_miRNA	hsa-mir-4659a	MI0017287	GAAACUGCUGAAGCUGCCAUGUCUAAGAAGAAAACUUUGGAGAAAAAUUUUCUUCUUAGACAUGGCAACGUCAACAGUUUC	chr8:6745164-6745244(+)	MIPF0001256	mir-4659	4659a,4659b	p1@AGPAT5	ENST00000523234.1	2.55867	5.89163	0.10942	0.345559	2.18143	-0.377233	2.17841	1.02967	0.533325	9.78678	7.32361	6.28572	0.317552	1.09993	1.33158	1.30237	0	0
hsa-miR-4660	5p	MIMAT0019728	UGCAGCUCUGGUGGAAAAUGGAG	GCAGCU	23	NO	-	non-canonical_miRNA	hsa-mir-4660	MI0017288	ACUCCUUCUGCAGCUCUGGUGGAAAAUGGAGAAGACUUUUCCUUUCCUCCAUCUCCCCCAGGGCCUGGUGGAGU	chr8:9048445-9048518(+)	MIPF0001460	mir-4660	4660	p@chr8:8886506..8886510,+	ENST00000522612.1	0.71262	1.63878	0.723164	0.89047	1.16303	0.450405	3.81222	4.63351	2.1333	0	0	2.09524	1.27021	0	0	1.30237	5.26098	0
hsa-miR-4661-5p	5p	MIMAT0019729	AACUAGCUCUGUGGAUCCUGAC	ACUAGC	22	Yes	Mature_miRNA	canonical_hsa-specific_miRNA	hsa-mir-4661	MI0017289	UUUACUCUGAACUAGCUCUGUGGAUCCUGACAGACAGCCUGAUAGACAGGAUCCACAGAGCUAGUCCAGAGUAAA	chr8:91205485-91205559(+)	-	-	4661	p@chr8:92129810..92129814,+	ENST00000448384.2	0.22406	1.16802	0.878373	0.957003	1.37256	1.1485	0	1.02967	5.86657	0	3.6618	4.71429	1.58776	3.29979	0.798947	7.16302	0	0
hsa-miR-4664-3p	3p	MIMAT0019738	CUUCCGGUCUGUGAGCCCCGUC	UUCCGG	22	Yes	Star_miRNA	canonical_hsa-specific_miRNA	hsa-mir-4664	MI0017294	GUUGGGGGCUGGGGUGCCCACUCCGCAAGUUAUCACUGAGCGACUUCCGGUCUGUGAGCCCCGUCCUCCGC	chr8:143733083-143733153(-)	-	-	4664	p1@FAM83H	ENST00000388913.3	-1.55047	0.341399	0.193181	0.468289	2.98799	4.53846	9.25825	3.60384	7.46654	0	0	26.1905	2.85797	14.6657	15.18	14.326	74.8229	17.3355
hsa-miR-4665-5p	5p	MIMAT0019739	CUGGGGGACGCGUGAGCGCGAGC	UGGGGG	23	NO	-	non-canonical_miRNA	hsa-mir-4665	MI0017295	CUCGAGGUGCUGGGGGACGCGUGAGCGCGAGCCGCUUCCUCACGGCUCGGCCGCGGCGCGUAGCCCCCGCCACAUCGGG	chr9:6007826-6007904(+)	-	-	4665	p1@MIR4665	curation	2.81691	7.04653	0.100313	0.328971	1.11526	-1.70165	4.35682	3.089	0	0.652452	1.8309	2.61905	1.27021	0	0	0	0	0
hsa-miR-4666a-5p	5p	MIMAT0019741	AUACAUGUCAGAUUGUAUGCC	UACAUG	21	NO	-	non-canonical_miRNA	hsa-mir-4666a	MI0017296	AUCACUUAAAUACAUGUCAGAUUGUAUGCCUACAAAAUCCCUCCAGACUGGCAUACAAUCUGACAUGUAUUUAAGAGAU	chr1:228462074-228462152(+)	-	-	4666a	p1@HIST3H2BB	curation	-5.05039	0.0301774	0.0236754	0.190577	-3.96253	1.08786	0	0	0	0	0	0	0.635103	0	0	0	0	12.7127
hsa-miR-4667-5p	5p	MIMAT0019743	ACUGGGGAGCAGAAGGAGAACC	CUGGGG	22	Yes	-	non-canonical_miRNA	hsa-mir-4667	MI0017297	UGACUGGGGAGCAGAAGGAGAACCCAAGAAAAGCUGACUUGGAGGUCCCUCCUUCUGUCCCCACAG	chr9:35608094-35608159(+)	MIPF0001390	mir-4667	4667	p1@TESK1	NM_006285	1.92692	3.80243	0.233601	0.517108	0.973413	-0.953509	1.08921	0.514834	3.19995	0	1.8309	4.71429	1.90531	0	0.532632	0	0	0
hsa-miR-4668-5p	5p	MIMAT0019745	AGGGAAAAAAAAAAGGAUUUGUC	GGGAAA	23	Yes	-	non-canonical_miRNA	hsa-mir-4668	MI0017298	AGGGAAAAAAAAAAGGAUUUGUCUUGUAGCCAGGAUAUUGUUUUAAAGAAAAUCCUUUUUGUUUUUCCAG	chr9:111932100-111932169(+)	-	-	4668	p1@UGCG	ENST00000374279.3	1.08033	2.11453	0.532889	0.774869	0.972861	-0.107473	2.17841	1.02967	1.06665	0	1.8309	5.2381	4.12817	0.733286	0	0	0	0
hsa-miR-4669	5p	MIMAT0019749	UGUGUCCGGGAAGUGGAGGAGG	GUGUCC	22	NO	-	non-canonical_miRNA	hsa-mir-4669	MI0017300	GCCUCCCUUCACUUCCUGGCCAUCCAGGCAUCUGUGUCUGUGUCCGGGAAGUGGAGGAGGGC	chr9:134379411-134379472(+)	-	-	4669	p1@RXRA	NM_002957	8.66507	405.925	3.3429e-06	0.00125591	4.70254	-3.96253	3.81222	17.5044	0	48.2815	20.1399	66	0	0	0	0	0	0
hsa-miR-4671-5p	5p	MIMAT0019752	ACCGAAGACUGUGCGCUAAUCU	CCGAAG	22	NO	-	non-canonical_miRNA	hsa-mir-4671	MI0017302	UAUUUUAAGACCGAAGACUGUGCGCUAAUCUCUUAGCACUGAAGAUUAGUGCAUAGUCUUUGGUCUCAAAAUA	chr1:234306467-234306539(+)	-	-	4671	p1@SLC35F3	ENST00000366617.3	-5.6272	0.0202322	0.0092494	0.132792	-3.96253	1.66467	0	0	0	0	0	0	0	0	0	0	18.7057	0
hsa-miR-4674	5p	MIMAT0019756	CUGGGCUCGGGACGCGCGGCU	UGGGCU	21	NO	-	non-canonical_miRNA	hsa-mir-4674	MI0017305	CCCAGGCGCCCGCUCCCGACCCACGCCGCGCCGCCGGGUCCCUCCUCCCCGGAGAGGCUGGGCUCGGGACGCGCGGCUCAGCUCGGG	chr9:136546173-136546259(-)	-	-	4674	Unknown	Unknown	-6.06267	0.0149607	0.00456455	0.105854	-3.96253	2.10014	0	0	0	0	0	0	0	0	0.266316	0	25.1358	0
hsa-miR-4676-3p	3p	MIMAT0019759	CACUGUUUCACCACUGGCUCUU	ACUGUU	22	Yes	-	non-canonical_miRNA	hsa-mir-4676	MI0017307	UGAAUGAAAGAGCCAGUGGUGAGACAGUGAGUUGAUUACUUCUCACUGUUUCACCACUGGCUCUUUGGUUCA	chr10:72721029-72721100(+)	-	-	4676	p1@MCU	ENST00000603649.1	1.00477	2.00662	0.570456	0.794156	0.79242	-0.212347	7.07984	1.5445	0.533325	0	0	0.52381	0.635103	1.09993	2.13053	0.651184	0	0
hsa-miR-4677-3p	3p	MIMAT0019761	UCUGUGAGACCAAAGAACUACU	CUGUGA	22	Yes	Mature_miRNA	canonical_conserved_miRNA	hsa-mir-4677	MI0017308	GCAAAGCAGCAAUUGUUCUUUGGUCUUUCAGCCAUGACCUGACCUUCUGUCUGUGAGACCAAAGAACUACUUUGCUUGGC	chr1:243346176-243346255(+)	MIPF0001848	mir-4677	4677	p1@SDCCAG8	ENST00000366541.3	-1.03529	0.487916	0.411403	0.675727	2.73036	3.76566	4.35682	10.8115	3.19995	0	0	20.4286	15.8776	14.6657	24.2347	26.0474	0	0
hsa-miR-4684-3p	3p	MIMAT0019770	UGUUGCAAGUCGGUGGAGACGU	GUUGCA	22	NO	-	non-canonical_miRNA	hsa-mir-4684	MI0017316	GCACCAGGGGUACCUCUCUACUGACUUGCAACAUACAUUUGUCUUGGUGUGUUGCAAGUCGGUGGAGACGUACCCUUGGUGC	chr1:22719517-22719598(+)	-	-	4684	p1@EPHB2	ENST00000544305.1	1.95053	3.86516	0.234263	0.517397	0.951801	-0.998729	0	4.63351	2.1333	0	3.6618	1.04762	0.635103	0.366643	1.33158	0	0	0
hsa-miR-4685-5p	5p	MIMAT0019771	CCCAGGGCUUGGAGUGGGGCAAGGUU	CCAGGG	26	NO	-	non-canonical_miRNA	hsa-mir-4685	MI0017317	UAGCCCAGGGCUUGGAGUGGGGCAAGGUUGUUGGUGAUAUGGCUUCCUCUCCCUUCCUGCCCUGGCUAG	chr10:98431292-98431360(-)	-	-	4685	p1@HPS1	ENST00000338546.5	-1.2574	0.418296	0.504862	0.75189	-0.659648	0.597755	1.63381	0.514834	0	0	0	1.04762	0	0	0	0	8.76831	0
hsa-miR-4707-3p	3p	MIMAT0019808	AGCCCGCCCCAGCCGAGGUUCU	GCCCGC	22	Yes	-	non-canonical_miRNA	hsa-mir-4707	MI0017340	GGUUCCGGAGCCCCGGCGCGGGCGGGUUCUGGGGUGUAGACGCUGCUGGCCAGCCCGCCCCAGCCGAGGUUCUCGGCACC	chr14:22956950-22957029(-)	-	-	4707	p1@HAUS4	ENST00000397409.4	-4.65058	0.039814	0.0390062	0.221078	-3.96253	0.688052	0	0	0	0	0	0	0	1.09993	1.06526	7.16302	0	0
hsa-miR-4709-3p	3p	MIMAT0019812	UUGAAGAGGAGGUGCUCUGUAGC	UGAAGA	23	NO	-	non-canonical_miRNA	hsa-mir-4709	MI0017342	CUGCUUCAACAACAGUGACUUGCUCUCCAAUGGUAUCCAGUGAUUCGUUGAAGAGGAGGUGCUCUGUAGCAG	chr14:74480133-74480204(-)	-	-	4709	p1@NPC2	ENST00000434013.2	0.949554	1.93128	0.570749	0.794156	0.750833	-0.198721	0	6.69284	2.66662	0	0	0	1.58776	1.83321	0.532632	0.651184	0	0
hsa-miR-4717-3p	3p	MIMAT0019830	ACACAUGGGUGGCUGUGGCCU	CACAUG	21	NO	-	non-canonical_miRNA	hsa-mir-4717	MI0017352	GGCAGUGUUUAGGCCACAGCCACCCAUGUGUAGGGGUGGCUACACAUGGGUGGCUGUGGCCUAAACACUGCC	chr16:2274620-2274691(+)	-	-	940,3677,4717	Unknown	Unknown	1.40471	2.64764	0.37623	0.640281	1.80951	0.4048	1.08921	4.11867	1.06665	13.049	0	1.04762	4.76328	0.733286	1.06526	0.651184	0	0
hsa-miR-4724-5p	5p	MIMAT0019841	AACUGAACCAGGAGUGAGCUUCG	ACUGAA	23	NO	-	non-canonical_miRNA	hsa-mir-4724	MI0017361	ACGCAAAAUGAACUGAACCAGGAGUGAGCUUCGUGUACAUUAUCUAUUAGAAAAUGAAGUACCUUCUGGUUCAGCUAGUCCCUGUGCGU	chr17:31534883-31534971(+)	-	-	4724	p1@RAB11FIP4	NM_032932	1.33223	2.51792	0.448058	0.700627	1.05245	-0.279784	2.17841	2.05934	7.46654	0	0	0	0.635103	1.09993	1.33158	1.30237	0	0
hsa-miR-4726-5p	5p	MIMAT0019845	AGGGCCAGAGGAGCCUGGAGUGG	GGGCCA	23	NO	-	non-canonical_miRNA	hsa-mir-4726	MI0017363	AGGGCCAGAGGAGCCUGGAGUGGUCGGGUCGACUGAACCCAGGUUCCCUCUGGCCGCA	chr17:38719691-38719748(+)	-	-	4726	p1@MLLT6	ENST00000325718.7	0.555572	1.46975	0.733935	0.898056	1.52804	0.972468	5.44603	2.57417	3.19995	0	5.4927	0.52381	0.635103	0	0.266316	0	10.522	0
hsa-miR-4732-3p	3p	MIMAT0019856	GCCCUGACCUGUCCUGUUCUG	CCCUGA	21	NO	-	non-canonical_miRNA	hsa-mir-4732	MI0017369	GAGGGAGCUGUAGAGCAGGGAGCAGGAAGCUGUGUGUGUCCAGCCCUGACCUGUCCUGUUCUGCCCCCAGCCCCUC	chr17:28861655-28861730(-)	-	-	144,451a,451b,4732	p1@MIR4732	ENST00000582320.2	6.66179	101.251	0.0014704	0.0613068	2.69926	-3.96253	25.0517	1.5445	0	0	0	11.5238	0	0	0	0	0	0
hsa-miR-4732-5p	5p	MIMAT0019855	UGUAGAGCAGGGAGCAGGAAGCU	GUAGAG	23	NO	-	non-canonical_miRNA	hsa-mir-4732	MI0017369	GAGGGAGCUGUAGAGCAGGGAGCAGGAAGCUGUGUGUGUCCAGCCCUGACCUGUCCUGUUCUGCCCCCAGCCCCUC	chr17:28861655-28861730(-)	-	-	144,451a,451b,4732	p1@MIR4732	ENST00000582320.2	3.24254	9.46456	0.00495443	0.107236	6.14304	2.90051	82.7796	8.75218	7.46654	5.87207	27.4635	290.714	42.5519	0.366643	0	0.651184	0	0
hsa-miR-4738-3p	3p	MIMAT0019867	UGAAACUGGAGCGCCUGGAGGA	GAAACU	22	NO	-	non-canonical_miRNA	hsa-mir-4738	MI0017376	GGUCGCAUUUCUCCUUCUUACCAGCGCGUUUUCAGUUUCAUAGGGAAGCCUUUCCAUGAAACUGGAGCGCCUGGAGGAGAAGGGGCC	chr17:75784521-75784607(-)	MIPF0001521	mir-4738	4738	p1@MIR4738	ENST00000586607.1	3.54785	11.6952	0.00873058	0.132792	4.41888	0.871034	52.2819	2.05934	3.73327	32.6226	0	36.6667	0.635103	0	1.06526	1.30237	7.5992	0
hsa-miR-4741	5p	MIMAT0019871	CGGGCUGUCCGGAGGGGUCGGCU	GGGCUG	23	NO	-	non-canonical_miRNA	hsa-mir-4741	MI0017379	CGGGCGGGGCGGGUCCGGCCGCCUCCGAGCCCGGCCGGCAGCCCCCGGCCUUAAAGCGCGGGCUGUCCGGAGGGGUCGGCUUUCCCACCG	chr18:22933349-22933438(+)	-	-	4741	p1@MIR4741	NM_002894	1.63556	3.10707	0.316618	0.593158	1.5751	-0.0604572	1.08921	2.57417	3.19995	7.17697	0	3.14286	2.22286	1.46657	1.33158	0	0	0
hsa-miR-4742-3p	3p	MIMAT0019873	UCUGUAUUCUCCUUUGCCUGCAG	CUGUAU	23	Yes	-	non-canonical_miRNA	hsa-mir-4742	MI0017380	UCAGGCAAAGGGAUAUUUACAGAUACUUUUUAAAAUUUGUUUGAGUUGAGGCAGAUUAAAUAUCUGUAUUCUCCUUUGCCUGCAG	chr1:224398227-224398311(-)	MIPF0001552	mir-4742	4742	p1@WDR26	NM_001115113	1.86229	3.63585	0.276033	0.549807	1.58981	-0.272481	0	0	0.533325	16.9638	0	0	0	1.09993	0.266316	3.25592	0	0
hsa-miR-4744	5p	MIMAT0019875	UCUAAAGACUAGACUUCGCUAUG	CUAAAG	23	NO	-	non-canonical_miRNA	hsa-mir-4744	MI0017382	GUAAUCACAUCUAAAGACUAGACUUCGCUAUGACCAGGCCAUAGUAAACAUCAUAGUAUGUCUAGUCUUUAGGUUUGAUUAC	chr18:49049687-49049768(-)	-	-	4744	p1@DYM	ENST00000442713.2	2.75988	6.7734	0.153172	0.413883	0.260861	-2.49902	6.53523	0	0	0	0	0	0	0	0.532632	0	0	0
hsa-miR-4746-5p	5p	MIMAT0019880	CCGGUCCCAGGAGAACCUGCAGA	CGGUCC	23	Yes	-	non-canonical_miRNA	hsa-mir-4746	MI0017385	GUGUCUGUGCCGGUCCCAGGAGAACCUGCAGAGGCAUCGGGUCAGCGGUGCUCCUGCGGGCCGACACUCAC	chr19:4445978-4446048(+)	-	-	4746	Unknown	Unknown	2.44278	5.43689	0.121475	0.367135	2.24723	-0.19555	5.99063	2.05934	1.06665	0	3.6618	15.1905	0.317552	2.5665	1.06526	0.651184	0	0
hsa-miR-4750-5p	5p	MIMAT0019887	CUCGGGCGGAGGUGGUUGAGUG	UCGGGC	22	NO	-	non-canonical_miRNA	hsa-mir-4750	MI0017389	CGCUCGGGCGGAGGUGGUUGAGUGCCGACUGGCGCCUGACCCACCCCCUCCCGCAG	chr19:49888175-49888230(+)	-	-	4750	p2@TBC1D17	ENST00000535102.2	4.74541	26.8232	0.00877139	0.132792	2.36018	-2.38522	0.544603	1.5445	4.79992	19.5736	0	3.66667	0.635103	0	0	0	0	0
hsa-miR-4753-5p	5p	MIMAT0019890	CAAGGCCAAAGGAAGAGAACAG	AAGGCC	22	Yes	-	non-canonical_miRNA	hsa-mir-4753	MI0017392	AUAUCUACACAAGGCCAAAGGAAGAGAACAGAUAUAUCCACAGUACACUUGGCUGUUCUCUUUCUUUAGCCUUGUGUAGAUAU	chr1:235190034-235190116(-)	-	-	4753	p1@ARID4B	ENST00000491632.1	1.6092	3.05083	0.39474	0.65835	0.700972	-0.908229	4.35682	1.5445	0	0	0	3.14286	0.635103	0	0.532632	0.651184	0	1.1557
hsa-miR-4755-3p	3p	MIMAT0019896	AGCCAGGCUCUGAAGGGAAAGU	GCCAGG	22	Yes	-	non-canonical_miRNA	hsa-mir-4755	MI0017395	AGAUUCAGCUUUCCCUUCAGAGCCUGGCUUUGGCAUCUAUGAAAGCCAGGCUCUGAAGGGAAAGUUGAAUCU	chr20:34049119-34049190(+)	-	-	4755	p1@RALY	ENST00000333552.5	1.56002	2.94858	0.349186	0.626226	1.47372	-0.0863001	5.44603	2.05934	0	0	0	8.38096	0.635103	1.83321	1.86421	0.651184	0	0
hsa-miR-4758-5p	5p	MIMAT0019903	GUGAGUGGGAGCCGGUGGGGCUG	UGAGUG	23	NO	-	non-canonical_miRNA	hsa-mir-4758	MI0017399	GGUGAGUGGGAGCCGGUGGGGCUGGAGUAAGGGCACGCCCGGGGCUGCCCCACCUGCUGACCACCCUCCCC	chr20:62332487-62332557(-)	-	-	4758	p1@LAMA5	NM_005560	4.61944	24.5804	0.0392674	0.221078	0.656908	-3.96253	3.26762	0	0	0	5.4927	1.04762	0	0	0	0	0	0
hsa-miR-4764-5p	5p	MIMAT0019914	UGGAUGUGGAAGGAGUUAUCU	GGAUGU	21	NO	-	non-canonical_miRNA	hsa-mir-4764	MI0017405	UCUUCCCCAUGGAUGUGGAAGGAGUUAUCUGUCACCAGUCAGAUAACUGUCACCAGUCAGUUAACUCCUUUCACACCCAUGGGGAAGA	chr22:33436582-33436669(-)	-	-	4764	p@chr22:34316973..34317038,-	ENST00000437602.2	-4.82607	0.035254	0.0319347	0.209748	-3.96253	0.86354	0	0	0	0	0	0	0	0	0	0	0	11.557
hsa-miR-4772-3p	3p	MIMAT0019927	CCUGCAACUUUGCCUGAUCAGA	CUGCAA	22	Yes	-	non-canonical_miRNA	hsa-mir-4772	MI0017414	GUGAUUGCCUCUGAUCAGGCAAAAUUGCAGACUGUCUUCCCAAAUAGCCUGCAACUUUGCCUGAUCAGAGGCAGUCAC	chr2:102432289-102432366(+)	-	-	4772	p1@IL18RAP	ENST00000409369.1	-2.90205	0.133782	0.0853084	0.311075	-0.875628	2.02642	1.63381	0	0	0	0	1.04762	4.76328	8.06614	10.12	0.651184	0	0
hsa-miR-4772-5p	5p	MIMAT0019926	UGAUCAGGCAAAAUUGCAGACU	GAUCAG	22	Yes	-	non-canonical_miRNA	hsa-mir-4772	MI0017414	GUGAUUGCCUCUGAUCAGGCAAAAUUGCAGACUGUCUUCCCAAAUAGCCUGCAACUUUGCCUGAUCAGAGGCAGUCAC	chr2:102432289-102432366(+)	-	-	4772	p1@IL18RAP	ENST00000409369.1	-5.31571	0.0251079	0.0151135	0.152615	-3.96253	1.35318	0	0	0	0	0	0	1.58776	4.03307	8.25579	0.651184	0	0
hsa-miR-4775	5p	MIMAT0019931	UUAAUUUUUUGUUUCGGUCACU	UAAUUU	22	NO	-	non-canonical_miRNA	hsa-mir-4775	MI0017418	AUUAAGCUUUUAAUUUUUUGUUUCGGUCACUCUUGAUAGCAGACAUUGACUGAAACAAAAAAUUAAAAGCUUUAU	chr2:207754807-207754881(+)	-	-	4775	p1@CCNYL1	ENST00000295414.3	0.0102138	1.0071	1	1	0.430561	0.420347	0	2.05934	4.79992	0	0	0.52381	1.27021	4.03307	0.798947	1.30237	0	0
hsa-miR-4781-3p	3p	MIMAT0019943	AAUGUUGGAAUCCUCGCUAGAG	AUGUUG	22	NO	-	non-canonical_miRNA	hsa-mir-4781	MI0017426	AGGUGCACGCUCUAGCGGGGAUUCCAAUAUUGGGCCAAUUCCCCCAAUGUUGGAAUCCUCGCUAGAGCGUGCACUU	chr1:54054079-54054154(+)	-	-	4781	p1@TCEANC2	NM_153035	-0.375437	0.770872	0.815398	0.932084	-0.00415297	0.371284	2.72301	1.5445	0.533325	0	0	0.52381	1.58776	2.5665	1.06526	1.95355	0	0
hsa-miR-4784	5p	MIMAT0019948	UGAGGAGAUGCUGGGACUGA	GAGGAG	20	NO	-	non-canonical_miRNA	hsa-mir-4784	MI0017429	UGACUGGGCUGAGGAGAUGCUGGGACUGAGAGUGUCAUGGUGGAGCCUCCGUCCCUGCUCAUCCUCUCCGCAUGUUG	chr2:131491160-131491236(-)	-	-	4784	p1@MZT2A	ENST00000445782.2	4.54579	23.3571	0.0436954	0.236054	0.583257	-3.96253	0	0	0	8.48188	0	0	0	0	0	0	0	0
hsa-miR-4787-5p	5p	MIMAT0019956	GCGGGGGUGGCGGCGGCAUCCC	CGGGGG	22	Yes	-	non-canonical_miRNA	hsa-mir-4787	MI0017434	CGGUCCAGACGUGGCGGGGGUGGCGGCGGCAUCCCGGACGGCCUGUGAGGGAUGCGCCGCCCACUGCCCCGCGCCGCCUGACCG	chr3:50675080-50675163(+)	-	-	4787	p1@MIR4787	NM_004947	5.31375	39.7739	0.0153921	0.152615	1.35122	-3.96253	0	0	0	13.7015	0	1.04762	0	0	0	0	0	0
hsa-miR-4797-3p	3p	MIMAT0019973	UCUCAGUAAGUGGCACUCUGU	CUCAGU	21	Yes	-	non-canonical_miRNA	hsa-mir-4797	MI0017444	GACUCAGAAGACAGAGUGCCACUUACUGAAAGGUUUUUUCUCUCAGUAAGUGGCACUCUGUCUUCUGAGUU	chr3:197293878-197293948(-)	-	-	4797	p1@DLG1	ENST00000419553.1	1.37552	2.59461	0.44729	0.700627	1.11312	-0.262402	6.53523	3.60384	0	0	0	2.09524	1.27021	0	2.39684	0.651184	0	0
hsa-miR-4800-5p	5p	MIMAT0019978	AGUGGACCGAGGAAGGAAGGA	GUGGAC	21	Yes	-	non-canonical_miRNA	hsa-mir-4800	MI0017448	GGAGAAAGGAGUGGACCGAGGAAGGAAGGAAGGCAAGGCUGUCUGUCCAUCCGUCCGUCUGUCCACCUACCUGUCAGUCC	chr4:2250077-2250156(-)	-	-	4800	p1@MXD4	NM_006454	0.00237303	1.00165	0.961937	0.995238	0.882078	0.879705	2.72301	0	1.59997	0	7.32361	0	3.49307	0	0	0.651184	6.43009	0
hsa-miR-4802-3p	3p	MIMAT0019982	UACAUGGAUGGAAACCUUCAAGC	ACAUGG	23	Yes	-	non-canonical_miRNA	hsa-mir-4802	MI0017450	CUGACUGGCUUGUAUGGAGGUUCUAGACCAUGUUAGUGUUCAAGUCUACAUGGAUGGAAACCUUCAAGCAGGCCAAGCAG	chr4:40502040-40502119(-)	-	-	4802	p1@RBM47	ENST00000505414.1	-3.52804	0.0866868	0.0390723	0.221078	-1.15807	2.36998	0	0.514834	1.59997	0	0	0	2.54041	12.8325	9.05474	5.86065	0	0
hsa-miR-483-3p	3p	MIMAT0002173	UCACUCCUCUCCUCCCGUCUU	CACUCC	21	Yes	Star_miRNA	canonical_conserved_miRNA	hsa-mir-483	MI0002467	GAGGGGGAAGACGGGAGGAAAGAAGGGAGUGGUUCCAUCACGCCUCCUCACUCCUCUCCUCCCGUCUUCUCCUCUC	chr11:2134134-2134209(-)	MIPF0000180	mir-483	483	p1@IGF2	ENST00000416167.2	-0.295823	0.814607	0.822356	0.932084	3.37926	3.67508	4.35682	4.11867	13.8664	15.0064	25.6326	0	33.3429	0.366643	0	1.95355	40.3342	0
hsa-miR-483-5p	5p	MIMAT0004761	AAGACGGGAGGAAAGAAGGGAG	AGACGG	22	Yes	Mature_miRNA	canonical_conserved_miRNA	hsa-mir-483	MI0002467	GAGGGGGAAGACGGGAGGAAAGAAGGGAGUGGUUCCAUCACGCCUCCUCACUCCUCUCCUCCCGUCUUCUCCUCUC	chr11:2134134-2134209(-)	MIPF0000180	mir-483	483	p1@IGF2	ENST00000416167.2	6.32558	80.2026	0.00160196	0.0613068	8.99095	2.66537	66.9861	4.11867	7.99987	26.0981	2942.26	6.80953	6.66859	0.366643	0.532632	2.60474	27.474	0
hsa-miR-484	5p	MIMAT0002174	UCAGGCUCAGUCCCCUCCCGAU	CAGGCU	22	NO	-	non-canonical_miRNA	hsa-mir-484	MI0002468	AGCCUCGUCAGGCUCAGUCCCCUCCCGAUAAACCCCUAAAUAGGGACUUUCCCGGGGGGUGACCCUGGCUUUUUUGGCG	chr16:15643294-15643372(+)	MIPF0000219	mir-484	484	p5@NDE1	NM_001143979	1.16402	2.2408	0.226519	0.513092	7.87166	6.70764	200.958	172.469	146.664	33.9275	119.009	731.238	49.5381	102.293	117.978	216.844	70.731	69.3421
hsa-miR-485-3p	3p	MIMAT0002176	GUCAUACACGGCUCUCCUCUCU	UCAUAC	22	Yes	Star_miRNA	canonical_conserved_miRNA	hsa-mir-485	MI0002469	ACUUGGAGAGAGGCUGGCCGUGAUGAAUUCGAUUCAUCAAAGCGAGUCAUACACGGCUCUCCUCUCUUUUAGU	chr14:101055419-101055491(+)	MIPF0000201	mir-485	134,154,299,376c,369,376a-1,377,379,380,381,382,323a,329-1,329-2,409,412,410,376b,485,487a,494,495,496,539,544a,376a-2,487b,411,654,655,656,758,668,1185-2,1185-1,300,541,889,543,1197,1193,323b	p1@MEG3	Gtl2-Dio3	3.14926	8.87201	0.0757516	0.297508	1.93649	-1.21277	0	4.63351	1.06665	0	18.309	0	0	1.46657	0	0.651184	0	0
hsa-miR-485-5p	5p	MIMAT0002175	AGAGGCUGGCCGUGAUGAAUUC	GAGGCU	22	Yes	Mature_miRNA	canonical_conserved_miRNA	hsa-mir-485	MI0002469	ACUUGGAGAGAGGCUGGCCGUGAUGAAUUCGAUUCAUCAAAGCGAGUCAUACACGGCUCUCCUCUCUUUUAGU	chr14:101055419-101055491(+)	MIPF0000201	mir-485	134,154,299,376c,369,376a-1,377,379,380,381,382,323a,329-1,329-2,409,412,410,376b,485,487a,494,495,496,539,544a,376a-2,487b,411,654,655,656,758,668,1185-2,1185-1,300,541,889,543,1197,1193,323b	p1@MEG3	Gtl2-Dio3	2.3284	5.02249	0.0834919	0.309168	3.88881	1.56041	29.9532	16.4747	28.2662	0	10.9854	2.61905	2.85797	0.366643	3.99474	7.81421	0	2.3114
hsa-miR-486-3p	3p	MIMAT0004762	CGGGGCAGCUCAGUACAGGAU	GGGGCA	21	Yes	Star_miRNA	canonical_conserved_miRNA	hsa-mir-486-1	MI0002470	GCAUCCUGUACUGAGCUGCCCCGAGGCCCUUCAUGCUGCCCAGCUCGGGGCAGCUCAGUACAGGAUAC	chr8:41660441-41660508(-)	MIPF0000220	mir-486	486-1,486-2	p1@ANK1	NM_020477	2.06876	4.19526	0.0550289	0.264984	6.36869	4.29993	69.1646	28.3159	11.1998	55.4584	34.7871	295.952	26.6743	4.39971	4.26105	18.8843	16.9521	47.3838
hsa-miR-486-3p	3p	MIMAT0004762	CGGGGCAGCUCAGUACAGGAU	GGGGCA	21	Yes	Star_miRNA	canonical_conserved_miRNA	hsa-mir-486-2	MI0023622	UCCUGUACUGAGCUGCCCCGAGCUGGGCAGCAUGAAGGGCCUCGGGGCAGCUCAGUACAGGAUG	chr8:41660444-41660507(+)	MIPF0000220	mir-486	486-1,486-2	Unknown	Unknown	2.02155	4.06019	0.0613103	0.279185	6.31217	4.29063	66.9861	26.2565	10.1332	49.5864	34.7871	288.095	26.3568	4.76636	3.46211	18.8843	16.9521	47.3838
hsa-miR-486-5p	5p	MIMAT0002177	UCCUGUACUGAGCUGCCCCGAG	CCUGUA	22	Yes	Mature_miRNA	canonical_conserved_miRNA	hsa-mir-486-1	MI0002470	GCAUCCUGUACUGAGCUGCCCCGAGGCCCUUCAUGCUGCCCAGCUCGGGGCAGCUCAGUACAGGAUAC	chr8:41660441-41660508(-)	MIPF0000220	mir-486	486-1,486-2	p1@ANK1	NM_020477	3.54997	11.7125	0.00011719	0.00951191	16.4873	12.9374	158629	54511.6	3334.35	32684.6	10364.7	291709	24593.4	3829.58	3632.81	3896.68	3500.31	7610.3
hsa-miR-486-5p	5p	MIMAT0002177	UCCUGUACUGAGCUGCCCCGAG	CCUGUA	22	Yes	Mature_miRNA	canonical_conserved_miRNA	hsa-mir-486-2	MI0023622	UCCUGUACUGAGCUGCCCCGAGCUGGGCAGCAUGAAGGGCCUCGGGGCAGCUCAGUACAGGAUG	chr8:41660444-41660507(+)	MIPF0000220	mir-486	486-1,486-2	Unknown	Unknown	3.57016	11.8775	0.000108646	0.00951191	16.4976	12.9274	158723	54899.3	3335.95	33380.8	10421.5	294405	24266.4	3732.06	3587.27	3922.73	3496.8	7735.11
hsa-miR-487b-3p	3p	MIMAT0003180	AAUCGUACAGGGUCAUCCACUU	AUCGUA	22	NO	Mature_miRNA	canonical_conserved_miRNA	hsa-mir-487b	MI0003530	UUGGUACUUGGAGAGUGGUUAUCCCUGUCCUGUUCGUUUUGCUCAUGUCGAAUCGUACAGGGUCAUCCACUUUUUCAGUAUCAA	chr14:101046455-101046538(+)	MIPF0000018	mir-154	134,154,299,376c,369,376a-1,377,379,380,381,382,323a,329-1,329-2,409,412,410,376b,485,487a,494,495,496,539,544a,376a-2,487b,411,654,655,656,758,668,1185-2,1185-1,300,541,889,543,1197,1193,323b	p1@MEG3	Gtl2-Dio3	1.2376	2.35806	0.395987	0.658541	2.5759	1.3383	7.62444	12.8708	14.3998	0	0	0	6.66859	2.5665	0.798947	3.9071	0.584554	0
hsa-miR-488-3p	3p	MIMAT0004763	UUGAAAGGCUAUUUCUUGGUC	UGAAAG	21	Yes	Mature_miRNA	canonical_conserved_miRNA	hsa-mir-488	MI0003123	GAGAAUCAUCUCUCCCAGAUAAUGGCACUCUCAAACAAGUUUCCAAAUUGUUUGAAAGGCUAUUUCUUGGUCAGAUGACUCUC	chr1:177029363-177029445(-)	MIPF0000318	mir-488	488	p1@ASTN1	ENST00000361833.2	1.60542	3.04284	0.295714	0.577205	1.8541	0.248687	2.17841	0	0	18.9211	0	0	0.952655	2.19986	3.19579	0	0	0
hsa-miR-489-3p	3p	MIMAT0002805	GUGACAUCACAUAUACGGCAGC	UGACAU	22	NO	Mature_miRNA	canonical_conserved_miRNA	hsa-mir-489	MI0003124	GUGGCAGCUUGGUGGUCGUAUGUGUGACGCCAUUUACUUGAACCUUUAGGAGUGACAUCACAUAUACGGCAGCUAAACUGCUAC	chr7:93483936-93484019(-)	MIPF0000111	mir-489	489,653	p1@CALCR	NM_001742	5.90264	59.8233	0.00627829	0.12114	1.94011	-3.96253	8.71364	2.57417	0.533325	0	10.9854	0.52381	0	0	0	0	0	0
hsa-miR-491-5p	5p	MIMAT0002807	AGUGGGGAACCCUUCCAUGAGG	GUGGGG	22	Yes	Mature_miRNA	canonical_conserved_miRNA	hsa-mir-491	MI0003126	UUGACUUAGCUGGGUAGUGGGGAACCCUUCCAUGAGGAGUAGAACACUCCUUAUGCAAGAUUCCCUUCUACCUGGCUGGGUUGG	chr9:20716105-20716188(+)	MIPF0000319	mir-491	491	p@chr9:20684247..20684272,+	ENST00000604036.1	1.73872	3.33739	0.292941	0.576284	1.34728	-0.391436	3.26762	2.57417	1.06665	7.17697	0	0.52381	1.90531	0	0.798947	1.30237	0	0
hsa-miR-493-3p	3p	MIMAT0003161	UGAAGGUCUACUGUGUGCCAGG	GAAGGU	22	Yes	Star_miRNA	canonical_conserved_miRNA	hsa-mir-493	MI0003132	CUGGCCUCCAGGGCUUUGUACAUGGUAGGCUUUCAUUCAUUCGUUUGCACAUUCGGUGAAGGUCUACUGUGUGCCAGGCCCUGUGCCAG	chr14:100869060-100869148(+)	MIPF0000230	mir-493	127,136,337,431,433,493,432,665	p1@MEG3	Gtl2-Dio3	1.15265	2.22322	0.270553	0.549156	6.22654	5.07389	71.8876	194.092	122.665	27.403	23.8017	8.38096	49.8556	7.33286	24.5011	33.2104	36.2423	50.8509
hsa-miR-493-5p	5p	MIMAT0002813	UUGUACAUGGUAGGCUUUCAUU	UGUACA	22	Yes	Mature_miRNA	canonical_conserved_miRNA	hsa-mir-493	MI0003132	CUGGCCUCCAGGGCUUUGUACAUGGUAGGCUUUCAUUCAUUCGUUUGCACAUUCGGUGAAGGUCUACUGUGUGCCAGGCCCUGUGCCAG	chr14:100869060-100869148(+)	MIPF0000230	mir-493	127,136,337,431,433,493,432,665	p1@MEG3	Gtl2-Dio3	0.307257	1.23735	0.76873	0.915333	5.87449	5.56724	20.1503	99.8778	152.531	23.4883	38.4489	16.7619	20.9584	22.7319	25.3	188.192	0.584554	26.5811
hsa-miR-494-3p	3p	MIMAT0002816	UGAAACAUACACGGGAAACCUC	GAAACA	22	Yes	Mature_miRNA	canonical_conserved_miRNA	hsa-mir-494	MI0003134	GAUACUCGAAGGAGAGGUUGUCCGUGUUGUCUUCUCUUUAUUUAUGAUGAAACAUACACGGGAAACCUCUUUUUUAGUAUC	chr14:101029634-101029714(+)	MIPF0000018	mir-154	134,154,299,376c,369,376a-1,377,379,380,381,382,323a,329-1,329-2,409,412,410,376b,485,487a,494,495,496,539,544a,376a-2,487b,411,654,655,656,758,668,1185-2,1185-1,300,541,889,543,1197,1193,323b	p1@MEG3	Gtl2-Dio3	1.08	2.11403	0.38927	0.65258	3.93984	2.85984	19.6057	22.1379	24.5329	19.5736	0	5.2381	7.93879	1.46657	7.72316	24.745	1.16911	0
hsa-miR-495-3p	3p	MIMAT0002817	AAACAAACAUGGUGCACUUCUU	AACAAA	22	Yes	Mature_miRNA	canonical_conserved_miRNA	hsa-mir-495	MI0003135	UGGUACCUGAAAAGAAGUUGCCCAUGUUAUUUUCGCUUUAUAUGUGACGAAACAAACAUGGUGCACUUCUUUUUCGGUAUCA	chr14:101033755-101033836(+)	MIPF0000110	mir-329	134,154,299,376c,369,376a-1,377,379,380,381,382,323a,329-1,329-2,409,412,410,376b,485,487a,494,495,496,539,544a,376a-2,487b,411,654,655,656,758,668,1185-2,1185-1,300,541,889,543,1197,1193,323b	p1@MEG3	Gtl2-Dio3	1.35992	2.56672	0.215051	0.498524	5.5866	4.22668	62.0847	67.9581	107.732	1.3049	40.2798	8.38096	26.3568	4.76636	10.6526	32.5592	37.4114	0
hsa-miR-497-5p	5p	MIMAT0002820	CAGCAGCACACUGUGGUUUGU	AGCAGC	21	Yes	Mature_miRNA	canonical_conserved_miRNA	hsa-mir-497	MI0003138	CCACCCCGGUCCUGCUCCCGCCCCAGCAGCACACUGUGGUUUGUACGGCACUGUGGCCACGUCCAAACCACACUGUGGUGUUAGAGCGAGGGUGGGGGAGGCACCGCCGAGG	chr17:7017911-7018022(-)	MIPF0000231	mir-497	195,497	p1@MIR497HG	ENST00000572453.1	-0.909839	0.532245	0.525295	0.770539	1.45477	2.36461	0	10.8115	4.79992	0	0	0	5.08083	1.09993	21.8379	1.95355	0	0
hsa-miR-498-5p	5p	MIMAT0002824	UUUCAAGCCAGGGGGCGUUUUUC	UUCAAG	23	NO	Mature_miRNA	canonical_conserved_miRNA	hsa-mir-498	MI0003142	AACCCUCCUUGGGAAGUGAAGCUCAGGCUGUGAUUUCAAGCCAGGGGGCGUUUUUCUAUAACUGGAUGAAAAGCACCUCCAGAGCUUGAAGCUCACAGUUUGAGAGCAAUCGUCUAAGGAAGUU	chr19:53674197-53674320(+)	MIPF0000463	mir-498	512-1,512-2,498,520e,515-1,519e,520f,515-2,519c,520a,526b,519b,525,523,518f,520b,518b,526a-1,520c,518c,524,517a,519d,521-2,520d,517b,520g,516b-2,526a-2,518e,518a-1,518d,516b-1,518a-2,517c,520h,521-1,522,519a-1,527,516a-1,516a-2,519a-2,1323,1283-1,1283-2	Unknown	Unknown	-1.30769	0.403968	0.357472	0.62848	2.09373	3.40142	0	2.05934	0	9.78678	14.6472	0	1.90531	1.46657	0	0.651184	59.0399	0
hsa-miR-499a-5p	5p	MIMAT0002870	UUAAGACUUGCAGUGAUGUUU	UAAGAC	21	Yes	Mature_miRNA	canonical_conserved_miRNA	hsa-mir-499a	MI0003183	GCCCUGUCCCCUGUGCCUUGGGCGGGCGGCUGUUAAGACUUGCAGUGAUGUUUAACUCCUCUCCACGUGAACAUCACAGCAAGUCUGUGCUGCUUCCCGUCCCUACGCUGCCUGGGCAGGGU	chr20:34990376-34990497(+)	MIPF0000173	mir-499	499a,499b	p2@MYH7B	NM_020884	-2.00893	0.248457	0.075183	0.297508	3.54795	5.55688	5.44603	11.3263	22.933	20.8785	1.8309	6.80953	53.9838	30.4314	71.3726	40.3734	0.584554	85.522
hsa-miR-5000-3p	3p	MIMAT0021020	UCAGGACACUUCUGAACUUGGA	CAGGAC	22	Yes	Mature_miRNA	canonical_hsa-specific_miRNA	hsa-mir-5000	MI0017866	CUGAAGAGUAGAGUGUGUGGUCCCAGUUCAGAAGUGUUCCUGAGUAACUUGUGCUUAUAACUCAGGACACUUCUGAACUUGGACCAUACAGGUCUCCCUGCUU	chr2:75090812-75090914(+)	-	-	5000	p1@POLE4	curation	-0.929397	0.525078	0.67782	0.862373	0.204176	1.13357	0	0	0	0	5.4927	2.09524	1.58776	2.93314	7.19053	0.651184	0	0
hsa-miR-5001-3p	3p	MIMAT0021022	UUCUGCCUCUGUCCAGGUCCUU	UCUGCC	22	Yes	-	non-canonical_miRNA	hsa-mir-5001	MI0017867	AGCUCAGGGCGGCUGCGCAGAGGGCUGGACUCAGCGGCGGAGCUGGCUGCUGGCCUCAGUUCUGCCUCUGUCCAGGUCCUUGUGACCCGCCCGCUCUCCU	chr2:232550474-232550573(-)	-	-	5001	p1@TIGD1	ENST00000408957.3	2.0164	4.04574	0.252707	0.532764	0.367782	-1.64862	7.07984	0	0	0	0	0	0	1.09993	0.266316	0	0	0
hsa-miR-5001-5p	5p	MIMAT0021021	AGGGCUGGACUCAGCGGCGGAGCU	GGGCUG	24	Yes	-	non-canonical_miRNA	hsa-mir-5001	MI0017867	AGCUCAGGGCGGCUGCGCAGAGGGCUGGACUCAGCGGCGGAGCUGGCUGCUGGCCUCAGUUCUGCCUCUGUCCAGGUCCUUGUGACCCGCCCGCUCUCCU	chr2:232550474-232550573(-)	-	-	5001	p1@TIGD1	ENST00000408957.3	-0.0147742	0.989812	1	1	1.53155	1.54632	9.80285	0.514834	0	2.60981	0	3.66667	1.58776	0.733286	0.532632	0	9.93741	4.62281
hsa-miR-5009-5p	5p	MIMAT0021041	UUGGACUUUUUCAGAUUUGGGGAU	UGGACU	24	Yes	-	non-canonical_miRNA	hsa-mir-5009	MI0017877	GACCAGAAGUGUUUUGGAUUUUGGACUUUUUCAGAUUUGGGGAUAUUUGCAUUAUACUUAUCCUAAAUCUGAAAGUCCAAAACCUGAAAUGACCAAUAAG	chr15:89883931-89884030(-)	-	-	5009	p1@AP3S2,p1@C15orf38-AP3S2	ENST00000558011.1	0.570338	1.48487	0.76738	0.915333	1.15595	0.585609	0	1.5445	3.19995	0	0	7.85715	2.85797	2.5665	1.59789	1.30237	0	0
hsa-miR-500a-3p	3p	MIMAT0002871	AUGCACCUGGGCAAGGAUUCUG	UGCACC	22	Yes	Mature_miRNA	canonical_conserved_miRNA	hsa-mir-500a	MI0003184	GCUCCCCCUCUCUAAUCCUUGCUACCUGGGUGAGAGUGCUGUCUGAAUGCAAUGCACCUGGGCAAGGAUUCUGAGAGCGAGAGC	chrX:50008431-50008514(+)	MIPF0000139	mir-500	188,362,500a,501,502,532,660,500b	p1@CLCN5	ENST00000376091.3	0.899774	1.86577	0.317488	0.593539	9.11908	8.2193	632.284	889.633	676.256	61.3305	298.437	777.334	534.44	192.854	341.417	651.835	65.47	1.1557
hsa-miR-500a-5p	5p	MIMAT0004773	UAAUCCUUGCUACCUGGGUGAGA	AAUCCU	23	Yes	Star_miRNA	canonical_conserved_miRNA	hsa-mir-500a	MI0003184	GCUCCCCCUCUCUAAUCCUUGCUACCUGGGUGAGAGUGCUGUCUGAAUGCAAUGCACCUGGGCAAGGAUUCUGAGAGCGAGAGC	chrX:50008431-50008514(+)	MIPF0000139	mir-500	188,362,500a,501,502,532,660,500b	p1@CLCN5	ENST00000376091.3	-2.40923	0.188257	0.110338	0.345559	0.440651	2.84988	0	1.5445	5.33325	0	0	0.52381	15.56	14.6657	4.52737	7.16302	0.584554	0
hsa-miR-500b-3p	3p	MIMAT0027032	GCACCCAGGCAAGGAUUCUG	CACCCA	20	Yes	Star_miRNA	canonical_conserved_miRNA	hsa-mir-500b	MI0015903	CCCCCUCUCUAAUCCUUGCUACCUGGGUGAGAGUGCUUUCUGAAUGCAGUGCACCCAGGCAAGGAUUCUGCAAGGGGGA	chrX:50010672-50010750(+)	MIPF0000139	mir-500	188,362,500a,501,502,532,660,500b	p1@CLCN5	ENST00000376091.3	2.12341	4.35724	0.167115	0.432899	2.1322	0.00878312	0	5.66317	3.19995	0	18.309	0	0.635103	1.83321	1.06526	1.95355	0	0
hsa-miR-500b-5p	5p	MIMAT0016925	AAUCCUUGCUACCUGGGU	AUCCUU	18	Yes	Mature_miRNA	canonical_conserved_miRNA	hsa-mir-500b	MI0015903	CCCCCUCUCUAAUCCUUGCUACCUGGGUGAGAGUGCUUUCUGAAUGCAGUGCACCCAGGCAAGGAUUCUGCAAGGGGGA	chrX:50010672-50010750(+)	MIPF0000139	mir-500	188,362,500a,501,502,532,660,500b	p1@CLCN5	ENST00000376091.3	-2.47234	0.180199	0.139488	0.392261	-0.463834	2.0085	0	0.514834	3.19995	0	0	0	3.49307	10.9993	3.19579	5.20947	0.584554	0
hsa-miR-501-3p	3p	MIMAT0004774	AAUGCACCCGGGCAAGGAUUCU	AUGCAC	22	Yes	Mature_miRNA	canonical_conserved_miRNA	hsa-mir-501	MI0003185	GCUCUUCCUCUCUAAUCCUUUGUCCCUGGGUGAGAGUGCUUUCUGAAUGCAAUGCACCCGGGCAAGGAUUCUGAGAGGGUGAGC	chrX:50009722-50009805(+)	MIPF0000139	mir-500	188,362,500a,501,502,532,660,500b	p1@CLCN5	ENST00000376091.3	0.51864	1.4326	0.566585	0.794156	8.73647	8.21783	663.326	386.125	421.86	54.1535	230.694	801.953	157.506	107.06	178.964	1122.64	219.792	0
hsa-miR-501-5p	5p	MIMAT0002872	AAUCCUUUGUCCCUGGGUGAGA	AUCCUU	22	Yes	Star_miRNA	canonical_conserved_miRNA	hsa-mir-501	MI0003185	GCUCUUCCUCUCUAAUCCUUUGUCCCUGGGUGAGAGUGCUUUCUGAAUGCAAUGCACCCGGGCAAGGAUUCUGAGAGGGUGAGC	chrX:50009722-50009805(+)	MIPF0000139	mir-500	188,362,500a,501,502,532,660,500b	p1@CLCN5	ENST00000376091.3	-0.590595	0.664069	0.682483	0.864419	2.39312	2.98371	2.17841	3.60384	10.6665	0	10.9854	4.19048	2.22286	6.96621	2.92947	3.9071	30.9813	0
hsa-miR-5010-3p	3p	MIMAT0021044	UUUUGUGUCUCCCAUUCCCCAG	UUUGUG	22	Yes	Star_miRNA	canonical_hsa-specific_miRNA	hsa-mir-5010	MI0017878	GAUCCAGGGAACCCUAGAGCAGGGGGAUGGCAGAGCAAAAUUCAUGGCCUACAGCUGCCUCUUGCCAAACUGCACUGGAUUUUGUGUCUCCCAUUCCCCAGAGCUGUCUGAGGUGCUUUG	chr17:42514188-42514307(+)	-	-	5010	p1@ATP6V0A1	ENST00000537728.1	0.5112	1.42524	0.779346	0.917808	0.961028	0.449827	0	6.17801	1.59997	0	0	3.14286	2.54041	0.733286	0.532632	3.9071	0	0
hsa-miR-502-3p	3p	MIMAT0004775	AAUGCACCUGGGCAAGGAUUCA	AUGCAC	22	Yes	Mature_miRNA	canonical_conserved_miRNA	hsa-mir-502	MI0003186	UGCUCCCCCUCUCUAAUCCUUGCUAUCUGGGUGCUAGUGCUGGCUCAAUGCAAUGCACCUGGGCAAGGAUUCAGAGAGGGGGAGCU	chrX:50014598-50014683(+)	MIPF0000139	mir-500	188,362,500a,501,502,532,660,500b	p1@CLCN5	ENST00000376091.3	0.913008	1.88297	0.320378	0.593646	8.65724	7.74423	484.152	571.466	449.059	41.1045	205.061	670.476	430.918	114.393	224.238	452.573	37.996	25.4254
hsa-miR-502-5p	5p	MIMAT0002873	AUCCUUGCUAUCUGGGUGCUA	UCCUUG	21	Yes	Star_miRNA	canonical_conserved_miRNA	hsa-mir-502	MI0003186	UGCUCCCCCUCUCUAAUCCUUGCUAUCUGGGUGCUAGUGCUGGCUCAAUGCAAUGCACCUGGGCAAGGAUUCAGAGAGGGGGAGCU	chrX:50014598-50014683(+)	MIPF0000139	mir-500	188,362,500a,501,502,532,660,500b	p1@CLCN5	ENST00000376091.3	-3.75808	0.0739106	0.0320132	0.209748	-1.50678	2.25129	0	1.02967	0.533325	0	0	0	1.27021	0.733286	2.13053	0.651184	23.3821	0
hsa-miR-503-5p	5p	MIMAT0002874	UAGCAGCGGGAACAGUUCUGCAG	AGCAGC	23	Yes	Mature_miRNA	canonical_conserved_miRNA	hsa-mir-503	MI0003188	UGCCCUAGCAGCGGGAACAGUUCUGCAGUGAGCGAUCGGUGCUCUGGGGUAUUGUUUCCGCUGCCAGGGUA	chrX:134546328-134546398(-)	MIPF0000183	mir-503	424,450a-1,450a-2,503,542,450b	p@chrX:133683665..133683681,-	curation	0.382684	1.30377	0.718165	0.88658	5.68292	5.30023	55.5495	40.6719	26.6662	15.6589	1.8309	166.571	36.5185	42.1639	51.399	68.3743	25.7204	11.557
hsa-miR-504-5p	5p	MIMAT0002875	AGACCCUGGUCUGCACUCUAUC	GACCCU	22	Yes	Mature_miRNA	canonical_conserved_miRNA	hsa-mir-504	MI0003189	GCUGCUGUUGGGAGACCCUGGUCUGCACUCUAUCUGUAUUCUUACUGAAGGGAGUGCAGGGCAGGGUUUCCCAUACAGAGGGC	chrX:138667711-138667793(-)	MIPF0000437	mir-504	504	p1@FGF13	NM_001139498	0.18779	1.13902	0.899742	0.968801	1.67919	1.4914	3.26762	9.78184	2.1333	0	3.6618	0	2.54041	4.39971	5.32632	3.9071	0	0
hsa-miR-505-3p	3p	MIMAT0002876	CGUCAACACUUGCUGGUUUCCU	GUCAAC	22	Yes	Star_miRNA	canonical_conserved_miRNA	hsa-mir-505	MI0003190	GAUGCACCCAGUGGGGGAGCCAGGAAGUAUUGAUGUUUCUGCCAGUUUAGCGUCAACACUUGCUGGUUUCCUCUCUGGAGCAUC	chrX:139924148-139924231(-)	MIPF0000217	mir-505	505	p1@ATP11C	ENST00000370557.1	-0.70482	0.613519	0.544686	0.780183	3.79881	4.50363	17.4273	11.8412	14.9331	0	21.9708	17.2857	13.3372	18.3321	5.59263	62.5137	23.3821	12.7127
hsa-miR-506-3p	3p	MIMAT0002878	UAAGGCACCCUUCUGAGUAGA	AAGGCA	21	Yes	Mature_miRNA	canonical_conserved_miRNA	hsa-mir-506	MI0003193	GCCACCACCAUCAGCCAUACUAUGUGUAGUGCCUUAUUCAGGAAGGUGUUACUUAAUAGAUUAAUAUUUGUAAGGCACCCUUCUGAGUAGAGUAAUGUGCAACAUGGACAACAUUUGUGGUGGC	chrX:147230720-147230843(-)	MIPF0000130	mir-506	513a-2,506,507,508	p@chrX:146413659..146413673,-	curation	0.884874	1.8466	0.553771	0.787777	2.09746	1.21259	0	6.17801	18.133	0	0	0.52381	12.7021	0.366643	0	0	0	0
hsa-miR-508-3p	3p	MIMAT0002880	UGAUUGUAGCCUUUUGGAGUAGA	GAUUGU	23	Yes	Mature_miRNA	canonical_conserved_miRNA	hsa-mir-508	MI0003195	CCACCUUCAGCUGAGUGUAGUGCCCUACUCCAGAGGGCGUCACUCAUGUAAACUAAAACAUGAUUGUAGCCUUUUGGAGUAGAGUAAUACACAUCACGUAACGCAUAUUUGGUGG	chrX:147236913-147237027(-)	MIPF0000130	mir-506	513a-2,506,507,508	p@chrX:146413659..146413673,-	curation	1.37243	2.58906	0.273499	0.549685	3.8937	2.52127	2.72301	27.801	57.5991	0	0	0	24.769	3.29979	5.32632	0	0	0
hsa-miR-508-5p	5p	MIMAT0004778	UACUCCAGAGGGCGUCACUCAUG	ACUCCA	23	Yes	Star_miRNA	canonical_conserved_miRNA	hsa-mir-508	MI0003195	CCACCUUCAGCUGAGUGUAGUGCCCUACUCCAGAGGGCGUCACUCAUGUAAACUAAAACAUGAUUGUAGCCUUUUGGAGUAGAGUAAUACACAUCACGUAACGCAUAUUUGGUGG	chrX:147236913-147237027(-)	MIPF0000130	mir-506	513a-2,506,507,508	p@chrX:146413659..146413673,-	curation	0.636734	1.55481	0.694507	0.872792	0.760839	0.124105	0	4.63351	4.79992	0	0	0	5.08083	0.733286	0	0	0	0
hsa-miR-509-3-5p	5p	MIMAT0004975	UACUGCAGACGUGGCAAUCAUG	ACUGCA	22	Yes	Star_miRNA	canonical_hsa-specific_miRNA	hsa-mir-509-3	MI0005717	GUGGUACCCUACUGCAGACGUGGCAAUCAUGUAUAAUUAAAAAUGAUUGGUACGUCUGUGGGUAGAGUACUGCAU	chrX:147259652-147259726(-)	MIPF0000130	mir-506	509-1,509-2,509-3,514b	p@chrX:146413659..146413673,-	curation	-0.715085	0.609169	0.769834	0.91553	6.68495	7.40004	5.44603	99.3629	483.725	0	25.6326	2.61905	1007.59	1.09993	3.46211	0.651184	0	0
hsa-miR-509-3p	3p	MIMAT0002881	UGAUUGGUACGUCUGUGGGUAG	GAUUGG	22	Yes	Mature_miRNA	canonical_hsa-specific_miRNA	hsa-mir-509-1	MI0003196	CAUGCUGUGUGUGGUACCCUACUGCAGACAGUGGCAAUCAUGUAUAAUUAAAAAUGAUUGGUACGUCUGUGGGUAGAGUACUGCAUGACACAUG	chrX:147260532-147260625(-)	MIPF0000130	mir-506	509-1,509-2,509-3,514b	p@chrX:146413659..146413673,-	curation	0.170431	1.12539	0.88058	0.957003	5.6454	5.47497	13.0705	69.5026	206.397	0	5.4927	4.71429	255.312	0.366643	3.46211	0.651184	5.84554	0
hsa-miR-509-3p	3p	MIMAT0002881	UGAUUGGUACGUCUGUGGGUAG	GAUUGG	22	Yes	Mature_miRNA	canonical_hsa-specific_miRNA	hsa-mir-509-2	MI0005530	CAUGCUGUGUGUGGUACCCUACUGCAGACAGUGGCAAUCAUGUAUAAUUAAAAAUGAUUGGUACGUCUGUGGGUAGAGUACUGCAUGACAC	chrX:147258760-147258850(-)	MIPF0000130	mir-506	509-1,509-2,509-3,514b	p@chrX:146413659..146413673,-	curation	0.170431	1.12539	0.88058	0.957003	5.6454	5.47497	13.0705	69.5026	206.397	0	5.4927	4.71429	255.312	0.366643	3.46211	0.651184	5.84554	0
hsa-miR-509-3p	3p	MIMAT0002881	UGAUUGGUACGUCUGUGGGUAG	GAUUGG	22	Yes	Mature_miRNA	canonical_hsa-specific_miRNA	hsa-mir-509-3	MI0005717	GUGGUACCCUACUGCAGACGUGGCAAUCAUGUAUAAUUAAAAAUGAUUGGUACGUCUGUGGGUAGAGUACUGCAU	chrX:147259652-147259726(-)	MIPF0000130	mir-506	509-1,509-2,509-3,514b	p@chrX:146413659..146413673,-	curation	0.170431	1.12539	0.88058	0.957003	5.6454	5.47497	13.0705	69.5026	206.397	0	5.4927	4.71429	255.312	0.366643	3.46211	0.651184	5.84554	0
hsa-miR-509-5p	5p	MIMAT0004779	UACUGCAGACAGUGGCAAUCA	ACUGCA	21	Yes	Star_miRNA	canonical_hsa-specific_miRNA	hsa-mir-509-1	MI0003196	CAUGCUGUGUGUGGUACCCUACUGCAGACAGUGGCAAUCAUGUAUAAUUAAAAAUGAUUGGUACGUCUGUGGGUAGAGUACUGCAUGACACAUG	chrX:147260532-147260625(-)	MIPF0000130	mir-506	509-1,509-2,509-3,514b	p@chrX:146413659..146413673,-	curation	-0.469057	0.722436	0.799007	0.921363	1.0884	1.55746	0	3.60384	5.33325	0	3.6618	0	16.1951	0	0	0.651184	0	0
hsa-miR-509-5p	5p	MIMAT0004779	UACUGCAGACAGUGGCAAUCA	ACUGCA	21	Yes	Star_miRNA	canonical_hsa-specific_miRNA	hsa-mir-509-2	MI0005530	CAUGCUGUGUGUGGUACCCUACUGCAGACAGUGGCAAUCAUGUAUAAUUAAAAAUGAUUGGUACGUCUGUGGGUAGAGUACUGCAUGACAC	chrX:147258760-147258850(-)	MIPF0000130	mir-506	509-1,509-2,509-3,514b	p@chrX:146413659..146413673,-	curation	-0.469057	0.722436	0.799007	0.921363	1.0884	1.55746	0	3.60384	5.33325	0	3.6618	0	16.1951	0	0	0.651184	0	0
hsa-miR-5090	5p	MIMAT0021082	CCGGGGCAGAUUGGUGUAGGGUG	CGGGGC	23	NO	-	non-canonical_miRNA	hsa-mir-5090	MI0017979	UCUGAGGUACCCGGGGCAGAUUGGUGUAGGGUGCAAAGCCUGCCCGCCCCCUAAGCCUUCUGCCCCCAACUCCAGCCUGUCAGGA	chr7:102465742-102465826(+)	-	-	4467,5090	p1@LRWD1	ENST00000473880.1	-2.17606	0.221279	0.242798	0.525523	-1.48807	0.687993	1.08921	0	0	0	0	0.52381	0	0	0	0	9.35286	0
hsa-miR-5100	5p	MIMAT0022259	UUCAGAUCCCAGCGGUGCCUCU	UCAGAU	22	NO	-	non-canonical_miRNA	hsa-mir-5100	MI0019116	CCAUGAGGAGCUGGCAGUGGGAUGGCCUGGGGGUAGGAGCGUGGCUUCUGGAGCUAGACCACAUGGGUUCAGAUCCCAGCGGUGCCUCUAACUGGCCACAGGACCUUGGGCAGUCAGCU	chr10:42997563-42997681(+)	-	-	5100	Unknown	Unknown	-2.15448	0.224614	0.15595	0.413883	1.07145	3.22594	3.26762	1.02967	0	0	7.32361	1.57143	0.317552	0	1.06526	0.651184	53.7789	0
hsa-miR-511-3p	3p	MIMAT0026606	AAUGUGUAGCAAAAGACAGA	AUGUGU	20	Yes	Mature_miRNA	canonical_conserved_miRNA	hsa-mir-511	MI0003127	CAAUAGACACCCAUCGUGUCUUUUGCUCUGCAGUCAGUAAAUAUUUUUUUGUGAAUGUGUAGCAAAAGACAGAAUGGUGGUCCAUUG	chr10:17845107-17845193(+)	MIPF0000130	mir-506	511	p1@MRC1	NM_002438	-1.37107	0.386604	0.334217	0.611595	1.65168	3.02276	1.63381	2.57417	9.06652	0	1.8309	3.14286	2.54041	3.66643	5.85895	29.3033	7.01464	0
hsa-miR-511-5p	5p	MIMAT0002808	GUGUCUUUUGCUCUGCAGUCA	UGUCUU	21	Yes	Mature_miRNA	canonical_conserved_miRNA	hsa-mir-511	MI0003127	CAAUAGACACCCAUCGUGUCUUUUGCUCUGCAGUCAGUAAAUAUUUUUUUGUGAAUGUGUAGCAAAAGACAGAAUGGUGGUCCAUUG	chr10:17845107-17845193(+)	MIPF0000130	mir-506	511	p1@MRC1	NM_002438	-1.98326	0.252917	0.0529856	0.26292	5.23041	7.21368	27.7747	31.4049	69.8655	7.82943	9.15451	78.0476	0.952655	93.8606	40.48	707.186	47.9334	0
hsa-miR-512-3p	3p	MIMAT0002823	AAGUGCUGUCAUAGCUGAGGUC	AGUGCU	22	Yes	Mature_miRNA	canonical_hsa-specific_miRNA	hsa-mir-512-1	MI0003140	UCUCAGUCUGUGGCACUCAGCCUUGAGGGCACUUUCUGGUGCCAGAAUGAAAGUGCUGUCAUAGCUGAGGUCCAAUGACUGAGG	chr19:53666679-53666762(+)	MIPF0000130	mir-506	512-1,512-2,498,520e,515-1,519e,520f,515-2,519c,520a,526b,519b,525,523,518f,520b,518b,526a-1,520c,518c,524,517a,519d,521-2,520d,517b,520g,516b-2,526a-2,518e,518a-1,518d,516b-1,518a-2,517c,520h,521-1,522,519a-1,527,516a-1,516a-2,519a-2,1323,1283-1,1283-2	Unknown	Unknown	-1.79504	0.288163	0.0742301	0.297508	5.69707	7.49211	67.5307	25.7417	9.59984	120.051	82.3906	6.28572	16.1951	34.4644	21.3053	45.5829	848.187	114.415
hsa-miR-512-3p	3p	MIMAT0002823	AAGUGCUGUCAUAGCUGAGGUC	AGUGCU	22	Yes	Mature_miRNA	canonical_hsa-specific_miRNA	hsa-mir-512-2	MI0003141	GGUACUUCUCAGUCUGUGGCACUCAGCCUUGAGGGCACUUUCUGGUGCCAGAAUGAAAGUGCUGUCAUAGCUGAGGUCCAAUGACUGAGGCGAGCACC	chr19:53669157-53669254(+)	MIPF0000130	mir-506	512-1,512-2,498,520e,515-1,519e,520f,515-2,519c,520a,526b,519b,525,523,518f,520b,518b,526a-1,520c,518c,524,517a,519d,521-2,520d,517b,520g,516b-2,526a-2,518e,518a-1,518d,516b-1,518a-2,517c,520h,521-1,522,519a-1,527,516a-1,516a-2,519a-2,1323,1283-1,1283-2	Unknown	Unknown	-1.79504	0.288163	0.0742301	0.297508	5.69707	7.49211	67.5307	25.7417	9.59984	120.051	82.3906	6.28572	16.1951	34.4644	21.3053	45.5829	848.187	114.415
hsa-miR-512-5p	5p	MIMAT0002822	CACUCAGCCUUGAGGGCACUUUC	ACUCAG	23	Yes	Star_miRNA	canonical_hsa-specific_miRNA	hsa-mir-512-1	MI0003140	UCUCAGUCUGUGGCACUCAGCCUUGAGGGCACUUUCUGGUGCCAGAAUGAAAGUGCUGUCAUAGCUGAGGUCCAAUGACUGAGG	chr19:53666679-53666762(+)	MIPF0000130	mir-506	512-1,512-2,498,520e,515-1,519e,520f,515-2,519c,520a,526b,519b,525,523,518f,520b,518b,526a-1,520c,518c,524,517a,519d,521-2,520d,517b,520g,516b-2,526a-2,518e,518a-1,518d,516b-1,518a-2,517c,520h,521-1,522,519a-1,527,516a-1,516a-2,519a-2,1323,1283-1,1283-2	Unknown	Unknown	-2.11342	0.231098	0.249282	0.529517	-0.604891	1.50853	0	0	2.1333	0	1.8309	0	0.317552	0	0	0.651184	15.783	0
hsa-miR-512-5p	5p	MIMAT0002822	CACUCAGCCUUGAGGGCACUUUC	ACUCAG	23	Yes	Star_miRNA	canonical_hsa-specific_miRNA	hsa-mir-512-2	MI0003141	GGUACUUCUCAGUCUGUGGCACUCAGCCUUGAGGGCACUUUCUGGUGCCAGAAUGAAAGUGCUGUCAUAGCUGAGGUCCAAUGACUGAGGCGAGCACC	chr19:53669157-53669254(+)	MIPF0000130	mir-506	512-1,512-2,498,520e,515-1,519e,520f,515-2,519c,520a,526b,519b,525,523,518f,520b,518b,526a-1,520c,518c,524,517a,519d,521-2,520d,517b,520g,516b-2,526a-2,518e,518a-1,518d,516b-1,518a-2,517c,520h,521-1,522,519a-1,527,516a-1,516a-2,519a-2,1323,1283-1,1283-2	Unknown	Unknown	-2.11342	0.231098	0.249282	0.529517	-0.604891	1.50853	0	0	2.1333	0	1.8309	0	0.317552	0	0	0.651184	15.783	0
hsa-miR-513c-5p	5p	MIMAT0005789	UUCUCAAGGAGGUGUCGUUUAU	UCUCAA	22	Yes	Mature_miRNA	canonical_conserved_miRNA	hsa-mir-513c	MI0006649	GCGUACAGUGCCUUUCUCAAGGAGGUGUCGUUUAUGUGAACUAAAAUAUAAAUUUCACCUUUCUGAGAAGAGUAAUGUACAGCA	chrX:147189704-147189787(-)	MIPF0000130	mir-506	513b,513c	p@chrX:146413659..146413673,-	curation	1.76469	3.39801	0.271057	0.549156	0.852728	-0.911962	0	0.514834	9.59984	0	0	0	2.54041	0	0	0	0	0
hsa-miR-514a-3p	3p	MIMAT0002883	AUUGACACUUCUGUGAGUAGA	UUGACA	21	Yes	Mature_miRNA	canonical_hsa-specific_miRNA	hsa-mir-514a-1	MI0003198	AACAUGUUGUCUGUGGUACCCUACUCUGGAGAGUGACAAUCAUGUAUAAUUAAAUUUGAUUGACACUUCUGUGAGUAGAGUAACGCAUGACACGUACG	chrX:147279247-147279344(-)	MIPF0000130	mir-506	510,514a-1,514a-2,514a-3	p@chrX:146413659..146413673,-	curation	-0.758764	0.591002	0.749351	0.909396	8.05657	8.81533	13.6151	648.176	847.453	0	82.3906	5.2381	2643.3	33.3645	22.3705	3.25592	0	0
hsa-miR-514a-3p	3p	MIMAT0002883	AUUGACACUUCUGUGAGUAGA	UUGACA	21	Yes	Mature_miRNA	canonical_hsa-specific_miRNA	hsa-mir-514a-2	MI0003199	GUUGUCUGUGGUACCCUACUCUGGAGAGUGACAAUCAUGUAUAACUAAAUUUGAUUGACACUUCUGUGAGUAGAGUAACGCAUGACAC	chrX:147281943-147282030(-)	MIPF0000130	mir-506	510,514a-1,514a-2,514a-3	p@chrX:146413659..146413673,-	curation	-0.758764	0.591002	0.749351	0.909396	8.05657	8.81533	13.6151	648.176	847.453	0	82.3906	5.2381	2643.3	33.3645	22.3705	3.25592	0	0
hsa-miR-514a-3p	3p	MIMAT0002883	AUUGACACUUCUGUGAGUAGA	UUGACA	21	Yes	Mature_miRNA	canonical_hsa-specific_miRNA	hsa-mir-514a-3	MI0003200	GUUGUCUGUGGUACCCUACUCUGGAGAGUGACAAUCAUGUAUAACUAAAUUUGAUUGACACUUCUGUGAGUAGAGUAACGCAUGACAC	chrX:147284641-147284728(-)	MIPF0000130	mir-506	510,514a-1,514a-2,514a-3	p@chrX:146413659..146413673,-	curation	-0.758764	0.591002	0.749351	0.909396	8.05657	8.81533	13.6151	648.176	847.453	0	82.3906	5.2381	2643.3	33.3645	22.3705	3.25592	0	0
hsa-miR-514b-3p	3p	MIMAT0015088	AUUGACACCUCUGUGAGUGGA	UUGACA	21	Yes	Star_miRNA	canonical_conserved_miRNA	hsa-mir-514b	MI0014251	CAUGUGGUACUCUUCUCAAGAGGGAGGCAAUCAUGUGUAAUUAGAUAUGAUUGACACCUCUGUGAGUGGAGUAACACAUG	chrX:147250151-147250230(-)	MIPF0000130	mir-506	509-1,509-2,509-3,514b	p@chrX:146413659..146413673,-	curation	-0.900246	0.535795	0.591809	0.815541	0.89703	1.79728	0	4.11867	4.79992	0	1.8309	0	19.3707	0.366643	0.266316	0	0	0
hsa-miR-515-3p	3p	MIMAT0002827	GAGUGCCUUCUUUUGGAGCGUU	AGUGCC	22	Yes	Star_miRNA	canonical_hsa-specific_miRNA	hsa-mir-515-1	MI0003144	UCUCAUGCAGUCAUUCUCCAAAAGAAAGCACUUUCUGUUGUCUGAAAGCAGAGUGCCUUCUUUUGGAGCGUUACUGUUUGAGA	chr19:53679003-53679085(+)	MIPF0000020	mir-515	512-1,512-2,498,520e,515-1,519e,520f,515-2,519c,520a,526b,519b,525,523,518f,520b,518b,526a-1,520c,518c,524,517a,519d,521-2,520d,517b,520g,516b-2,526a-2,518e,518a-1,518d,516b-1,518a-2,517c,520h,521-1,522,519a-1,527,516a-1,516a-2,519a-2,1323,1283-1,1283-2	Unknown	Unknown	-3.66026	0.0790957	0.0614435	0.279185	-2.61863	1.04162	0	0	0	0	0	0.52381	0	1.46657	0	0	10.522	0
hsa-miR-515-3p	3p	MIMAT0002827	GAGUGCCUUCUUUUGGAGCGUU	AGUGCC	22	Yes	Star_miRNA	canonical_hsa-specific_miRNA	hsa-mir-515-2	MI0003147	UCUCAUGCAGUCAUUCUCCAAAAGAAAGCACUUUCUGUUGUCUGAAAGCAGAGUGCCUUCUUUUGGAGCGUUACUGUUUGAGA	chr19:53685009-53685091(+)	MIPF0000020	mir-515	512-1,512-2,498,520e,515-1,519e,520f,515-2,519c,520a,526b,519b,525,523,518f,520b,518b,526a-1,520c,518c,524,517a,519d,521-2,520d,517b,520g,516b-2,526a-2,518e,518a-1,518d,516b-1,518a-2,517c,520h,521-1,522,519a-1,527,516a-1,516a-2,519a-2,1323,1283-1,1283-2	Unknown	Unknown	-3.66026	0.0790957	0.0614435	0.279185	-2.61863	1.04162	0	0	0	0	0	0.52381	0	1.46657	0	0	10.522	0
hsa-miR-515-5p	5p	MIMAT0002826	UUCUCCAAAAGAAAGCACUUUCUG	UCUCCA	24	Yes	Mature_miRNA	canonical_hsa-specific_miRNA	hsa-mir-515-1	MI0003144	UCUCAUGCAGUCAUUCUCCAAAAGAAAGCACUUUCUGUUGUCUGAAAGCAGAGUGCCUUCUUUUGGAGCGUUACUGUUUGAGA	chr19:53679003-53679085(+)	MIPF0000020	mir-515	512-1,512-2,498,520e,515-1,519e,520f,515-2,519c,520a,526b,519b,525,523,518f,520b,518b,526a-1,520c,518c,524,517a,519d,521-2,520d,517b,520g,516b-2,526a-2,518e,518a-1,518d,516b-1,518a-2,517c,520h,521-1,522,519a-1,527,516a-1,516a-2,519a-2,1323,1283-1,1283-2	Unknown	Unknown	-1.29027	0.408873	0.419304	0.685238	0.316402	1.60668	0.544603	4.63351	0	0	0	1.57143	0.635103	2.93314	1.59789	3.9071	8.76831	0
hsa-miR-515-5p	5p	MIMAT0002826	UUCUCCAAAAGAAAGCACUUUCUG	UCUCCA	24	Yes	Mature_miRNA	canonical_hsa-specific_miRNA	hsa-mir-515-2	MI0003147	UCUCAUGCAGUCAUUCUCCAAAAGAAAGCACUUUCUGUUGUCUGAAAGCAGAGUGCCUUCUUUUGGAGCGUUACUGUUUGAGA	chr19:53685009-53685091(+)	MIPF0000020	mir-515	512-1,512-2,498,520e,515-1,519e,520f,515-2,519c,520a,526b,519b,525,523,518f,520b,518b,526a-1,520c,518c,524,517a,519d,521-2,520d,517b,520g,516b-2,526a-2,518e,518a-1,518d,516b-1,518a-2,517c,520h,521-1,522,519a-1,527,516a-1,516a-2,519a-2,1323,1283-1,1283-2	Unknown	Unknown	-1.29027	0.408873	0.419304	0.685238	0.316402	1.60668	0.544603	4.63351	0	0	0	1.57143	0.635103	2.93314	1.59789	3.9071	8.76831	0
hsa-miR-516a-5p	5p	MIMAT0004770	UUCUCGAGGAAAGAAGCACUUUC	UCUCGA	23	Yes	Mature_miRNA	canonical_hsa-specific_miRNA	hsa-mir-516a-1	MI0003180	UCUCAGGCUGUGACCUUCUCGAGGAAAGAAGCACUUUCUGUUGUCUGAAAGAAAAGAAAGUGCUUCCUUUCAGAGGGUUACGGUUUGAGA	chr19:53756741-53756830(+)	MIPF0000020	mir-515	512-1,512-2,498,520e,515-1,519e,520f,515-2,519c,520a,526b,519b,525,523,518f,520b,518b,526a-1,520c,518c,524,517a,519d,521-2,520d,517b,520g,516b-2,526a-2,518e,518a-1,518d,516b-1,518a-2,517c,520h,521-1,522,519a-1,527,516a-1,516a-2,519a-2,1323,1283-1,1283-2	Unknown	Unknown	-2.57953	0.167296	0.0132006	0.141617	4.93065	7.51018	48.4696	30.3752	16.5331	15.6589	60.4198	12.0476	31.4376	25.2984	28.7621	44.9317	732.446	231.14
hsa-miR-516a-5p	5p	MIMAT0004770	UUCUCGAGGAAAGAAGCACUUUC	UCUCGA	23	Yes	Mature_miRNA	canonical_hsa-specific_miRNA	hsa-mir-516a-2	MI0003181	UCUCAGGUUGUGACCUUCUCGAGGAAAGAAGCACUUUCUGUUGUCUGAAAGAAAAGAAAGUGCUUCCUUUCAGAGGGUUACGGUUUGAGA	chr19:53761133-53761222(+)	MIPF0000020	mir-515	512-1,512-2,498,520e,515-1,519e,520f,515-2,519c,520a,526b,519b,525,523,518f,520b,518b,526a-1,520c,518c,524,517a,519d,521-2,520d,517b,520g,516b-2,526a-2,518e,518a-1,518d,516b-1,518a-2,517c,520h,521-1,522,519a-1,527,516a-1,516a-2,519a-2,1323,1283-1,1283-2	Unknown	Unknown	-2.57953	0.167296	0.0132006	0.141617	4.93065	7.51018	48.4696	30.3752	16.5331	15.6589	60.4198	12.0476	31.4376	25.2984	28.7621	44.9317	732.446	231.14
hsa-miR-516b-5p	5p	MIMAT0002859	AUCUGGAGGUAAGAAGCACUUU	UCUGGA	22	Yes	Mature_miRNA	canonical_hsa-specific_miRNA	hsa-mir-516b-1	MI0003172	UCUCAGGCUGUGACCAUCUGGAGGUAAGAAGCACUUUCUGUUUUGUGAAAGAAAAGAAAGUGCUUCCUUUCAGAGGGUUACUCUUUGAGA	chr19:53736845-53736934(+)	MIPF0000020	mir-515	512-1,512-2,498,520e,515-1,519e,520f,515-2,519c,520a,526b,519b,525,523,518f,520b,518b,526a-1,520c,518c,524,517a,519d,521-2,520d,517b,520g,516b-2,526a-2,518e,518a-1,518d,516b-1,518a-2,517c,520h,521-1,522,519a-1,527,516a-1,516a-2,519a-2,1323,1283-1,1283-2	Unknown	Unknown	-0.760223	0.590405	0.430181	0.693524	6.87892	7.63914	41.9344	67.9581	35.7327	142.235	366.18	53.9524	51.1258	29.6981	22.1042	69.0255	872.739	151.397
hsa-miR-516b-5p	5p	MIMAT0002859	AUCUGGAGGUAAGAAGCACUUU	UCUGGA	22	Yes	Mature_miRNA	canonical_hsa-specific_miRNA	hsa-mir-516b-2	MI0003167	UCUCAUGAUGUGACCAUCUGGAGGUAAGAAGCACUUUGUGUUUUGUGAAAGAAAGUGCUUCCUUUCAGAGGGUUACUCUUUGAGA	chr19:53725442-53725526(+)	MIPF0000020	mir-515	512-1,512-2,498,520e,515-1,519e,520f,515-2,519c,520a,526b,519b,525,523,518f,520b,518b,526a-1,520c,518c,524,517a,519d,521-2,520d,517b,520g,516b-2,526a-2,518e,518a-1,518d,516b-1,518a-2,517c,520h,521-1,522,519a-1,527,516a-1,516a-2,519a-2,1323,1283-1,1283-2	Unknown	Unknown	0.656212	1.57594	0.517844	0.762374	6.40583	5.74962	45.7466	49.4241	25.5996	85.4712	256.326	47.6667	34.6131	12.0992	10.12	41.6758	223.884	0
hsa-miR-517-5p	5p	MIMAT0002851	CCUCUAGAUGGAAGCACUGUCU	CUCUAG	22	Yes	Star_miRNA	canonical_hsa-specific_miRNA	hsa-mir-517a	MI0003161	UCUCAGGCAGUGACCCUCUAGAUGGAAGCACUGUCUGUUGUAUAAAAGAAAAGAUCGUGCAUCCCUUUAGAGUGUUACUGUUUGAGA	chr19:53712268-53712354(+)	MIPF0000020	mir-515	512-1,512-2,498,520e,515-1,519e,520f,515-2,519c,520a,526b,519b,525,523,518f,520b,518b,526a-1,520c,518c,524,517a,519d,521-2,520d,517b,520g,516b-2,526a-2,518e,518a-1,518d,516b-1,518a-2,517c,520h,521-1,522,519a-1,527,516a-1,516a-2,519a-2,1323,1283-1,1283-2	Unknown	Unknown	1.39302	2.62628	0.44242	0.700627	0.960052	-0.432967	0	0.514834	0	8.48188	0	2.09524	1.58776	0	0	0.651184	1.75366	0
hsa-miR-517-5p	5p	MIMAT0002851	CCUCUAGAUGGAAGCACUGUCU	CUCUAG	22	Yes	Star_miRNA	canonical_hsa-specific_miRNA	hsa-mir-517b	MI0003165	GUGACCCUCUAGAUGGAAGCACUGUCUGUUGUCUAAGAAAAGAUCGUGCAUCCCUUUAGAGUGUUAC	chr19:53721076-53721142(+)	MIPF0000020	mir-515	512-1,512-2,498,520e,515-1,519e,520f,515-2,519c,520a,526b,519b,525,523,518f,520b,518b,526a-1,520c,518c,524,517a,519d,521-2,520d,517b,520g,516b-2,526a-2,518e,518a-1,518d,516b-1,518a-2,517c,520h,521-1,522,519a-1,527,516a-1,516a-2,519a-2,1323,1283-1,1283-2	Unknown	Unknown	1.39302	2.62628	0.44242	0.700627	0.960052	-0.432967	0	0.514834	0	8.48188	0	2.09524	1.58776	0	0	0.651184	1.75366	0
hsa-miR-517-5p	5p	MIMAT0002851	CCUCUAGAUGGAAGCACUGUCU	CUCUAG	22	Yes	Star_miRNA	canonical_hsa-specific_miRNA	hsa-mir-517c	MI0003174	GAAGAUCUCAGGCAGUGACCCUCUAGAUGGAAGCACUGUCUGUUGUCUAAGAAAAGAUCGUGCAUCCUUUUAGAGUGUUACUGUUUGAGAAAAUC	chr19:53741313-53741407(+)	MIPF0000020	mir-515	512-1,512-2,498,520e,515-1,519e,520f,515-2,519c,520a,526b,519b,525,523,518f,520b,518b,526a-1,520c,518c,524,517a,519d,521-2,520d,517b,520g,516b-2,526a-2,518e,518a-1,518d,516b-1,518a-2,517c,520h,521-1,522,519a-1,527,516a-1,516a-2,519a-2,1323,1283-1,1283-2	Unknown	Unknown	1.39302	2.62628	0.44242	0.700627	0.960052	-0.432967	0	0.514834	0	8.48188	0	2.09524	1.58776	0	0	0.651184	1.75366	0
hsa-miR-517a-3p	3p	MIMAT0002852	AUCGUGCAUCCCUUUAGAGUGU	UCGUGC	22	Yes	Mature_miRNA	canonical_hsa-specific_miRNA	hsa-mir-517a	MI0003161	UCUCAGGCAGUGACCCUCUAGAUGGAAGCACUGUCUGUUGUAUAAAAGAAAAGAUCGUGCAUCCCUUUAGAGUGUUACUGUUUGAGA	chr19:53712268-53712354(+)	MIPF0000020	mir-515	512-1,512-2,498,520e,515-1,519e,520f,515-2,519c,520a,526b,519b,525,523,518f,520b,518b,526a-1,520c,518c,524,517a,519d,521-2,520d,517b,520g,516b-2,526a-2,518e,518a-1,518d,516b-1,518a-2,517c,520h,521-1,522,519a-1,527,516a-1,516a-2,519a-2,1323,1283-1,1283-2	Unknown	Unknown	-2.21501	0.215385	0.0372823	0.221078	4.60795	6.82296	31.587	10.2967	6.93322	32.6226	62.2507	3.66667	17.7829	16.1323	15.7126	20.8379	454.198	154.864
hsa-miR-517b-3p	3p	MIMAT0002857	AUCGUGCAUCCCUUUAGAGUGU	UCGUGC	22	Yes	Mature_miRNA	canonical_hsa-specific_miRNA	hsa-mir-517b	MI0003165	GUGACCCUCUAGAUGGAAGCACUGUCUGUUGUCUAAGAAAAGAUCGUGCAUCCCUUUAGAGUGUUAC	chr19:53721076-53721142(+)	MIPF0000020	mir-515	512-1,512-2,498,520e,515-1,519e,520f,515-2,519c,520a,526b,519b,525,523,518f,520b,518b,526a-1,520c,518c,524,517a,519d,521-2,520d,517b,520g,516b-2,526a-2,518e,518a-1,518d,516b-1,518a-2,517c,520h,521-1,522,519a-1,527,516a-1,516a-2,519a-2,1323,1283-1,1283-2	Unknown	Unknown	-2.21501	0.215385	0.0372823	0.221078	4.60795	6.82296	31.587	10.2967	6.93322	32.6226	62.2507	3.66667	17.7829	16.1323	15.7126	20.8379	454.198	154.864
hsa-miR-517c-3p	3p	MIMAT0002866	AUCGUGCAUCCUUUUAGAGUGU	UCGUGC	22	Yes	Mature_miRNA	canonical_hsa-specific_miRNA	hsa-mir-517c	MI0003174	GAAGAUCUCAGGCAGUGACCCUCUAGAUGGAAGCACUGUCUGUUGUCUAAGAAAAGAUCGUGCAUCCUUUUAGAGUGUUACUGUUUGAGAAAAUC	chr19:53741313-53741407(+)	MIPF0000020	mir-515	512-1,512-2,498,520e,515-1,519e,520f,515-2,519c,520a,526b,519b,525,523,518f,520b,518b,526a-1,520c,518c,524,517a,519d,521-2,520d,517b,520g,516b-2,526a-2,518e,518a-1,518d,516b-1,518a-2,517c,520h,521-1,522,519a-1,527,516a-1,516a-2,519a-2,1323,1283-1,1283-2	Unknown	Unknown	0.793886	1.73374	0.561215	0.790512	2.83958	2.04569	0	0	0	28.0554	14.6472	0.52381	2.85797	1.46657	0.798947	0	18.1212	1.1557
hsa-miR-5187-5p	5p	MIMAT0021117	UGGGAUGAGGGAUUGAAGUGGA	GGGAUG	22	Yes	-	non-canonical_miRNA	hsa-mir-5187	MI0018166	GACUAAGGGUGGGAUGAGGGAUUGAAGUGGAGCAGGAAUGCGCUUUUCUCCACUGAAUCCUCUUUUCCUCAGGUGG	chr1:161227186-161227261(+)	-	-	5187	p1@TOMM40L	ENST00000474486.1	4.22631	18.7175	0.0132312	0.141617	2.78237	-1.44394	2.17841	1.5445	7.46654	16.9638	10.9854	2.09524	1.58776	0	0	0	0	0
hsa-miR-5189-5p	5p	MIMAT0021120	UCUGGGCACAGGCGGAUGGACAGG	CUGGGC	24	NO	-	non-canonical_miRNA	hsa-mir-5189	MI0018168	GGCCCGCCUUUUAGGGGCCUCGCUGUCUGGGCACAGGCGGAUGGACAGGCUGGCCUCUGGAUGACCUGCCAACCGUCAGAGCCCAGACCCACGUGGCCUCAGUUGGGGACCAGG	chr16:88468918-88469031(+)	-	-	5189	p1@ZFPM1	ENST00000319555.3	2.86357	7.27814	0.0549599	0.264984	3.41707	0.553498	12.5259	1.5445	0	6.52452	12.8163	30.381	0.317552	0	0	0	8.18375	0
hsa-miR-518a-3p	3p	MIMAT0002863	GAAAGCGCUUCCCUUUGCUGGA	AAAGCG	22	Yes	Mature_miRNA	canonical_hsa-specific_miRNA	hsa-mir-518a-1	MI0003170	UCUCAAGCUGUGACUGCAAAGGGAAGCCCUUUCUGUUGUCUGAAAGAAGAGAAAGCGCUUCCCUUUGCUGGAUUACGGUUUGAGA	chr19:53731006-53731090(+)	MIPF0000020	mir-515	512-1,512-2,498,520e,515-1,519e,520f,515-2,519c,520a,526b,519b,525,523,518f,520b,518b,526a-1,520c,518c,524,517a,519d,521-2,520d,517b,520g,516b-2,526a-2,518e,518a-1,518d,516b-1,518a-2,517c,520h,521-1,522,519a-1,527,516a-1,516a-2,519a-2,1323,1283-1,1283-2	Unknown	Unknown	0.0371963	1.02612	0.98213	1	3.30264	3.26544	0	0.514834	0	28.7079	29.2944	1.57143	1.58776	1.46657	3.46211	2.60474	25.7204	23.114
hsa-miR-518a-3p	3p	MIMAT0002863	GAAAGCGCUUCCCUUUGCUGGA	AAAGCG	22	Yes	Mature_miRNA	canonical_hsa-specific_miRNA	hsa-mir-518a-2	MI0003173	UCUCAAGCUGUGGGUCUGCAAAGGGAAGCCCUUUCUGUUGUCUAAAAGAAGAGAAAGCGCUUCCCUUUGCUGGAUUACGGUUUGAGA	chr19:53739333-53739419(+)	MIPF0000020	mir-515	512-1,512-2,498,520e,515-1,519e,520f,515-2,519c,520a,526b,519b,525,523,518f,520b,518b,526a-1,520c,518c,524,517a,519d,521-2,520d,517b,520g,516b-2,526a-2,518e,518a-1,518d,516b-1,518a-2,517c,520h,521-1,522,519a-1,527,516a-1,516a-2,519a-2,1323,1283-1,1283-2	Unknown	Unknown	0.0371963	1.02612	0.98213	1	3.30264	3.26544	0	0.514834	0	28.7079	29.2944	1.57143	1.58776	1.46657	3.46211	2.60474	25.7204	23.114
hsa-miR-518b	5p	MIMAT0002844	CAAAGCGCUCCCCUUUAGAGGU	AAAGCG	22	NO	Mature_miRNA	canonical_conserved_miRNA	hsa-mir-518b	MI0003156	UCAUGCUGUGGCCCUCCAGAGGGAAGCGCUUUCUGUUGUCUGAAAGAAAACAAAGCGCUCCCCUUUAGAGGUUUACGGUUUGA	chr19:53702737-53702819(+)	MIPF0000020	mir-515	512-1,512-2,498,520e,515-1,519e,520f,515-2,519c,520a,526b,519b,525,523,518f,520b,518b,526a-1,520c,518c,524,517a,519d,521-2,520d,517b,520g,516b-2,526a-2,518e,518a-1,518d,516b-1,518a-2,517c,520h,521-1,522,519a-1,527,516a-1,516a-2,519a-2,1323,1283-1,1283-2	Unknown	Unknown	-1.51098	0.350873	0.179119	0.451975	3.9927	5.50368	14.1597	4.63351	3.19995	35.8849	38.4489	0	7.30369	11.7326	8.25579	5.86065	159.583	79.7434
hsa-miR-518c-3p	3p	MIMAT0002848	CAAAGCGCUUCUCUUUAGAGUGU	AAAGCG	23	Yes	Mature_miRNA	canonical_conserved_miRNA	hsa-mir-518c	MI0003159	GCGAGAAGAUCUCAUGCUGUGACUCUCUGGAGGGAAGCACUUUCUGUUGUCUGAAAGAAAACAAAGCGCUUCUCUUUAGAGUGUUACGGUUUGAGAAAAGC	chr19:53708735-53708835(+)	MIPF0000020	mir-515	512-1,512-2,498,520e,515-1,519e,520f,515-2,519c,520a,526b,519b,525,523,518f,520b,518b,526a-1,520c,518c,524,517a,519d,521-2,520d,517b,520g,516b-2,526a-2,518e,518a-1,518d,516b-1,518a-2,517c,520h,521-1,522,519a-1,527,516a-1,516a-2,519a-2,1323,1283-1,1283-2	Unknown	Unknown	-4.52168	0.0435351	0.00349883	0.0851966	-0.642421	3.87926	0	0	3.19995	0	0	0	1.58776	2.5665	3.19579	2.60474	25.7204	53.1623
hsa-miR-518c-5p	5p	MIMAT0002847	UCUCUGGAGGGAAGCACUUUCUG	CUCUGG	23	Yes	Star_miRNA	canonical_conserved_miRNA	hsa-mir-518c	MI0003159	GCGAGAAGAUCUCAUGCUGUGACUCUCUGGAGGGAAGCACUUUCUGUUGUCUGAAAGAAAACAAAGCGCUUCUCUUUAGAGUGUUACGGUUUGAGAAAAGC	chr19:53708735-53708835(+)	MIPF0000020	mir-515	512-1,512-2,498,520e,515-1,519e,520f,515-2,519c,520a,526b,519b,525,523,518f,520b,518b,526a-1,520c,518c,524,517a,519d,521-2,520d,517b,520g,516b-2,526a-2,518e,518a-1,518d,516b-1,518a-2,517c,520h,521-1,522,519a-1,527,516a-1,516a-2,519a-2,1323,1283-1,1283-2	Unknown	Unknown	-2.18249	0.220295	0.0803358	0.305453	2.49993	4.68243	9.80285	5.66317	0.533325	7.17697	10.9854	0	0.635103	4.03307	3.46211	5.86065	116.911	23.114
hsa-miR-518d-5p	5p	MIMAT0005456	CUCUAGAGGGAAGCACUUUCUG	UCUAGA	22	Yes	Mature_miRNA	canonical_conserved_miRNA	hsa-mir-518d	MI0003171	UCCCAUGCUGUGACCCUCUAGAGGGAAGCACUUUCUGUUGUCUGAAAGAAACCAAAGCGCUUCCCUUUGGAGCGUUACGGUUUGAGA	chr19:53734877-53734963(+)	MIPF0000020	mir-515	512-1,512-2,498,520e,515-1,519e,520f,515-2,519c,520a,526b,519b,525,523,518f,520b,518b,526a-1,520c,518c,524,517a,519d,521-2,520d,517b,520g,516b-2,526a-2,518e,518a-1,518d,516b-1,518a-2,517c,520h,521-1,522,519a-1,527,516a-1,516a-2,519a-2,1323,1283-1,1283-2	Unknown	Unknown	-3.23864	0.105943	0.0272171	0.194923	0.886024	4.12466	1.08921	0	2.1333	0	9.15451	0	1.58776	1.09993	0.532632	1.95355	70.731	28.8926
hsa-miR-518e-3p	3p	MIMAT0002861	AAAGCGCUUCCCUUCAGAGUG	AAGCGC	21	Yes	Star_miRNA	canonical_conserved_miRNA	hsa-mir-518e	MI0003169	UCUCAGGCUGUGACCCUCUAGAGGGAAGCGCUUUCUGUUGGCUAAAAGAAAAGAAAGCGCUUCCCUUCAGAGUGUUAACGCUUUGAGA	chr19:53729838-53729925(+)	MIPF0000020	mir-515	512-1,512-2,498,520e,515-1,519e,520f,515-2,519c,520a,526b,519b,525,523,518f,520b,518b,526a-1,520c,518c,524,517a,519d,521-2,520d,517b,520g,516b-2,526a-2,518e,518a-1,518d,516b-1,518a-2,517c,520h,521-1,522,519a-1,527,516a-1,516a-2,519a-2,1323,1283-1,1283-2	Unknown	Unknown	-2.50037	0.176731	0.070179	0.297365	1.54575	4.04612	4.35682	2.05934	0	0	10.9854	1.04762	2.85797	1.83321	1.33158	3.9071	88.8522	0
hsa-miR-518e-5p	5p	MIMAT0005450	CUCUAGAGGGAAGCGCUUUCUG	UCUAGA	22	Yes	Mature_miRNA	canonical_conserved_miRNA	hsa-mir-518e	MI0003169	UCUCAGGCUGUGACCCUCUAGAGGGAAGCGCUUUCUGUUGGCUAAAAGAAAAGAAAGCGCUUCCCUUCAGAGUGUUAACGCUUUGAGA	chr19:53729838-53729925(+)	MIPF0000020	mir-515	512-1,512-2,498,520e,515-1,519e,520f,515-2,519c,520a,526b,519b,525,523,518f,520b,518b,526a-1,520c,518c,524,517a,519d,521-2,520d,517b,520g,516b-2,526a-2,518e,518a-1,518d,516b-1,518a-2,517c,520h,521-1,522,519a-1,527,516a-1,516a-2,519a-2,1323,1283-1,1283-2	Unknown	Unknown	-2.70675	0.153175	0.0128875	0.141617	4.00118	6.70793	19.6057	14.4153	2.1333	39.1471	9.15451	11	8.5739	8.43279	10.3863	22.7914	413.279	164.11
hsa-miR-518f-3p	3p	MIMAT0002842	GAAAGCGCUUCUCUUUAGAGG	AAAGCG	21	Yes	Mature_miRNA	canonical_conserved_miRNA	hsa-mir-518f	MI0003154	UCUCAUGCUGUGACCCUCUAGAGGGAAGCACUUUCUCUUGUCUAAAAGAAAAGAAAGCGCUUCUCUUUAGAGGAUUACUCUUUGAGA	chr19:53700015-53700101(+)	MIPF0000020	mir-515	512-1,512-2,498,520e,515-1,519e,520f,515-2,519c,520a,526b,519b,525,523,518f,520b,518b,526a-1,520c,518c,524,517a,519d,521-2,520d,517b,520g,516b-2,526a-2,518e,518a-1,518d,516b-1,518a-2,517c,520h,521-1,522,519a-1,527,516a-1,516a-2,519a-2,1323,1283-1,1283-2	Unknown	Unknown	-2.13133	0.228247	0.355625	0.627876	-1.12465	1.00668	0	0	0	0	3.6618	0	2.22286	0.366643	0.266316	0	8.76831	0
hsa-miR-518f-5p	5p	MIMAT0002841	CUCUAGAGGGAAGCACUUUCUC	UCUAGA	22	Yes	Star_miRNA	canonical_conserved_miRNA	hsa-mir-518f	MI0003154	UCUCAUGCUGUGACCCUCUAGAGGGAAGCACUUUCUCUUGUCUAAAAGAAAAGAAAGCGCUUCUCUUUAGAGGAUUACUCUUUGAGA	chr19:53700015-53700101(+)	MIPF0000020	mir-515	512-1,512-2,498,520e,515-1,519e,520f,515-2,519c,520a,526b,519b,525,523,518f,520b,518b,526a-1,520c,518c,524,517a,519d,521-2,520d,517b,520g,516b-2,526a-2,518e,518a-1,518d,516b-1,518a-2,517c,520h,521-1,522,519a-1,527,516a-1,516a-2,519a-2,1323,1283-1,1283-2	Unknown	Unknown	-3.21486	0.107704	0.0375273	0.221078	0.571279	3.78614	0.544603	0	2.1333	0	7.32361	0	3.81062	2.5665	0.532632	1.30237	73.0692	1.1557
hsa-miR-519a-3p	3p	MIMAT0002869	AAAGUGCAUCCUUUUAGAGUGU	AAGUGC	22	Yes	Mature_miRNA	canonical_hsa-specific_miRNA	hsa-mir-519a-1	MI0003178	CUCAGGCUGUGACACUCUAGAGGGAAGCGCUUUCUGUUGUCUGAAAGAAAGGAAAGUGCAUCCUUUUAGAGUGUUACUGUUUGAG	chr19:53752397-53752481(+)	MIPF0000020	mir-515	512-1,512-2,498,520e,515-1,519e,520f,515-2,519c,520a,526b,519b,525,523,518f,520b,518b,526a-1,520c,518c,524,517a,519d,521-2,520d,517b,520g,516b-2,526a-2,518e,518a-1,518d,516b-1,518a-2,517c,520h,521-1,522,519a-1,527,516a-1,516a-2,519a-2,1323,1283-1,1283-2	Unknown	Unknown	-2.15879	0.223944	0.0892506	0.316109	2.27739	4.43618	13.0705	2.57417	1.59997	0.652452	10.9854	0.52381	6.03348	1.83321	0.798947	4.55829	116.326	0
hsa-miR-519a-3p	3p	MIMAT0002869	AAAGUGCAUCCUUUUAGAGUGU	AAGUGC	22	Yes	Mature_miRNA	canonical_hsa-specific_miRNA	hsa-mir-519a-2	MI0003182	UCUCAGGCUGUGUCCCUCUACAGGGAAGCGCUUUCUGUUGUCUGAAAGAAAGGAAAGUGCAUCCUUUUAGAGUGUUACUGUUUGAGA	chr19:53762344-53762430(+)	MIPF0000020	mir-515	512-1,512-2,498,520e,515-1,519e,520f,515-2,519c,520a,526b,519b,525,523,518f,520b,518b,526a-1,520c,518c,524,517a,519d,521-2,520d,517b,520g,516b-2,526a-2,518e,518a-1,518d,516b-1,518a-2,517c,520h,521-1,522,519a-1,527,516a-1,516a-2,519a-2,1323,1283-1,1283-2	Unknown	Unknown	-2.15879	0.223944	0.0892506	0.316109	2.27739	4.43618	13.0705	2.57417	1.59997	0.652452	10.9854	0.52381	6.03348	1.83321	0.798947	4.55829	116.326	0
hsa-miR-519a-5p	5p	MIMAT0005452	CUCUAGAGGGAAGCGCUUUCUG	UCUAGA	22	Yes	Mature_miRNA	canonical_hsa-specific_miRNA	hsa-mir-519a-1	MI0003178	CUCAGGCUGUGACACUCUAGAGGGAAGCGCUUUCUGUUGUCUGAAAGAAAGGAAAGUGCAUCCUUUUAGAGUGUUACUGUUUGAG	chr19:53752397-53752481(+)	MIPF0000020	mir-515	512-1,512-2,498,520e,515-1,519e,520f,515-2,519c,520a,526b,519b,525,523,518f,520b,518b,526a-1,520c,518c,524,517a,519d,521-2,520d,517b,520g,516b-2,526a-2,518e,518a-1,518d,516b-1,518a-2,517c,520h,521-1,522,519a-1,527,516a-1,516a-2,519a-2,1323,1283-1,1283-2	Unknown	Unknown	-2.68525	0.155474	0.0130097	0.141617	4.1192	6.80446	26.1409	14.4153	3.73327	39.1471	9.15451	11	11.4319	12.4659	14.1147	22.7914	446.015	164.11
hsa-miR-519b-3p	3p	MIMAT0002837	AAAGUGCAUCCUUUUAGAGGUU	AAGUGC	22	Yes	Star_miRNA	canonical_hsa-specific_miRNA	hsa-mir-519b	MI0003151	CAUGCUGUGACCCUCUAGAGGGAAGCGCUUUCUGUUGUCUGAAAGAAAAGAAAGUGCAUCCUUUUAGAGGUUUACUGUUUG	chr19:53695213-53695293(+)	MIPF0000020	mir-515	512-1,512-2,498,520e,515-1,519e,520f,515-2,519c,520a,526b,519b,525,523,518f,520b,518b,526a-1,520c,518c,524,517a,519d,521-2,520d,517b,520g,516b-2,526a-2,518e,518a-1,518d,516b-1,518a-2,517c,520h,521-1,522,519a-1,527,516a-1,516a-2,519a-2,1323,1283-1,1283-2	Unknown	Unknown	-6.82625	0.00881241	0.00106532	0.0542857	-3.96253	2.86372	0	0	0	0	0	0	0	1.09993	0	0	17.5366	25.4254
hsa-miR-519b-5p	5p	MIMAT0005454	CUCUAGAGGGAAGCGCUUUCUG	UCUAGA	22	Yes	Mature_miRNA	canonical_hsa-specific_miRNA	hsa-mir-519b	MI0003151	CAUGCUGUGACCCUCUAGAGGGAAGCGCUUUCUGUUGUCUGAAAGAAAAGAAAGUGCAUCCUUUUAGAGGUUUACUGUUUG	chr19:53695213-53695293(+)	MIPF0000020	mir-515	512-1,512-2,498,520e,515-1,519e,520f,515-2,519c,520a,526b,519b,525,523,518f,520b,518b,526a-1,520c,518c,524,517a,519d,521-2,520d,517b,520g,516b-2,526a-2,518e,518a-1,518d,516b-1,518a-2,517c,520h,521-1,522,519a-1,527,516a-1,516a-2,519a-2,1323,1283-1,1283-2	Unknown	Unknown	-2.70675	0.153175	0.0128875	0.141617	4.00118	6.70793	19.6057	14.4153	2.1333	39.1471	9.15451	11	8.5739	8.43279	10.3863	22.7914	413.279	164.11
hsa-miR-519c-5p	5p	MIMAT0002831	CUCUAGAGGGAAGCGCUUUCUG	UCUAGA	22	Yes	Star_miRNA	canonical_conserved_miRNA	hsa-mir-519c	MI0003148	UCUCAGCCUGUGACCCUCUAGAGGGAAGCGCUUUCUGUUGUCUGAAAGAAAAGAAAGUGCAUCUUUUUAGAGGAUUACAGUUUGAGA	chr19:53686469-53686555(+)	MIPF0000020	mir-515	512-1,512-2,498,520e,515-1,519e,520f,515-2,519c,520a,526b,519b,525,523,518f,520b,518b,526a-1,520c,518c,524,517a,519d,521-2,520d,517b,520g,516b-2,526a-2,518e,518a-1,518d,516b-1,518a-2,517c,520h,521-1,522,519a-1,527,516a-1,516a-2,519a-2,1323,1283-1,1283-2	Unknown	Unknown	-2.70675	0.153175	0.0128875	0.141617	4.00118	6.70793	19.6057	14.4153	2.1333	39.1471	9.15451	11	8.5739	8.43279	10.3863	22.7914	413.279	164.11
hsa-miR-519d-3p	3p	MIMAT0002853	CAAAGUGCCUCCCUUUAGAGUG	AAAGUG	22	NO	Mature_miRNA	canonical_hsa-specific_miRNA	hsa-mir-519d	MI0003162	UCCCAUGCUGUGACCCUCCAAAGGGAAGCGCUUUCUGUUUGUUUUCUCUUAAACAAAGUGCCUCCCUUUAGAGUGUUACCGUUUGGGA	chr19:53713347-53713434(+)	MIPF0000020	mir-515	512-1,512-2,498,520e,515-1,519e,520f,515-2,519c,520a,526b,519b,525,523,518f,520b,518b,526a-1,520c,518c,524,517a,519d,521-2,520d,517b,520g,516b-2,526a-2,518e,518a-1,518d,516b-1,518a-2,517c,520h,521-1,522,519a-1,527,516a-1,516a-2,519a-2,1323,1283-1,1283-2	Unknown	Unknown	0.023606	1.0165	0.980058	1	3.80929	3.78568	22.3287	4.11867	1.06665	0	54.927	3.14286	5.71593	3.66643	1.33158	3.25592	68.3928	0
hsa-miR-519d-5p	5p	MIMAT0026610	CCUCCAAAGGGAAGCGCUUUCUGUU	CUCCAA	25	NO	Star_miRNA	canonical_hsa-specific_miRNA	hsa-mir-519d	MI0003162	UCCCAUGCUGUGACCCUCCAAAGGGAAGCGCUUUCUGUUUGUUUUCUCUUAAACAAAGUGCCUCCCUUUAGAGUGUUACCGUUUGGGA	chr19:53713347-53713434(+)	MIPF0000020	mir-515	512-1,512-2,498,520e,515-1,519e,520f,515-2,519c,520a,526b,519b,525,523,518f,520b,518b,526a-1,520c,518c,524,517a,519d,521-2,520d,517b,520g,516b-2,526a-2,518e,518a-1,518d,516b-1,518a-2,517c,520h,521-1,522,519a-1,527,516a-1,516a-2,519a-2,1323,1283-1,1283-2	Unknown	Unknown	-4.04927	0.0604016	0.0199254	0.17328	-1.50137	2.5479	0	0	0	0	0	1.57143	0.635103	0.733286	0	0.651184	32.735	0
hsa-miR-520a-3p	3p	MIMAT0002834	AAAGUGCUUCCCUUUGGACUGU	AAGUGC	22	Yes	Mature_miRNA	canonical_conserved_miRNA	hsa-mir-520a	MI0003149	CUCAGGCUGUGACCCUCCAGAGGGAAGUACUUUCUGUUGUCUGAGAGAAAAGAAAGUGCUUCCCUUUGGACUGUUUCGGUUUGAG	chr19:53690881-53690965(+)	MIPF0000020	mir-515	512-1,512-2,498,520e,515-1,519e,520f,515-2,519c,520a,526b,519b,525,523,518f,520b,518b,526a-1,520c,518c,524,517a,519d,521-2,520d,517b,520g,516b-2,526a-2,518e,518a-1,518d,516b-1,518a-2,517c,520h,521-1,522,519a-1,527,516a-1,516a-2,519a-2,1323,1283-1,1283-2	Unknown	Unknown	-0.787906	0.579184	0.454631	0.707366	5.27787	6.06577	7.07984	11.8412	0.533325	63.2879	150.134	2.09524	7.30369	10.6326	7.45684	9.11657	166.013	202.248
hsa-miR-520a-5p	5p	MIMAT0002833	CUCCAGAGGGAAGUACUUUCU	UCCAGA	21	Yes	Star_miRNA	canonical_conserved_miRNA	hsa-mir-520a	MI0003149	CUCAGGCUGUGACCCUCCAGAGGGAAGUACUUUCUGUUGUCUGAGAGAAAAGAAAGUGCUUCCCUUUGGACUGUUUCGGUUUGAG	chr19:53690881-53690965(+)	MIPF0000020	mir-515	512-1,512-2,498,520e,515-1,519e,520f,515-2,519c,520a,526b,519b,525,523,518f,520b,518b,526a-1,520c,518c,524,517a,519d,521-2,520d,517b,520g,516b-2,526a-2,518e,518a-1,518d,516b-1,518a-2,517c,520h,521-1,522,519a-1,527,516a-1,516a-2,519a-2,1323,1283-1,1283-2	Unknown	Unknown	-2.96098	0.128427	0.0302809	0.205839	1.02732	3.9883	10.8921	0.514834	0	0	0	0	3.17552	1.09993	0.266316	3.25592	87.0985	0
hsa-miR-520c-3p	3p	MIMAT0002846	AAAGUGCUUCCUUUUAGAGGGU	AAGUGC	22	Yes	Mature_miRNA	canonical_hsa-specific_miRNA	hsa-mir-520c	MI0003158	UCUCAGGCUGUCGUCCUCUAGAGGGAAGCACUUUCUGUUGUCUGAAAGAAAAGAAAGUGCUUCCUUUUAGAGGGUUACCGUUUGAGA	chr19:53707453-53707539(+)	MIPF0000020	mir-515	512-1,512-2,498,520e,515-1,519e,520f,515-2,519c,520a,526b,519b,525,523,518f,520b,518b,526a-1,520c,518c,524,517a,519d,521-2,520d,517b,520g,516b-2,526a-2,518e,518a-1,518d,516b-1,518a-2,517c,520h,521-1,522,519a-1,527,516a-1,516a-2,519a-2,1323,1283-1,1283-2	Unknown	Unknown	-1.77754	0.291681	0.288429	0.570996	-0.133987	1.64355	3.26762	1.5445	0	0	0	0	1.58776	0.733286	2.39684	1.30237	12.2756	0
hsa-miR-520c-5p	5p	MIMAT0005455	CUCUAGAGGGAAGCACUUUCUG	UCUAGA	22	Yes	Star_miRNA	canonical_hsa-specific_miRNA	hsa-mir-520c	MI0003158	UCUCAGGCUGUCGUCCUCUAGAGGGAAGCACUUUCUGUUGUCUGAAAGAAAAGAAAGUGCUUCCUUUUAGAGGGUUACCGUUUGAGA	chr19:53707453-53707539(+)	MIPF0000020	mir-515	512-1,512-2,498,520e,515-1,519e,520f,515-2,519c,520a,526b,519b,525,523,518f,520b,518b,526a-1,520c,518c,524,517a,519d,521-2,520d,517b,520g,516b-2,526a-2,518e,518a-1,518d,516b-1,518a-2,517c,520h,521-1,522,519a-1,527,516a-1,516a-2,519a-2,1323,1283-1,1283-2	Unknown	Unknown	-3.23864	0.105943	0.0272171	0.194923	0.886024	4.12466	1.08921	0	2.1333	0	9.15451	0	1.58776	1.09993	0.532632	1.95355	70.731	28.8926
hsa-miR-520d-3p	3p	MIMAT0002856	AAAGUGCUUCUCUUUGGUGGGU	AAGUGC	22	Yes	Mature_miRNA	canonical_conserved_miRNA	hsa-mir-520d	MI0003164	UCUCAAGCUGUGAGUCUACAAAGGGAAGCCCUUUCUGUUGUCUAAAAGAAAAGAAAGUGCUUCUCUUUGGUGGGUUACGGUUUGAGA	chr19:53720096-53720182(+)	MIPF0000020	mir-515	512-1,512-2,498,520e,515-1,519e,520f,515-2,519c,520a,526b,519b,525,523,518f,520b,518b,526a-1,520c,518c,524,517a,519d,521-2,520d,517b,520g,516b-2,526a-2,518e,518a-1,518d,516b-1,518a-2,517c,520h,521-1,522,519a-1,527,516a-1,516a-2,519a-2,1323,1283-1,1283-2	Unknown	Unknown	-1.70752	0.306186	0.216211	0.498524	1.54809	3.25561	11.9813	2.05934	2.66662	0	0	0	1.90531	0.733286	1.59789	1.30237	2.92277	49.6952
hsa-miR-520f-3p	3p	MIMAT0002830	AAGUGCUUCCUUUUAGAGGGUU	AGUGCU	22	Yes	Mature_miRNA	canonical_conserved_miRNA	hsa-mir-520f	MI0003146	UCUCAGGCUGUGACCCUCUAAAGGGAAGCGCUUUCUGUGGUCAGAAAGAAAAGCAAGUGCUUCCUUUUAGAGGGUUACCGUUUGGGA	chr19:53682159-53682245(+)	MIPF0000020	mir-515	512-1,512-2,498,520e,515-1,519e,520f,515-2,519c,520a,526b,519b,525,523,518f,520b,518b,526a-1,520c,518c,524,517a,519d,521-2,520d,517b,520g,516b-2,526a-2,518e,518a-1,518d,516b-1,518a-2,517c,520h,521-1,522,519a-1,527,516a-1,516a-2,519a-2,1323,1283-1,1283-2	Unknown	Unknown	-0.641977	0.640834	0.620048	0.835296	3.09696	3.73894	26.6855	3.60384	0	1.3049	20.1399	0	1.58776	2.93314	6.92421	4.55829	45.5952	18.4912
hsa-miR-520g-3p	3p	MIMAT0002858	ACAAAGUGCUUCCCUUUAGAGUGU	CAAAGU	24	NO	Mature_miRNA	canonical_hsa-specific_miRNA	hsa-mir-520g	MI0003166	UCCCAUGCUGUGACCCUCUAGAGGAAGCACUUUCUGUUUGUUGUCUGAGAAAAAACAAAGUGCUUCCCUUUAGAGUGUUACCGUUUGGGA	chr19:53722166-53722255(+)	MIPF0000020	mir-515	512-1,512-2,498,520e,515-1,519e,520f,515-2,519c,520a,526b,519b,525,523,518f,520b,518b,526a-1,520c,518c,524,517a,519d,521-2,520d,517b,520g,516b-2,526a-2,518e,518a-1,518d,516b-1,518a-2,517c,520h,521-1,522,519a-1,527,516a-1,516a-2,519a-2,1323,1283-1,1283-2	Unknown	Unknown	-2.14011	0.226862	0.0709769	0.297365	3.17531	5.31542	10.3475	1.5445	0	6.52452	34.7871	2.61905	6.35103	3.29979	8.52211	6.51184	67.2237	147.93
hsa-miR-520h	5p	MIMAT0002867	ACAAAGUGCUUCCCUUUAGAGU	CAAAGU	22	NO	Mature_miRNA	canonical_hsa-specific_miRNA	hsa-mir-520h	MI0003175	UCCCAUGCUGUGACCCUCUAGAGGAAGCACUUUCUGUUUGUUGUCUGAGAAAAAACAAAGUGCUUCCCUUUAGAGUUACUGUUUGGGA	chr19:53742512-53742599(+)	MIPF0000020	mir-515	512-1,512-2,498,520e,515-1,519e,520f,515-2,519c,520a,526b,519b,525,523,518f,520b,518b,526a-1,520c,518c,524,517a,519d,521-2,520d,517b,520g,516b-2,526a-2,518e,518a-1,518d,516b-1,518a-2,517c,520h,521-1,522,519a-1,527,516a-1,516a-2,519a-2,1323,1283-1,1283-2	Unknown	Unknown	-2.38158	0.191899	0.160068	0.419103	-0.671011	1.71057	1.08921	2.05934	0	0	0	0	2.22286	0.366643	2.66316	1.95355	7.5992	4.62281
hsa-miR-522-3p	3p	MIMAT0002868	AAAAUGGUUCCCUUUAGAGUGU	AAAUGG	22	Yes	Mature_miRNA	canonical_conserved_miRNA	hsa-mir-522	MI0003177	UCUCAGGCUGUGUCCCUCUAGAGGGAAGCGCUUUCUGUUGUCUGAAAGAAAAGAAAAUGGUUCCCUUUAGAGUGUUACGCUUUGAGA	chr19:53751211-53751297(+)	MIPF0000020	mir-515	512-1,512-2,498,520e,515-1,519e,520f,515-2,519c,520a,526b,519b,525,523,518f,520b,518b,526a-1,520c,518c,524,517a,519d,521-2,520d,517b,520g,516b-2,526a-2,518e,518a-1,518d,516b-1,518a-2,517c,520h,521-1,522,519a-1,527,516a-1,516a-2,519a-2,1323,1283-1,1283-2	Unknown	Unknown	-2.29941	0.203146	0.0532118	0.26292	2.84752	5.14693	11.4367	6.69284	3.73327	10.4392	9.15451	1.57143	17.7829	4.39971	10.6526	11.0701	136.201	32.3597
hsa-miR-522-5p	5p	MIMAT0005451	CUCUAGAGGGAAGCGCUUUCUG	UCUAGA	22	Yes	Star_miRNA	canonical_conserved_miRNA	hsa-mir-522	MI0003177	UCUCAGGCUGUGUCCCUCUAGAGGGAAGCGCUUUCUGUUGUCUGAAAGAAAAGAAAAUGGUUCCCUUUAGAGUGUUACGCUUUGAGA	chr19:53751211-53751297(+)	MIPF0000020	mir-515	512-1,512-2,498,520e,515-1,519e,520f,515-2,519c,520a,526b,519b,525,523,518f,520b,518b,526a-1,520c,518c,524,517a,519d,521-2,520d,517b,520g,516b-2,526a-2,518e,518a-1,518d,516b-1,518a-2,517c,520h,521-1,522,519a-1,527,516a-1,516a-2,519a-2,1323,1283-1,1283-2	Unknown	Unknown	-2.70675	0.153175	0.0128875	0.141617	4.00118	6.70793	19.6057	14.4153	2.1333	39.1471	9.15451	11	8.5739	8.43279	10.3863	22.7914	413.279	164.11
hsa-miR-523-3p	3p	MIMAT0002840	GAACGCGCUUCCCUAUAGAGGGU	AACGCG	23	Yes	Mature_miRNA	canonical_conserved_miRNA	hsa-mir-523	MI0003153	UCUCAUGCUGUGACCCUCUAGAGGGAAGCGCUUUCUGUUGUCUGAAAGAAAAGAACGCGCUUCCCUAUAGAGGGUUACCCUUUGAGA	chr19:53698385-53698471(+)	MIPF0000020	mir-515	512-1,512-2,498,520e,515-1,519e,520f,515-2,519c,520a,526b,519b,525,523,518f,520b,518b,526a-1,520c,518c,524,517a,519d,521-2,520d,517b,520g,516b-2,526a-2,518e,518a-1,518d,516b-1,518a-2,517c,520h,521-1,522,519a-1,527,516a-1,516a-2,519a-2,1323,1283-1,1283-2	Unknown	Unknown	1.87444	3.6666	0.241055	0.525523	1.66508	-0.209365	0	0	2.1333	0	16.4781	1.57143	2.22286	1.09993	0	1.30237	0	0
hsa-miR-523-5p	5p	MIMAT0005449	CUCUAGAGGGAAGCGCUUUCUG	UCUAGA	22	Yes	Star_miRNA	canonical_conserved_miRNA	hsa-mir-523	MI0003153	UCUCAUGCUGUGACCCUCUAGAGGGAAGCGCUUUCUGUUGUCUGAAAGAAAAGAACGCGCUUCCCUAUAGAGGGUUACCCUUUGAGA	chr19:53698385-53698471(+)	MIPF0000020	mir-515	512-1,512-2,498,520e,515-1,519e,520f,515-2,519c,520a,526b,519b,525,523,518f,520b,518b,526a-1,520c,518c,524,517a,519d,521-2,520d,517b,520g,516b-2,526a-2,518e,518a-1,518d,516b-1,518a-2,517c,520h,521-1,522,519a-1,527,516a-1,516a-2,519a-2,1323,1283-1,1283-2	Unknown	Unknown	-2.70675	0.153175	0.0128875	0.141617	4.00118	6.70793	19.6057	14.4153	2.1333	39.1471	9.15451	11	8.5739	8.43279	10.3863	22.7914	413.279	164.11
hsa-miR-525-5p	5p	MIMAT0002838	CUCCAGAGGGAUGCACUUUCU	UCCAGA	21	NO	Mature_miRNA	canonical_conserved_miRNA	hsa-mir-525	MI0003152	CUCAAGCUGUGACUCUCCAGAGGGAUGCACUUUCUCUUAUGUGAAAAAAAAGAAGGCGCUUCCCUUUAGAGCGUUACGGUUUGGG	chr19:53697533-53697617(+)	MIPF0000020	mir-515	512-1,512-2,498,520e,515-1,519e,520f,515-2,519c,520a,526b,519b,525,523,518f,520b,518b,526a-1,520c,518c,524,517a,519d,521-2,520d,517b,520g,516b-2,526a-2,518e,518a-1,518d,516b-1,518a-2,517c,520h,521-1,522,519a-1,527,516a-1,516a-2,519a-2,1323,1283-1,1283-2	Unknown	Unknown	-1.59807	0.330319	0.290884	0.574688	0.719182	2.31725	7.07984	2.05934	0	0	0	0	0.317552	0.733286	0.266316	1.95355	26.3049	0
hsa-miR-526a-5p	5p	MIMAT0002845	CUCUAGAGGGAAGCACUUUCUG	UCUAGA	22	Yes	Mature_miRNA	canonical_hsa-specific_miRNA	hsa-mir-526a-1	MI0003157	CUCAGGCUGUGACCCUCUAGAGGGAAGCACUUUCUGUUGCUUGAAAGAAGAGAAAGCGCUUCCUUUUAGAGGAUUACUCUUUGAG	chr19:53706252-53706336(+)	MIPF0000020	mir-515	512-1,512-2,498,520e,515-1,519e,520f,515-2,519c,520a,526b,519b,525,523,518f,520b,518b,526a-1,520c,518c,524,517a,519d,521-2,520d,517b,520g,516b-2,526a-2,518e,518a-1,518d,516b-1,518a-2,517c,520h,521-1,522,519a-1,527,516a-1,516a-2,519a-2,1323,1283-1,1283-2	Unknown	Unknown	-3.23864	0.105943	0.0272171	0.194923	0.886024	4.12466	1.08921	0	2.1333	0	9.15451	0	1.58776	1.09993	0.532632	1.95355	70.731	28.8926
hsa-miR-526a-5p	5p	MIMAT0002845	CUCUAGAGGGAAGCACUUUCUG	UCUAGA	22	Yes	Mature_miRNA	canonical_hsa-specific_miRNA	hsa-mir-526a-2	MI0003168	GUGACCCUCUAGAGGGAAGCACUUUCUGUUGAAAGAAAAGAACAUGCAUCCUUUCAGAGGGUUAC	chr19:53726922-53726986(+)	MIPF0000020	mir-515	512-1,512-2,498,520e,515-1,519e,520f,515-2,519c,520a,526b,519b,525,523,518f,520b,518b,526a-1,520c,518c,524,517a,519d,521-2,520d,517b,520g,516b-2,526a-2,518e,518a-1,518d,516b-1,518a-2,517c,520h,521-1,522,519a-1,527,516a-1,516a-2,519a-2,1323,1283-1,1283-2	Unknown	Unknown	-3.23864	0.105943	0.0272171	0.194923	0.886024	4.12466	1.08921	0	2.1333	0	9.15451	0	1.58776	1.09993	0.532632	1.95355	70.731	28.8926
hsa-miR-526b-5p	5p	MIMAT0002835	CUCUUGAGGGAAGCACUUUCUGU	UCUUGA	23	Yes	Mature_miRNA	canonical_conserved_miRNA	hsa-mir-526b	MI0003150	UCAGGCUGUGACCCUCUUGAGGGAAGCACUUUCUGUUGUCUGAAAGAAGAGAAAGUGCUUCCUUUUAGAGGCUUACUGUCUGA	chr19:53694393-53694475(+)	MIPF0000020	mir-515	512-1,512-2,498,520e,515-1,519e,520f,515-2,519c,520a,526b,519b,525,523,518f,520b,518b,526a-1,520c,518c,524,517a,519d,521-2,520d,517b,520g,516b-2,526a-2,518e,518a-1,518d,516b-1,518a-2,517c,520h,521-1,522,519a-1,527,516a-1,516a-2,519a-2,1323,1283-1,1283-2	Unknown	Unknown	-2.12786	0.228798	0.0534477	0.26292	3.98833	6.11619	9.25825	10.2967	6.39989	41.1045	27.4635	1.04762	8.5739	8.43279	8.25579	11.7213	316.828	62.4079
hsa-miR-532-3p	3p	MIMAT0004780	CCUCCCACACCCAAGGCUUGCA	CUCCCA	22	Yes	Star_miRNA	canonical_conserved_miRNA	hsa-mir-532	MI0003205	CGACUUGCUUUCUCUCCUCCAUGCCUUGAGUGUAGGACCGUUGGCAUCUUAAUUACCCUCCCACACCCAAGGCUUGCAGAAGAGCGAGCCU	chrX:50003148-50003238(+)	MIPF0000113	mir-188	188,362,500a,501,502,532,660,500b	p1@CLCN5	ENST00000376091.3	0.743485	1.67421	0.517952	0.762374	4.66829	3.9248	34.8546	18.534	17.5997	0	43.9416	37.7143	13.3372	9.53272	9.32105	16.2796	42.0879	0
hsa-miR-532-5p	5p	MIMAT0002888	CAUGCCUUGAGUGUAGGACCGU	AUGCCU	22	Yes	Mature_miRNA	canonical_conserved_miRNA	hsa-mir-532	MI0003205	CGACUUGCUUUCUCUCCUCCAUGCCUUGAGUGUAGGACCGUUGGCAUCUUAAUUACCCUCCCACACCCAAGGCUUGCAGAAGAGCGAGCCU	chrX:50003148-50003238(+)	MIPF0000113	mir-188	188,362,500a,501,502,532,660,500b	p1@CLCN5	ENST00000376091.3	-0.793688	0.576867	0.356711	0.628275	10.0836	10.8773	366.518	1774.63	2191.96	163.113	675.603	1337.81	3588.33	3516.84	2377.67	1087.48	374.699	339.776
hsa-miR-539-3p	3p	MIMAT0022705	AUCAUACAAGGACAAUUUCUUU	UCAUAC	22	Yes	Mature_miRNA	canonical_conserved_miRNA	hsa-mir-539	MI0003514	AUACUUGAGGAGAAAUUAUCCUUGGUGUGUUCGCUUUAUUUAUGAUGAAUCAUACAAGGACAAUUUCUUUUUGAGUAU	chr14:101047321-101047398(+)	MIPF0000018	mir-154	134,154,299,376c,369,376a-1,377,379,380,381,382,323a,329-1,329-2,409,412,410,376b,485,487a,494,495,496,539,544a,376a-2,487b,411,654,655,656,758,668,1185-2,1185-1,300,541,889,543,1197,1193,323b	p1@MEG3	Gtl2-Dio3	-2.95999	0.128515	0.0750613	0.297508	-0.642722	2.31727	1.63381	0	1.59997	0	0	0	1.58776	5.86629	1.33158	0.651184	0	20.8026
hsa-miR-542-3p	3p	MIMAT0003389	UGUGACAGAUUGAUAACUGAAA	GUGACA	22	Yes	Mature_miRNA	canonical_conserved_miRNA	hsa-mir-542	MI0003686	CAGAUCUCAGACAUCUCGGGGAUCAUCAUGUCACGAGAUACCAGUGUGCACUUGUGACAGAUUGAUAACUGAAAGGUCUGGGAGCCACUCAUCUUCA	chrX:134541341-134541437(-)	MIPF0000185	mir-542	424,450a-1,450a-2,503,542,450b	p@chrX:133683665..133683681,-	curation	-2.77581	0.146016	0.00897339	0.132792	4.39132	7.16712	22.3287	50.9686	20.7997	11.0917	0	19.381	19.0531	301.747	477.238	31.908	30.9813	0
hsa-miR-543	5p	MIMAT0004954	AAACAUUCGCGGUGCACUUCUU	AACAUU	22	NO	Mature_miRNA	canonical_conserved_miRNA	hsa-mir-543	MI0005565	UACUUAAUGAGAAGUUGCCCGUGUUUUUUUCGCUUUAUUUGUGACGAAACAUUCGCGGUGCACUUCUUUUUCAGUAUC	chr14:101031987-101032064(+)	MIPF0000110	mir-329	134,154,299,376c,369,376a-1,377,379,380,381,382,323a,329-1,329-2,409,412,410,376b,485,487a,494,495,496,539,544a,376a-2,487b,411,654,655,656,758,668,1185-2,1185-1,300,541,889,543,1197,1193,323b	p1@MEG3	Gtl2-Dio3	-0.163535	0.892835	0.889781	0.961872	4.0178	4.18134	6.53523	8.75218	12.7998	40.452	25.6326	3.14286	3.17552	2.5665	2.66316	57.3042	11.1065	32.3597
hsa-miR-548ab	5p	MIMAT0018928	AAAAGUAAUUGUGGAUUUUGCU	AAAGUA	22	NO	-	non-canonical_miRNA	hsa-mir-548ab	MI0016752	AUGUUGGUGCAAAAGUAAUUGUGGAUUUUGCUAUUACUUGUAUUUAUUUGUAAUGCAAAACCCGCAAUUAGUUUUGCACCAACC	chr3:103524033-103524116(-)	MIPF0000317	mir-548	548ab	Unknown	Unknown	-1.24183	0.422835	0.423539	0.687545	1.0903	2.33213	0	1.02967	0.533325	0	1.8309	8.90477	3.81062	8.79943	12.2505	4.55829	0	0
hsa-miR-548ad-5p	5p	MIMAT0032114	AAAAGUAAUUGUGGUUUUUG	AAAGUA	20	Yes	-	non-canonical_miRNA	hsa-mir-548ad	MI0016770	CUGUUAGGUUGGUGCAAAAGUAAUUGUGGUUUUUGAAAGUAACUUGGCGAAAACGACAAUGACUUUUGCACCAAUCUAAUAC	chr2:35471405-35471486(+)	MIPF0000317	mir-548	548ad	Unknown	Unknown	-1.01492	0.494856	0.385584	0.647515	3.46038	4.47529	4.90142	13.3857	3.19995	5.21962	0	38.2381	20.3233	38.8641	55.1274	16.9308	1.16911	0
hsa-miR-548ae-5p	5p	MIMAT0032115	AAAAGUAAUUGUGGUUUUUG	AAAGUA	20	Yes	-	non-canonical_miRNA	hsa-mir-548ae-2	MI0016780	UGUGCAAAAGUAAUUGUGGUUUUUGUCAUUUAAAAGUAAUGGCAAAAACUGCAAUUACUUUCACACC	chr5:58530043-58530109(-)	MIPF0000317	mir-548	548ae-2	Unknown	Unknown	-0.674739	0.626445	0.568736	0.794156	3.49488	4.16962	4.35682	12.8708	6.39989	5.21962	0	37.7143	18.1004	28.5981	37.8168	14.326	8.18375	0
hsa-miR-548ah-3p	3p	MIMAT0020957	CAAAAACUGCAGUUACUUUUGC	AAAAAC	22	Yes	-	non-canonical_miRNA	hsa-mir-548ah	MI0016796	AGGUUGGUGCAAAAGUGAUUGCAGUGUUUGCCAAUAAAAGUAAUGACAAAAACUGCAGUUACUUUUGCACCAGCCC	chr4:76575551-76575626(+)	MIPF0000317	mir-548	4450,548ah	p4@SHROOM3	NM_020859	-0.363523	0.777264	0.827775	0.932084	2.14568	2.50921	3.81222	5.66317	2.66662	0	10.9854	3.66667	6.03348	17.5989	7.72316	1.95355	0	0
hsa-miR-548ak	5p	MIMAT0019013	AAAAGUAACUGCGGUUUUUGA	AAAGUA	21	NO	-	non-canonical_miRNA	hsa-mir-548ak	MI0016840	GUGCAAAAGUAACUGCGGUUUUUGAGAAGUAAUUGAAAACCGCAAUUACUUUUGCAG	chr10:12130760-12130816(-)	MIPF0000317	mir-548	548ak	Unknown	Unknown	-2.36873	0.193616	0.203971	0.484555	-1.51211	0.856617	0	0.514834	0	0	0	1.04762	2.54041	2.93314	3.99474	0.651184	0	0
hsa-miR-548am-3p	3p	MIMAT0019076	CAAAAACUGCAGUUACUUUUGU	AAAAAC	22	Yes	-	non-canonical_miRNA	hsa-mir-548am	MI0016904	AGUUGGUGCAAAAGUAAUUGCGGUUUUUGCCGUCGAAAAUAAUGGCAAAAACUGCAGUUACUUUUGUACCAAUG	chrX:16627012-16627085(-)	MIPF0000317	mir-548	548am	p1@CTPS2	NM_175859	-1.4116	0.375894	0.252065	0.532562	2.95354	4.36514	5.44603	12.356	12.2665	0	10.9854	5.2381	26.3568	53.8965	29.8274	8.46539	4.09188	0
hsa-miR-548aq-3p	3p	MIMAT0022264	CAAAAACUGCAAUUACUUUUGC	AAAAAC	22	Yes	-	non-canonical_miRNA	hsa-mir-548aq	MI0019130	GAAAGUAAUUGCUGUUUUUGCCAUUACUUUCAGUGGCAAAAACUGCAAUUACUUUUGC	chr3:185767847-185767904(-)	MIPF0000317	mir-548	548aq	p1@IGF2BP2	ENST00000457616.2	-1.82988	0.281288	0.292579	0.576284	-0.476628	1.35325	0	1.5445	2.1333	0	0	0	3.17552	4.76636	5.32632	1.30237	0	0
hsa-miR-548ar-3p	3p	MIMAT0022266	UAAAACUGCAGUUAUUUUUGC	AAAACU	21	Yes	-	non-canonical_miRNA	hsa-mir-548ar	MI0019131	AAAAGUAAUUGCAGUUUUUGCUGUUGAACGUAGUGGUAAAACUGCAGUUAUUUUUGC	chr13:114244505-114244561(+)	MIPF0000317	mir-548	548ar	p1@CDC16	ENST00000356221.3	-1.46094	0.363257	0.427276	0.690161	-0.88534	0.575599	0	0	2.66662	0	0	0	1.27021	2.5665	3.72842	0.651184	0	0
hsa-miR-548au-5p	5p	MIMAT0022291	AAAAGUAAUUGCGGUUUUUGC	AAAGUA	21	NO	-	non-canonical_miRNA	hsa-mir-548au	MI0019145	AAAAGUAAUUGCGGUUUUUGCUAUUGGUUUUAAUGGCAGUUACUUUUGCACCAG	chr9:93594841-93594894(+)	MIPF0000317	mir-548	548au	p1@PHF2	NM_005392	-1.39128	0.381227	0.468209	0.721575	-0.669863	0.721415	0	0	1.06665	0	0	2.09524	1.90531	3.66643	2.39684	0.651184	0.584554	0
hsa-miR-548ay-3p	3p	MIMAT0025453	CAAAACCGCGAUUACUCUUGCA	AAAACC	22	Yes	-	non-canonical_miRNA	hsa-mir-548ay	MI0022210	AGAAGAUGCUUACUACUAGGUUGGUGCAAAAGUAAUUGUGGUUUUUGCAUUUAAAGUAAUGGCCAAAACCGCGAUUACUCUUGCACGAACCUAACGGUAACACUUCU	chr3:32506283-32506389(-)	MIPF0000317	mir-548	548ay	Unknown	Unknown	0.487929	1.40243	0.767546	0.915333	1.11261	0.624682	5.99063	1.02967	0	0	1.8309	3.66667	2.22286	2.5665	1.86421	1.95355	0	0
hsa-miR-548ay-5p	5p	MIMAT0025452	AAAAGUAAUUGUGGUUUUUGC	AAAGUA	21	Yes	-	non-canonical_miRNA	hsa-mir-548ay	MI0022210	AGAAGAUGCUUACUACUAGGUUGGUGCAAAAGUAAUUGUGGUUUUUGCAUUUAAAGUAAUGGCCAAAACCGCGAUUACUCUUGCACGAACCUAACGGUAACACUUCU	chr3:32506283-32506389(-)	MIPF0000317	mir-548	548ay	Unknown	Unknown	-0.524575	0.695164	0.662738	0.852717	3.52991	4.05449	4.90142	14.4153	3.19995	5.21962	1.8309	38.7619	15.56	29.6981	38.0832	13.0237	2.33821	0
hsa-miR-548az-5p	5p	MIMAT0025456	CAAAAGUGAUUGUGGUUUUUGC	AAAAGU	22	Yes	-	non-canonical_miRNA	hsa-mir-548az	MI0022212	AGAUUGUAUUAGGUUGGUGCAAAAGUGAUUGUGGUUUUUGCUGUUACUUUUAAUGGCAAAAACUGCAAUCACUUUUGCACCAACCUAAUAAAUUU	chr8:119325171-119325265(+)	MIPF0000317	mir-548	548az	Unknown	Unknown	-0.0501118	0.965861	1	1	2.64395	2.69407	7.07984	1.5445	5.86657	0	18.309	5.2381	1.58776	7.6995	8.78842	2.60474	17.5366	0
hsa-miR-548b-5p	5p	MIMAT0004798	AAAAGUAAUUGUGGUUUUGGCC	AAAGUA	22	Yes	-	non-canonical_miRNA	hsa-mir-548b	MI0003596	CAGACUAUAUAUUUAGGUUGGCGCAAAAGUAAUUGUGGUUUUGGCCUUUAUUUUCAAUGGCAAGAACCUCAGUUGCUUUUGUGCCAACCUAAUACUU	chr6:119069047-119069143(-)	MIPF0000317	mir-548	548b	p1@FAM184A	NM_024581	-2.2214	0.214433	0.138363	0.391762	0.618091	2.83949	0	2.05934	5.86657	0	0	0.52381	10.1617	5.86629	5.32632	5.20947	15.783	0
hsa-miR-548ba	5p	MIMAT0031175	AAAGGUAACUGUGAUUUUUGCU	AAGGUA	22	NO	-	non-canonical_miRNA	hsa-mir-548ba	MI0025747	AAAGGUAACUGUGAUUUUUGCUAUUAGAAAGUAAUGGCAAAAACUGCAAUUACUUU	chr2:49059603-49059658(+)	MIPF0000317	mir-548	548ba	Unknown	Unknown	-2.1168	0.230557	0.240144	0.525523	-0.909745	1.20706	0	2.05934	0.533325	0	0	0	2.22286	1.09993	9.05474	0.651184	0	0
hsa-miR-548bc	5p	MIMAT0039765	AAAAACUGUGAUUACUUUUGC	AAAACU	21	NO	-	non-canonical_miRNA	hsa-mir-548bc	MI0032315	UCUUUUGUUACAGGUUGGUGAGAAGUAAUCGCGGUUUUUGCCAUUACUGCUCAUGGCAAAAACUGUGAUUACUUUUGCACCAACCUAAUAUAAUAUUUGGUCUUCAAUUA	chr17:39297400-39297509(+)	-	-	548bc	Unknown	Unknown	-0.990293	0.503375	0.424725	0.688323	3.03708	4.02737	11.4367	8.75218	6.93322	0	1.8309	19.381	16.5127	44.3638	33.2895	2.60474	0	0
hsa-miR-548d-5p	5p	MIMAT0004812	AAAAGUAAUUGUGGUUUUUGCC	AAAGUA	22	Yes	-	non-canonical_miRNA	hsa-mir-548d-1	MI0003668	AAACAAGUUAUAUUAGGUUGGUGCAAAAGUAAUUGUGGUUUUUGCCUGUAAAAGUAAUGGCAAAAACCACAGUUUCUUUUGCACCAGACUAAUAAAG	chr8:123348034-123348130(-)	MIPF0000317	mir-548	548d-1	p1@ATAD2	ENST00000517666.1	-0.543382	0.68616	0.646766	0.842541	3.63996	4.18335	5.99063	14.9302	5.33325	5.21962	3.6618	38.7619	14.9249	34.0978	39.6811	11.7213	7.5992	0
hsa-miR-548d-5p	5p	MIMAT0004812	AAAAGUAAUUGUGGUUUUUGCC	AAAGUA	22	Yes	-	non-canonical_miRNA	hsa-mir-548d-2	MI0003671	GAGAGGGAAGAUUUAGGUUGGUGCAAAAGUAAUUGUGGUUUUUGCCAUUGAAAGUAAUGGCAAAAACCACAGUUUCUUUUGCACCAACCUAAUAAAA	chr17:67471489-67471585(-)	MIPF0000317	mir-548	548d-2	Unknown	Unknown	-0.547294	0.684302	0.648499	0.842541	3.64992	4.19721	5.99063	15.445	5.33325	5.21962	3.6618	38.7619	15.2425	34.8311	39.6811	11.7213	7.5992	0
hsa-miR-548e-3p	3p	MIMAT0005874	AAAAACUGAGACUACUUUUGCA	AAAACU	22	Yes	-	non-canonical_miRNA	hsa-mir-548e	MI0006344	UUAUUAGGUUGGUACAAAAGCAAUCGCGGUUUUUGCUAUUACUUUUAAAGGCAAAAACUGAGACUACUUUUGCACCAACCUGAUAGAA	chr10:110988926-110989013(+)	MIPF0000317	mir-548	548e	p1@SHOC2	ENST00000489390.1	-1.90013	0.267919	0.0768918	0.300774	4.34801	6.24814	14.7043	24.1972	31.9995	0	7.32361	42.9524	67.321	182.588	155.528	48.8388	0.584554	0
hsa-miR-548f-3p	3p	MIMAT0005895	AAAAACUGUAAUUACUUUU	AAAACU	19	Yes	-	non-canonical_miRNA	hsa-mir-548f-1	MI0006374	AUUAGGUUGGUGCAAAAGUAAUCACAGUUUUUGACAUUACUUUCAAAGACAAAAACUGUAAUUACUUUUGGACCAACCUAAUAG	chr10:54607874-54607957(-)	MIPF0000317	mir-548	548f-1	p1@PCDH15	ENST00000373955.1	-2.85725	0.138001	0.052161	0.261881	0.440553	3.2978	0	1.02967	3.73327	0	0	2.61905	10.4792	27.4982	19.4411	0.651184	0	0
hsa-miR-548i	5p	MIMAT0005935	AAAAGUAAUUGCGGAUUUUGCC	AAAGUA	22	NO	-	non-canonical_miRNA	hsa-mir-548i-1	MI0006421	CAGAUGGCUCUGAAGUUUGCACCCUAUUAGGUUGGUGCAAAAGUAAUUGCGGAUUUUGCCAUUAAAAGUAAUGGCAAAAAUAGCAAUUAUUUUUGUACCAGCCUAGUAUCUUUUCUCCUUCUACCAAACUUUGUCCCUGAGCCAUCUCA	chr3:125790404-125790552(-)	MIPF0000317	mir-548	548i-1	Unknown	Unknown	-1.7589	0.295472	0.309294	0.584956	-0.468394	1.29051	1.08921	0	0	0	0	2.61905	2.22286	6.59957	5.06	0	0	0
hsa-miR-548i	5p	MIMAT0005935	AAAAGUAAUUGCGGAUUUUGCC	AAAGUA	22	NO	-	non-canonical_miRNA	hsa-mir-548i-2	MI0006422	UAGAUGGCUCCGAAGUUUGCAUCCUAUUAGUUUGGUGCAAAAGUAAUUGCGGAUUUUGCCAUUAAAAGUAAUGGCAAAAAUAGCAAUUAUUUUUGUACCAGCCUAGUAUCUUUUCUCCUUCUAACAAAGUUCGUCCCUGAUCCAUCUCA	chr4:9556168-9556316(-)	MIPF0000317	mir-548	548i-2	Unknown	Unknown	-1.7589	0.295472	0.309294	0.584956	-0.468394	1.29051	1.08921	0	0	0	0	2.61905	2.22286	6.59957	5.06	0	0	0
hsa-miR-548i	5p	MIMAT0005935	AAAAGUAAUUGCGGAUUUUGCC	AAAGUA	22	NO	-	non-canonical_miRNA	hsa-mir-548i-3	MI0006423	CAGAUGGCUCCGAAGUUUACAUCCUAUUAGGUUUGUGCAAAAGUAAUUGCGGAUUUUGCCAUUAAAAGUAAUGGCAAAAAUAGCAAUUAUUUUUGUACCAGCCUAGUAUCUUUUCUCCUUCUACCAAACUUUGUCCCUGAGCCAUCUCA	chr8:8088941-8089089(-)	MIPF0000317	mir-548	548i-3	Unknown	Unknown	-1.7589	0.295472	0.309294	0.584956	-0.468394	1.29051	1.08921	0	0	0	0	2.61905	2.22286	6.59957	5.06	0	0	0
hsa-miR-548i	5p	MIMAT0005935	AAAAGUAAUUGCGGAUUUUGCC	AAAGUA	22	NO	-	non-canonical_miRNA	hsa-mir-548i-4	MI0006424	AGGUUGGUGCAAAAGUAAUUGCGGAUUUUGCCAUACUUUUAACGGCAAAAACCACAAAUAUUAUUGCACCAACCUAU	chrX:84225752-84225828(-)	MIPF0000317	mir-548	548i-4	Unknown	Unknown	-1.7589	0.295472	0.309294	0.584956	-0.468394	1.29051	1.08921	0	0	0	0	2.61905	2.22286	6.59957	5.06	0	0	0
hsa-miR-548j-3p	3p	MIMAT0026737	CAAAAACUGCAUUACUUUUGC	AAAAAC	21	Yes	-	non-canonical_miRNA	hsa-mir-548j	MI0006345	GGGCAGCCAGUGAAUAGUUAGCUGGUGCAAAAGUAAUUGCGGUCUUUGGUAUUACUUUCAGUGGCAAAAACUGCAUUACUUUUGCACCAGCCUACUAGAACGCUGAGUUCAG	chr22:26555212-26555323(-)	MIPF0000317	mir-548	548j	p1@TPST2	NM_003595	-2.3434	0.197045	0.128281	0.379775	0.100543	2.44395	0	3.089	0.533325	0	0	2.09524	0.317552	16.8656	13.3158	1.30237	0	0
hsa-miR-548j-5p	5p	MIMAT0005875	AAAAGUAAUUGCGGUCUUUGGU	AAAGUA	22	Yes	-	non-canonical_miRNA	hsa-mir-548j	MI0006345	GGGCAGCCAGUGAAUAGUUAGCUGGUGCAAAAGUAAUUGCGGUCUUUGGUAUUACUUUCAGUGGCAAAAACUGCAUUACUUUUGCACCAGCCUACUAGAACGCUGAGUUCAG	chr22:26555212-26555323(-)	MIPF0000317	mir-548	548j	p1@TPST2	NM_003595	-0.644544	0.639695	0.681446	0.864229	1.37251	2.01705	0	2.57417	5.86657	0	0	6.28572	2.22286	9.16607	10.12	1.95355	0	0
hsa-miR-548k	5p	MIMAT0005882	AAAAGUACUUGCGGAUUUUGCU	AAAGUA	22	NO	-	non-canonical_miRNA	hsa-mir-548k	MI0006354	CUUUUCUCAAGUAUUGCUGUUAGGUUGGUGCAAAAGUACUUGCGGAUUUUGCUUUACUUUUAAUGGCAAAAACCGCAAUUAUUUUUGCUUCAACCUAAUAUGAUGCAAAAUUGGCU	chr11:70283955-70284070(+)	MIPF0000317	mir-548	548k	p1@PPFIA1	ENST00000389547.3	-0.698797	0.616086	0.533463	0.774869	4.1903	4.8891	27.2301	10.8115	5.86657	0	0	64.4286	14.2898	84.3279	66.3126	11.7213	0	0
hsa-miR-548l	5p	MIMAT0005889	AAAAGUAUUUGCGGGUUUUGUC	AAAGUA	22	NO	-	non-canonical_miRNA	hsa-mir-548l	MI0006361	UAUUAGGUUGGUGCAAAAGUAUUUGCGGGUUUUGUCGUAGAAAGUAAUGGCAAAAACUGCAGUUACUUGUGCACCAACCAAAUGCU	chr11:94466495-94466580(-)	MIPF0000317	mir-548	548l	p1@MRE11A	ENST00000407439.3	0.352518	1.27679	0.874187	0.957003	0.925753	0.573235	4.90142	0	0	0	0	5.76191	2.85797	1.46657	0.798947	3.25592	0	0
hsa-miR-548n	5p	MIMAT0005916	CAAAAGUAAUUGUGGAUUUUGU	AAAAGU	22	NO	-	non-canonical_miRNA	hsa-mir-548n	MI0006399	AGGUUGGUGCAAAAGUAAUUGUGGAUUUUGUCGUUAAAAAUAGCAAAACCCGCAAUUACUUUUGCACCAACCUAA	chr7:34940760-34940834(-)	MIPF0000317	mir-548	548n	p@chr7:35077046..35077137,-	NM_015283	-1.90512	0.266994	0.180767	0.454954	1.31249	3.21761	0	3.089	0.533325	0	1.8309	8.90477	4.44572	22.3652	22.9032	5.20947	0	0
hsa-miR-548o-3p	3p	MIMAT0005919	CCAAAACUGCAGUUACUUUUGC	CAAAAC	22	Yes	-	non-canonical_miRNA	hsa-mir-548o-2	MI0016746	UGGUGCAAAAGUAAUUGCGGUUUUUGCCAUUAAAAGUAAUGCGGCCAAAACUGCAGUUACUUUUGCACCC	chr20:38516563-38516632(+)	MIPF0000317	mir-548	548o-2	p1@RALGAPB	ENST00000537204.1	-1.56151	0.338797	0.139443	0.392261	4.73175	6.29326	13.0705	45.8202	43.1993	4.56717	20.1399	31.9524	92.7251	203.487	125.967	26.6985	20.4594	0
hsa-miR-548p	5p	MIMAT0005934	UAGCAAAAACUGCAGUUACUUU	AGCAAA	22	NO	-	non-canonical_miRNA	hsa-mir-548p	MI0006420	AUUAGGUUGGUAUAAAAUUAAUUGCAGUUUUUGUCAUUACUUUCAAUAGCAAAAACUGCAGUUACUUUUGCACCAAUGUAAUAC	chr5:100816482-100816565(-)	MIPF0000317	mir-548	548p	p1@ST8SIA4	ENST00000231461.5	-0.442178	0.736022	0.773537	0.917808	2.14543	2.58761	3.81222	5.66317	2.66662	0	10.9854	3.66667	6.03348	18.6988	8.52211	1.95355	0	0
hsa-miR-548q	5p	MIMAT0011163	GCUGGUGCAAAAGUAAUGGCGG	CUGGUG	22	NO	-	non-canonical_miRNA	hsa-mir-548q	MI0010637	AUAUUAGGCUGGUGCAAAAGUAAUGGCGGUUUUUGCCAUUACUUUUCAUUUUUACCAUUAAAAGUAAUGGCAAAAAGCAUGAUUACUUUUUCACCAACCU	chr10:12725254-12725353(-)	MIPF0000317	mir-548	548q	Unknown	Unknown	1.22107	2.3312	0.50463	0.75189	0.789227	-0.431846	5.99063	0.514834	0.533325	0	0	2.61905	2.22286	0.733286	0.798947	0	0	0
hsa-miR-548t-5p	5p	MIMAT0015009	CAAAAGUGAUCGUGGUUUUUG	AAAAGU	21	Yes	-	non-canonical_miRNA	hsa-mir-548t	MI0014164	AGGGUGGUGCAAAAGUGAUCGUGGUUUUUGCAAUUUUUUAAUGACAAAAACCACAAUUACUUUUGCACCAACCU	chr4:173268160-173268233(+)	MIPF0000317	mir-548	548t	p1@GALNT7	ENST00000512285.1	-1.11683	0.461105	0.63971	0.841931	-0.838253	0.27858	0.544603	0	0.533325	0	1.8309	0.52381	0.635103	1.09993	0.266316	1.95355	2.92277	0
hsa-miR-548u	5p	MIMAT0015013	CAAAGACUGCAAUUACUUUUGCG	AAAGAC	23	NO	-	non-canonical_miRNA	hsa-mir-548u	MI0014168	AUUAGGAUGGUGCAAAAGUAAUGUGGUUUUUUUCUUUACUUUUAAUGGCAAAGACUGCAAUUACUUUUGCGCCAACCUAAU	chr6:57390132-57390212(+)	MIPF0000317	mir-548	548u	p1@PRIM2	ENST00000389488.2	-3.07152	0.118954	0.0776682	0.301691	-1.16754	1.90398	0	0.514834	0.533325	0	0	1.04762	2.22286	13.1991	5.59263	0.651184	0	0
hsa-miR-548w	5p	MIMAT0015060	AAAAGUAACUGCGGUUUUUGCCU	AAAGUA	23	NO	-	non-canonical_miRNA	hsa-mir-548w	MI0014222	GGUUGGUGCAAAAGUAACUGCGGUUUUUGCCUUUCAACAUAAUGGCAAAACCCACAAUUACUUUUGCACCAAUC	chr16:26025237-26025310(+)	MIPF0000317	mir-548	548w	p1@HS3ST4	NM_006040	-2.72244	0.151518	0.152924	0.413883	-1.96489	0.757542	0	1.02967	0	0	0	0	2.54041	3.29979	2.92947	0.651184	0	0
hsa-miR-549a-3p	3p	MIMAT0003333	UGACAACUAUGGAUGAGCUCU	GACAAC	21	Yes	-	non-canonical_miRNA	hsa-mir-549a	MI0003679	AGACAUGCAACUCAAGAAUAUAUUGAGAGCUCAUCCAUAGUUGUCACUGUCUCAAAUCAGUGACAACUAUGGAUGAGCUCUUAAUAUAUCCCAGGC	chr15:80841978-80842073(-)	MIPF0000470	mir-549	549a	Unknown	Unknown	-0.0372781	0.974492	0.977052	1	4.67799	4.71527	11.4367	94.7294	41.066	0	3.6618	1.57143	151.155	0.733286	3.19579	1.30237	0	0
hsa-miR-550a-3-5p	5p	MIMAT0020925	AGUGCCUGAGGGAGUAAGAG	GUGCCU	20	Yes	Star_miRNA	canonical_hsa-specific_miRNA	hsa-mir-550a-3	MI0003762	GAUGCUUUGCUGGCUGGUGCAGUGCCUGAGGGAGUAAGAGUCCUGUUGUUGUAAGAUAGUGUCUUACUCCCUCAGGCACAUCUCCAACAAGUCUC	chr7:29680734-29680828(-)	MIPF0000334	mir-550	550a-3	p1@LOC646762	NR_024278	3.65785	12.6219	0.0103481	0.13683	3.83966	0.181809	19.0611	10.8115	6.39989	6.52452	7.32361	35.0953	3.49307	1.09993	0.798947	0.651184	0	0
hsa-miR-550a-5p	5p	MIMAT0004800	AGUGCCUGAGGGAGUAAGAGCCC	GUGCCU	23	Yes	Star_miRNA	canonical_hsa-specific_miRNA	hsa-mir-550a-1	MI0003600	UGAUGCUUUGCUGGCUGGUGCAGUGCCUGAGGGAGUAAGAGCCCUGUUGUUGUAAGAUAGUGUCUUACUCCCUCAGGCACAUCUCCAACAAGUCUCU	chr7:30289794-30289890(+)	MIPF0000334	mir-550	550a-1	p1@ZNRF2	NM_147128	4.25135	19.0452	0.00183134	0.0613068	4.63325	0.381895	26.1409	23.6824	10.6665	6.52452	32.9562	48.7143	3.81062	1.09993	0.266316	1.95355	0	0
hsa-miR-550a-5p	5p	MIMAT0004800	AGUGCCUGAGGGAGUAAGAGCCC	GUGCCU	23	Yes	Star_miRNA	canonical_hsa-specific_miRNA	hsa-mir-550a-2	MI0003601	UGAUGCUUUGCUGGCUGGUGCAGUGCCUGAGGGAGUAAGAGCCCUGUUGUUGUCAGAUAGUGUCUUACUCCCUCAGGCACAUCUCCAGCGAGUCUCU	chr7:32732981-32733077(+)	MIPF0000334	mir-550	550a-2	p1@AVL9	ENST00000404479.1	4.25135	19.0452	0.00183134	0.0613068	4.63325	0.381895	26.1409	23.6824	10.6665	6.52452	32.9562	48.7143	3.81062	1.09993	0.266316	1.95355	0	0
hsa-miR-552-3p	3p	MIMAT0003215	AACAGGUGACUGGUUAGACAA	ACAGGU	21	Yes	Mature_miRNA	canonical_hsa-specific_miRNA	hsa-mir-552	MI0003557	AACCAUUCAAAUAUACCACAGUUUGUUUAACCUUUUGCCUGUUGGUUGAAGAUGCCUUUCAACAGGUGACUGGUUAGACAAACUGUGGUAUAUACA	chr1:34669599-34669694(-)	MIPF0000501	mir-552	552	p@chr1:35150899..35150929,-	curation	3.1194	8.69025	0.121816	0.367135	0.450476	-2.66892	0	0	1.59997	0	5.4927	1.57143	0	0	0	0.651184	0	0
hsa-miR-5585-3p	3p	MIMAT0022286	CUGAAUAGCUGGGACUACAGGU	UGAAUA	22	Yes	-	non-canonical_miRNA	hsa-mir-5585	MI0019142	UGAAGUACCAGCUACUCGAGAGGUCAGAGGAUUGCUCCUGAAUAGCUGGGACUACAGGU	chr1:32086949-32087007(+)	-	-	5585	p1@TMEM39B	ENST00000456834.2	-1.68727	0.310514	0.275382	0.549685	-0.000556053	1.68671	0.544603	0.514834	4.2666	0	0	0	1.58776	0.366643	1.06526	3.9071	0	12.7127
hsa-miR-5588-5p	5p	MIMAT0022295	ACUGGCAUUAGUGGGACUUUU	CUGGCA	21	NO	-	non-canonical_miRNA	hsa-mir-5588	MI0019147	ACUGGCAUUAGUGGGACUUUUUUUUUUUUUUUUUUUAAUGUUAAAAGUCCCACUAAUGCCAGC	chr3:185253210-185253272(-)	-	-	5588	p1@EHHADH	ENST00000456310.1	-0.146924	0.903174	0.955625	0.994422	0.606314	0.753238	0	0.514834	2.1333	0	0	5.76191	7.30369	0	0.798947	1.30237	0	0
hsa-miR-5589-5p	5p	MIMAT0022297	GGCUGGGUGCUCUUGUGCAGU	GCUGGG	21	NO	-	non-canonical_miRNA	hsa-mir-5589	MI0019148	GGCUGGGUGCUCUUGUGCAGUGAGCAACCUACACAACUGCACAUGGCAACCUAGCUCCCA	chr19:10038354-10038413(+)	-	-	5589	p1@C3P1	ENST00000497718.1	3.99053	15.8953	0.0991004	0.326094	0.0279994	-3.96253	0	0	0	0	7.32361	0	0	0	0	0	0	0
hsa-miR-5699-5p	5p	MIMAT0027103	UGCCCCAACAAGGAAGGACAAG	GCCCCA	22	Yes	-	non-canonical_miRNA	hsa-mir-5699	MI0019306	CUGUACCCCUGCCCCAACAAGGAAGGACAAGAGGUGUGAGCCACACACACGCCUGGCCUCCUGUCUUUCCUUGUUGGAGCAGGGAUGUAG	chr10:641689-641778(-)	-	-	5699	p1@DIP2C	NM_014974	-2.75509	0.148127	0.110109	0.345559	-1.1362	1.61889	2.17841	0	0	0	0	0	0.635103	0	0	0	0	18.4912
hsa-miR-574-3p	3p	MIMAT0003239	CACGCUCAUGCACACACCCACA	ACGCUC	22	Yes	Mature_miRNA	canonical_conserved_miRNA	hsa-mir-574	MI0003581	GGGACCUGCGUGGGUGCGGGCGUGUGAGUGUGUGUGUGUGAGUGUGUGUCGCUCCGGGUCCACGCUCAUGCACACACCCACACGCCCACACUCAGG	chr4:38868032-38868127(+)	MIPF0000419	mir-574	574	p1@FAM114A1	ENST00000358869.2	1.30506	2.47094	0.211095	0.495436	6.3401	5.03504	32.6762	130.253	103.465	37.8422	142.81	39.2857	41.5993	25.2984	14.9137	62.5137	16.3675	35.8268
hsa-miR-574-5p	5p	MIMAT0004795	UGAGUGUGUGUGUGUGAGUGUGU	GAGUGU	23	Yes	Star_miRNA	canonical_conserved_miRNA	hsa-mir-574	MI0003581	GGGACCUGCGUGGGUGCGGGCGUGUGAGUGUGUGUGUGUGAGUGUGUGUCGCUCCGGGUCCACGCUCAUGCACACACCCACACGCCCACACUCAGG	chr4:38868032-38868127(+)	MIPF0000419	mir-574	574	p1@FAM114A1	ENST00000358869.2	1.27085	2.41304	0.223637	0.510122	6.36773	5.09688	96.3947	56.1169	180.797	24.7932	54.927	81.7143	35.5658	8.06614	7.19053	16.9308	49.1025	88.9891
hsa-miR-576-3p	3p	MIMAT0004796	AAGAUGUGGAAAAAUUGGAAUC	AGAUGU	22	Yes	Star_miRNA	canonical_conserved_miRNA	hsa-mir-576	MI0003583	UACAAUCCAACGAGGAUUCUAAUUUCUCCACGUCUUUGGUAAUAAGGUUUGGCAAAGAUGUGGAAAAAUUGGAAUCCUCAUUCGAUUGGUUAUAACCA	chr4:109488698-109488795(+)	MIPF0000493	mir-576	576	p1@SEC24B	NM_006323	1.64787	3.1337	0.0703671	0.297365	9.59437	7.9465	1239.52	562.199	124.798	857.975	129.994	1722.29	357.881	68.9289	287.887	166.703	196.41	402.184
hsa-miR-576-5p	5p	MIMAT0003241	AUUCUAAUUUCUCCACGUCUUU	UUCUAA	22	Yes	Mature_miRNA	canonical_conserved_miRNA	hsa-mir-576	MI0003583	UACAAUCCAACGAGGAUUCUAAUUUCUCCACGUCUUUGGUAAUAAGGUUUGGCAAAGAUGUGGAAAAAUUGGAAUCCUCAUUCGAUUGGUUAUAACCA	chr4:109488698-109488795(+)	MIPF0000493	mir-576	576	p1@SEC24B	NM_006323	-2.1602	0.223725	0.112825	0.352215	1.48092	3.64111	4.90142	4.11867	2.1333	0	0	4.71429	4.12817	23.0985	9.32105	37.7687	0	0
hsa-miR-580-3p	3p	MIMAT0003245	UUGAGAAUGAUGAAUCAUUAGG	UGAGAA	22	Yes	Mature_miRNA	canonical_hsa-specific_miRNA	hsa-mir-580	MI0003587	AUAAAAUUUCCAAUUGGAACCUAAUGAUUCAUCAGACUCAGAUAUUUAAGUUAACAGUAUUUGAGAAUGAUGAAUCAUUAGGUUCCGGUCAGAAAUU	chr5:36147892-36147988(-)	MIPF0000515	mir-580	580	p1@LMBRD2	NM_001007527	-5.27419	0.025841	0.016367	0.157837	-3.96253	1.31166	0	0	0	0	0	0	0	8.43279	5.06	0.651184	0	0
hsa-miR-581	5p	MIMAT0003246	UCUUGUGUUCUCUAGAUCAGU	CUUGUG	21	NO	-	non-canonical_miRNA	hsa-mir-581	MI0003588	GUUAUGUGAAGGUAUUCUUGUGUUCUCUAGAUCAGUGCUUUUAGAAAAUUUGUGUGAUCUAAAGAACACAAAGAAUACCUACACAGAACCACCUGC	chr5:53951504-53951599(-)	MIPF0000466	mir-581	581	p1@ARL15	NM_019087	-1.97391	0.254562	0.248586	0.529517	-0.465943	1.50797	0	0	2.66662	0	0	1.04762	3.17552	5.86629	5.32632	1.95355	0	0
hsa-miR-582-3p	3p	MIMAT0004797	UAACUGGUUGAACAACUGAACC	AACUGG	22	Yes	Mature_miRNA	canonical_conserved_miRNA	hsa-mir-582	MI0003589	AUCUGUGCUCUUUGAUUACAGUUGUUCAACCAGUUACUAAUCUAACUAAUUGUAACUGGUUGAACAACUGAACCCAAAGGGUGCAAAGUAGAAACAUU	chr5:59703606-59703703(-)	MIPF0000417	mir-582	582	p1@PDE4D	ENST00000507116.1	-1.36796	0.387439	0.191934	0.468289	4.92258	6.29054	43.0236	59.7207	22.3996	11.7441	16.4781	27.7619	113.684	248.584	78.0305	3.9071	4.67643	19.6469
hsa-miR-582-5p	5p	MIMAT0003247	UUACAGUUGUUCAACCAGUUACU	UACAGU	23	Yes	Star_miRNA	canonical_conserved_miRNA	hsa-mir-582	MI0003589	AUCUGUGCUCUUUGAUUACAGUUGUUCAACCAGUUACUAAUCUAACUAAUUGUAACUGGUUGAACAACUGAACCCAAAGGGUGCAAAGUAGAAACAUU	chr5:59703606-59703703(-)	MIPF0000417	mir-582	582	p1@PDE4D	ENST00000507116.1	-3.35929	0.0974435	0.0503788	0.255567	-1.15131	2.20798	0	0	2.1333	0	0	0	10.7968	6.96621	7.19053	1.95355	0	0
hsa-miR-584-5p	5p	MIMAT0003249	UUAUGGUUUGCCUGGGACUGAG	UAUGGU	22	Yes	Mature_miRNA	canonical_conserved_miRNA	hsa-mir-584	MI0003591	UAGGGUGACCAGCCAUUAUGGUUUGCCUGGGACUGAGGAAUUUGCUGGGAUAUGUCAGUUCCAGGCCAACCAGGCUGGUUGGUCUCCCUGAAGCAAC	chr5:149062313-149062409(-)	MIPF0000533	mir-584	584	p1@SH3TC2	ENST00000511307.1	3.21588	9.2913	0.0011147	0.0542857	9.23108	6.0152	589.805	292.941	38.9327	238.798	82.3906	2361.33	115.589	7.6995	26.099	50.1412	75.4074	113.259
hsa-miR-585-3p	3p	MIMAT0003250	UGGGCGUAUCUGUAUGCUA	GGGCGU	19	Yes	Mature_miRNA	canonical_hsa-specific_miRNA	hsa-mir-585	MI0003592	UGGGGUGUCUGUGCUAUGGCAGCCCUAGCACACAGAUACGCCCAGAGAAAGCCUGAACGUUGGGCGUAUCUGUAUGCUAGGGCUGCUGUAACAA	chr5:169263601-169263694(-)	-	-	585	p1@SLIT3	NM_003062	0.319079	1.24753	0.824941	0.932084	2.46657	2.14749	0.544603	9.26701	19.733	0	1.8309	1.04762	1.90531	5.133	17.3105	1.30237	0	0
hsa-miR-589-3p	3p	MIMAT0003256	UCAGAACAAAUGCCGGUUCCCAGA	CAGAAC	24	Yes	Star_miRNA	canonical_conserved_miRNA	hsa-mir-589	MI0003599	UCCAGCCUGUGCCCAGCAGCCCCUGAGAACCACGUCUGCUCUGAGCUGGGUACUGCCUGUUCAGAACAAAUGCCGGUUCCCAGACGCUGCCAGCUGGCC	chr7:5495819-5495917(-)	MIPF0000496	mir-589	589	p1@FBXL18	ENST00000382368.3	-2.19421	0.218513	0.242375	0.525523	-1.49883	0.695376	0	0	1.06665	0	0	0.52381	2.85797	1.46657	3.99474	0.651184	0	0
hsa-miR-589-5p	5p	MIMAT0004799	UGAGAACCACGUCUGCUCUGAG	GAGAAC	22	Yes	Mature_miRNA	canonical_conserved_miRNA	hsa-mir-589	MI0003599	UCCAGCCUGUGCCCAGCAGCCCCUGAGAACCACGUCUGCUCUGAGCUGGGUACUGCCUGUUCAGAACAAAUGCCGGUUCCCAGACGCUGCCAGCUGGCC	chr7:5495819-5495917(-)	MIPF0000496	mir-589	589	p1@FBXL18	ENST00000382368.3	0.59647	1.51201	0.532164	0.774869	7.61327	7.0168	254.874	208.508	154.664	52.8486	142.81	360.381	147.344	225.852	245.277	85.9563	71.3156	0
hsa-miR-590-3p	3p	MIMAT0004801	UAAUUUUAUGUAUAAGCUAGU	AAUUUU	21	Yes	Mature_miRNA	canonical_conserved_miRNA	hsa-mir-590	MI0003602	UAGCCAGUCAGAAAUGAGCUUAUUCAUAAAAGUGCAGUAUGGUGAAGUCAAUCUGUAAUUUUAUGUAUAAGCUAGUCUCUGAUUGAAACAUGCAGCA	chr7:74191198-74191294(+)	MIPF0000418	mir-590	590	p1@EIF4H	ENST00000353999.6	-2.90421	0.133581	0.0442965	0.236054	0.62521	3.52942	0.544603	1.02967	4.79992	0	0	2.09524	6.66859	39.9641	17.8432	3.9071	0	0
hsa-miR-595	5p	MIMAT0003263	GAAGUGUGCCGUGGUGUGUCU	AAGUGU	21	NO	-	non-canonical_miRNA	hsa-mir-595	MI0003607	ACGGAAGCCUGCACGCAUUUAACACCAGCACGCUCAAUGUAGUCUUGUAAGGAACAGGUUGAAGUGUGCCGUGGUGUGUCUGGAGGAAGCGCCUGU	chr7:158532718-158532813(-)	MIPF0000651	mir-595	595	p2@PTPRN2	NM_130842	-0.492031	0.711024	1	1	-1.46034	-0.968312	0	0	0	0.652452	1.8309	0	0	0	0	0	0	3.46711
hsa-miR-598-3p	3p	MIMAT0003266	UACGUCAUCGUUGUCAUCGUCA	ACGUCA	22	Yes	Mature_miRNA	canonical_conserved_miRNA	hsa-mir-598	MI0003610	GCUUGAUGAUGCUGCUGAUGCUGGCGGUGAUCCCGAUGGUGUGAGCUGGAAAUGGGGUGCUACGUCAUCGUUGUCAUCGUCAUCAUCAUCAUCCGAG	chr8:11035206-11035302(-)	MIPF0000393	mir-598	598	p1@XKR6	NM_173683	-0.0741597	0.949895	0.986622	1	2.57672	2.65088	1.08921	6.17801	13.3331	0	10.9854	4.19048	5.71593	10.266	11.1853	9.76776	0	0
hsa-miR-610	5p	MIMAT0003278	UGAGCUAAAUGUGUGCUGGGA	GAGCUA	21	NO	-	non-canonical_miRNA	hsa-mir-610	MI0003623	UCUAUUUGUCUUAGGUGAGCUAAAUGUGUGCUGGGACACAUUUGAGCCAAAUGUCCCAGCACACAUUUAGCUCACAUAAGAAAAAUGGACUCUAGU	chr11:28056815-28056910(+)	MIPF0000661	mir-610	610	Unknown	Unknown	2.96875	7.82858	0.0921828	0.322933	1.2338	-1.73495	7.62444	1.02967	0	0	0	4.71429	0.952655	0	0.266316	0	0	0
hsa-miR-6128	5p	MIMAT0024611	ACUGGAAUUGGAGUCAAAA	CUGGAA	19	NO	-	non-canonical_miRNA	hsa-mir-6128	MI0021272	AAGAAGCUUGUAGAUUUUUCUCCCUUACUAUCUAGAAUUAUAGGACUUCAGUCCAUGAUUUGGAAAAAUUACUGGAAUUGGAGUCAAAAAUAAUUUGAAAAUUAGGAAU	chr11:56743873-56743981(+)	MIPF0001442	mir-6128	6128	Unknown	Unknown	-2.51017	0.175535	0.0857492	0.311075	0.769069	3.27924	1.08921	0.514834	1.06665	5.87207	0	1.04762	0.317552	4.39971	16.5116	3.25592	29.8122	3.46711
hsa-miR-6130	5p	MIMAT0024614	UGAGGGAGUGGAUUGUAUG	GAGGGA	19	NO	-	non-canonical_miRNA	hsa-mir-6130	MI0021275	CAAUGAAUGUGGAAAUGCAGGCAUCCCUUCUAUAUACUGAUGUAAUUUUCCUUGGAUUUAUAUGCAGUACUGAGGGAGUGGAUUGUAUGGUAGUUCUAUUUUUACAUUU	chr21:23079284-23079392(+)	MIPF0001413	mir-6130	6130	Unknown	Unknown	-0.476315	0.718812	0.751471	0.910364	1.61785	2.09417	0	3.60384	6.93322	1.3049	0	5.76191	12.7021	1.09993	2.13053	8.46539	0.584554	0
hsa-miR-6131	5p	MIMAT0024615	GGCUGGUCAGAUGGGAGUG	GCUGGU	19	NO	-	non-canonical_miRNA	hsa-mir-6131	MI0021276	UCCCGCAUUCCCUCUGCUUUGGUCAGGUGGUGCCCUCCUUCCAUGGGUAGAGCCAGAGAUGGUGGGUUCUGGCUGGUCAGAUGGGAGUGGACAGAGACCCGGGGUCCUC	chr5:10478037-10478145(+)	MIPF0001412	mir-6131	6131	Unknown	Unknown	3.27589	9.68594	0.0710277	0.297365	1.96423	-1.31166	0.544603	1.5445	2.1333	2.60981	1.8309	14.1429	0	0	0.266316	0.651184	1.16911	0
hsa-miR-615-3p	3p	MIMAT0003283	UCCGAGCCUGGGUCUCCCUCUU	CCGAGC	22	Yes	Mature_miRNA	canonical_conserved_miRNA	hsa-mir-615	MI0003628	CUCGGGAGGGGCGGGAGGGGGGUCCCCGGUGCUCGGAUCUCGAGGGUGCUUAUUGUUCGGUCCGAGCCUGGGUCUCCCUCUUCCCCCCAACCCCCC	chr12:54033950-54034045(+)	MIPF0000342	mir-615	615	p1@HOXC4,p1@HOXC5,p1@HOXC6	NM_014620	2.08095	4.23085	0.183893	0.461628	2.26775	0.186804	0	0	1.59997	0	23.8017	4.71429	0.952655	0.366643	0	5.20947	0	0
hsa-miR-616-3p	3p	MIMAT0004805	AGUCAUUGGAGGGUUUGAGCAG	GUCAUU	22	Yes	Star_miRNA	canonical_hsa-specific_miRNA	hsa-mir-616	MI0003629	UUAGGUAAUUCCUCCACUCAAAACCCUUCAGUGACUUCCAUGACAUGAAAUAGGAAGUCAUUGGAGGGUUUGAGCAGAGGAAUGACCUGUUUUAAAA	chr12:57519163-57519259(-)	MIPF0000507	mir-616	616,6758	p1@DDIT3	ENST00000552740.1	0.0868605	1.06206	1	1	2.11462	2.02776	10.3475	1.02967	7.99987	0	0	5.76191	4.44572	0	0.266316	0.651184	0	19.6469
hsa-miR-616-5p	5p	MIMAT0003284	ACUCAAAACCCUUCAGUGACUU	CUCAAA	22	Yes	Mature_miRNA	canonical_hsa-specific_miRNA	hsa-mir-616	MI0003629	UUAGGUAAUUCCUCCACUCAAAACCCUUCAGUGACUUCCAUGACAUGAAAUAGGAAGUCAUUGGAGGGUUUGAGCAGAGGAAUGACCUGUUUUAAAA	chr12:57519163-57519259(-)	MIPF0000507	mir-616	616,6758	p1@DDIT3	ENST00000552740.1	-3.1595	0.111917	0.121125	0.367135	-2.6194	0.540107	0	0	0	0	0	0.52381	0.635103	3.66643	1.86421	1.95355	0	0
hsa-miR-618	5p	MIMAT0003287	AAACUCUACUUGUCCUUCUGAGU	AACUCU	23	NO	-	non-canonical_miRNA	hsa-mir-618	MI0003632	CUCUUGUUCACAGCCAAACUCUACUUGUCCUUCUGAGUGUAAUUACGUACAUGCAGUAGCUCAGGAGACAAGCAGGUUUACCCUGUGGAUGAGUCUGA	chr12:80935736-80935833(-)	MIPF0000553	mir-618	618	p1@LIN7A	ENST00000261203.3	-2.49199	0.177762	0.0380298	0.221078	2.61235	5.10434	10.3475	6.69284	5.33325	0	3.6618	9.95238	1.27021	125.392	78.5632	0	0	0
hsa-miR-619-5p	5p	MIMAT0026622	GCUGGGAUUACAGGCAUGAGCC	CUGGGA	22	NO	-	non-canonical_miRNA	hsa-mir-619	MI0003633	CGCCCACCUCAGCCUCCCAAAAUGCUGGGAUUACAGGCAUGAGCCACUGCGGUCGACCAUGACCUGGACAUGUUUGUGCCCAGUACUGUCAGUUUGCAG	chr12:108836908-108837006(-)	MIPF0000557	mir-619	619	p1@SSH1	NM_018984	0.913412	1.88349	0.455689	0.70788	3.96081	3.0474	21.2395	15.445	32.5328	6.52452	9.15451	7.85715	14.9249	3.29979	13.8484	15.6284	0	1.1557
hsa-miR-625-3p	3p	MIMAT0004808	GACUAUAGAACUUUCCCCCUCA	ACUAUA	22	Yes	Mature_miRNA	canonical_hsa-specific_miRNA	hsa-mir-625	MI0003639	AGGGUAGAGGGAUGAGGGGGAAAGUUCUAUAGUCCUGUAAUUAGAUCUCAGGACUAUAGAACUUUCCCCCUCAUCCCUCUGCCCU	chr14:65471102-65471186(+)	MIPF0000534	mir-625	625	p1@FUT8	NR_038170	-1.4641	0.362461	0.169341	0.437502	4.57708	6.04118	4.35682	49.4241	32.5328	30.0128	0	25.6667	102.887	100.46	72.9705	83.3515	34.4887	0
hsa-miR-625-5p	5p	MIMAT0003294	AGGGGGAAAGUUCUAUAGUCC	GGGGGA	21	Yes	Mature_miRNA	canonical_hsa-specific_miRNA	hsa-mir-625	MI0003639	AGGGUAGAGGGAUGAGGGGGAAAGUUCUAUAGUCCUGUAAUUAGAUCUCAGGACUAUAGAACUUUCCCCCUCAUCCCUCUGCCCU	chr14:65471102-65471186(+)	MIPF0000534	mir-625	625	p1@FUT8	NR_038170	-1.2248	0.427856	0.361597	0.634586	2.28692	3.51173	4.90142	1.5445	8.53319	0	7.32361	6.80953	8.89145	0.733286	0.532632	17.582	40.3342	0
hsa-miR-627-5p	5p	MIMAT0003296	GUGAGUCUCUAAGAAAAGAGGA	UGAGUC	22	Yes	-	non-canonical_miRNA	hsa-mir-627	MI0003641	UACUUAUUACUGGUAGUGAGUCUCUAAGAAAAGAGGAGGUGGUUGUUUUCCUCCUCUUUUCUUUGAGACUCACUACCAAUAAUAAGAAAUACUACUA	chr15:42199570-42199666(-)	MIPF0000550	mir-627	627	p1@VPS39	NM_015289	-0.436575	0.738887	0.727874	0.894482	3.28127	3.71785	4.90142	2.57417	2.66662	20.8785	9.15451	17.8095	0.635103	28.5981	9.05474	2.60474	37.4114	0
hsa-miR-628-3p	3p	MIMAT0003297	UCUAGUAAGAGUGGCAGUCGA	CUAGUA	21	Yes	Star_miRNA	canonical_conserved_miRNA	hsa-mir-628	MI0003642	AUAGCUGUUGUGUCACUUCCUCAUGCUGACAUAUUUACUAGAGGGUAAAAUUAAUAACCUUCUAGUAAGAGUGGCAGUCGAAGGGAAGGGCUCAU	chr15:55372940-55373034(-)	MIPF0000529	mir-628	628	p1@CCPG1,p1@DYX1C1-CCPG1,p1@DYX1C1	ENST00000425574.3	0.714274	1.64066	0.644108	0.842096	1.72651	1.01224	0.544603	3.089	7.46654	0	3.6618	4.71429	3.81062	1.83321	1.33158	4.55829	0	0
hsa-miR-628-5p	5p	MIMAT0004809	AUGCUGACAUAUUUACUAGAGG	UGCUGA	22	Yes	Mature_miRNA	canonical_conserved_miRNA	hsa-mir-628	MI0003642	AUAGCUGUUGUGUCACUUCCUCAUGCUGACAUAUUUACUAGAGGGUAAAAUUAAUAACCUUCUAGUAAGAGUGGCAGUCGAAGGGAAGGGCUCAU	chr15:55372940-55373034(-)	MIPF0000529	mir-628	628	p1@CCPG1,p1@DYX1C1-CCPG1,p1@DYX1C1	ENST00000425574.3	-1.58122	0.334198	0.307411	0.584956	0.231882	1.81311	0	1.5445	4.79992	0	0	0	3.17552	7.33286	5.32632	4.55829	0	0
hsa-miR-629-5p	5p	MIMAT0004810	UGGGUUUACGUUGGGAGAACU	GGGUUU	21	Yes	Mature_miRNA	canonical_hsa-specific_miRNA	hsa-mir-629	MI0003643	UCCCUUUCCCAGGGGAGGGGCUGGGUUUACGUUGGGAGAACUUUUACGGUGAACCAGGAGGUUCUCCCAACGUAAGCCCAGCCCCUCCCCUCUGCCU	chr15:70079372-70079468(-)	MIPF0001555	mir-629	629	p1@TLE3	NM_020908	1.92132	3.78771	0.0282953	0.201165	12.3752	10.4539	12413.7	3573.98	2028.77	1872.54	1353.04	10632.8	2222.23	459.404	2012.02	2247.89	1037.58	435.7
hsa-miR-636	5p	MIMAT0003306	UGUGCUUGCUCGUCCCGCCCGCA	GUGCUU	23	NO	-	non-canonical_miRNA	hsa-mir-636	MI0003651	UGGCGGCCUGGGCGGGAGCGCGCGGGCGGGGCCGGCCCCGCUGCCUGGAAUUAACCCCGCUGUGCUUGCUCGUCCCGCCCGCAGCCCUAGGCGGCGUCG	chr17:76736450-76736548(-)	MIPF0000524	mir-636	636	p1@SRSF2	ENST00000452355.3	-0.651333	0.636692	0.677385	0.862373	0.437251	1.08858	2.17841	1.02967	1.06665	0	0	3.14286	0	0.733286	0	0	11.6911	0
hsa-miR-641	5p	MIMAT0003311	AAAGACAUAGGAUAGAGUCACCUC	AAGACA	24	NO	-	non-canonical_miRNA	hsa-mir-641	MI0003656	UGGGUGAAAGGAAGGAAAGACAUAGGAUAGAGUCACCUCUGUCCUCUGUCCUCUACCUAUAGAGGUGACUGUCCUAUGUCUUUCCUUCCUCUUACCCCU	chr19:40282543-40282641(-)	MIPF0000679	mir-641	641	p1@AKT2	ENST00000584288.1	1.14753	2.21534	0.442783	0.700627	1.69758	0.550053	3.26762	3.089	0	0	10.9854	2.61905	5.08083	0.366643	1.33158	1.30237	0	0
hsa-miR-642a-3p	3p	MIMAT0020924	AGACACAUUUGGAGAGGGAACC	GACACA	22	Yes	Mature_miRNA	canonical_conserved_miRNA	hsa-mir-642a	MI0003657	AUCUGAGUUGGGAGGGUCCCUCUCCAAAUGUGUCUUGGGGUGGGGGAUCAAGACACAUUUGGAGAGGGAACCUCCCAACUCGGCCUCUGCCAUCAUU	chr19:45674928-45675024(+)	MIPF0000468	mir-642	642a,642b	p1@GIPR	NM_000164	2.02373	4.06634	0.0871052	0.311914	4.91948	2.89575	2.17841	10.8115	53.8658	10.4392	75.067	29.8572	40.3291	0	0	3.25592	0	0
hsa-miR-642b-3p	3p	MIMAT0018444	AGACACAUUUGGAGAGGGACCC	GACACA	22	Yes	-	non-canonical_miRNA	hsa-mir-642b	MI0016685	GAGUUGGGAGGUUCCCUCUCCAAAUGUGUCUUGAUCCCCCACCCCAAGACACAUUUGGAGAGGGACCCUCCCAACUC	chr19:45674932-45675008(-)	MIPF0000468	mir-642	642a,642b	Unknown	Unknown	1.73076	3.31904	0.294714	0.576409	1.31825	-0.412516	0	0.514834	2.66662	0	12.8163	0	3.81062	0	0	0	0	0
hsa-miR-643	5p	MIMAT0003313	ACUUGUAUGCUAGCUCAGGUAG	CUUGUA	22	NO	-	non-canonical_miRNA	hsa-mir-643	MI0003658	ACCAAGUGAUAUUCAUUGUCUACCUGAGCUAGAAUACAAGUAGUUGGCGUCUUCAGAGACACUUGUAUGCUAGCUCAGGUAGAUAUUGAAUGAAAAA	chr19:52281797-52281893(+)	MIPF0000488	mir-643	643	p1@ZNF766	ENST00000593703.1	-2.08105	0.236342	0.232403	0.516804	-0.67665	1.4044	0	0.514834	0	0	0	2.61905	1.27021	2.19986	1.86421	1.30237	8.76831	0
hsa-miR-648	5p	MIMAT0003318	AAGUGUGCAGGGCACUGGU	AGUGUG	19	NO	-	non-canonical_miRNA	hsa-mir-648	MI0003663	AUCACAGACACCUCCAAGUGUGCAGGGCACUGGUGGGGGCCGGGGCAGGCCCAGCGAAAGUGCAGGACCUGGCACUUAGUCGGAAGUGAGGGUG	chr22:17980868-17980961(-)	MIPF0000476	mir-648	648	p1@MICAL3	NM_015241	4.04572	16.5151	0.0843226	0.309168	0.0831883	-3.96253	0	0	0	5.87207	0	0	0	0	0	0	0	0
hsa-miR-6501-5p	5p	MIMAT0025458	AGUUGCCAGGGCUGCCUUUGGU	GUUGCC	22	Yes	-	non-canonical_miRNA	hsa-mir-6501	MI0022213	GGAGUUGCCAGGGCUGCCUUUGGUGACAGCAGCAGUAGAGUUGCCAGAGCAGCCUGCGGUAACAGUA	chr21:33550662-33550728(+)	-	-	6501	p1@SON	ENST00000381679.4	0.543329	1.45733	0.690247	0.870856	3.08624	2.54291	7.62444	2.57417	2.66662	32.6226	0	4.71429	0.317552	6.96621	2.66316	5.86065	18.7057	0
hsa-miR-6502-5p	5p	MIMAT0025460	AGCUCUAGAAAGAUUGUUGACC	GCUCUA	22	NO	-	non-canonical_miRNA	hsa-mir-6502	MI0022214	CAGAGUGGGAGCUCUAGAAAGAUUGUUGACCAAUCAUCUUAUUGACUAGACCAUCUUUCUAGAGUAUAACUAUUUU	chr12:66251082-66251157(+)	-	-	6502	p1@IRAK3	NM_007199	-0.0613475	0.958369	1	1	1.28124	1.34259	5.99063	4.63351	2.1333	0	0	1.04762	0.952655	6.96621	3.99474	2.60474	0	0
hsa-miR-6503-3p	3p	MIMAT0025463	GGGACUAGGAUGCAGACCUCC	GGACUA	21	Yes	-	non-canonical_miRNA	hsa-mir-6503	MI0022215	AAUGGUCCCCCCAGGGAGGUCUGCAUUCAAAUCCCCAGAAGCUGAGGAUUAGGGGACUAGGAUGCAGACCUCCCUGGGGGACCAUU	chr11:60209071-60209156(-)	-	-	6503	p1@MS4A4E	ENST00000532442.1	-0.277387	0.825084	0.8059	0.924554	4.58727	4.86466	9.25825	46.8499	42.1326	0	40.2798	5.76191	21.276	35.931	32.2242	31.908	33.3196	19.6469
hsa-miR-6503-5p	5p	MIMAT0025462	AGGUCUGCAUUCAAAUCCCCAGA	GGUCUG	23	Yes	-	non-canonical_miRNA	hsa-mir-6503	MI0022215	AAUGGUCCCCCCAGGGAGGUCUGCAUUCAAAUCCCCAGAAGCUGAGGAUUAGGGGACUAGGAUGCAGACCUCCCUGGGGGACCAUU	chr11:60209071-60209156(-)	-	-	6503	p1@MS4A4E	ENST00000532442.1	0.65132	1.5706	0.718185	0.88658	1.29725	0.645933	8.16904	1.02967	4.2666	0	0	0.52381	0	3.29979	1.06526	4.55829	0	0
hsa-miR-6509-5p	5p	MIMAT0025474	AUUAGGUAGUGGCAGUGGAAC	UUAGGU	21	Yes	-	non-canonical_miRNA	hsa-mir-6509	MI0022221	UUUUUGUGUGUGAAAUUAGGUAGUGGCAGUGGAACACUAUAUUAAUCAGGUUUCCACUGCCACUACCUAAUUUCUCAGAUGGAAA	chr7:135206994-135207078(-)	-	-	6509	p1@WDR91	ENST00000354475.4	-0.507475	0.703452	0.867372	0.956762	0.364372	0.871847	0	0	0.533325	0	3.6618	3.66667	3.49307	0	0	0	7.01464	0
hsa-miR-651-5p	5p	MIMAT0003321	UUUAGGAUAAGCUUGACUUUUG	UUAGGA	22	Yes	Mature_miRNA	canonical_conserved_miRNA	hsa-mir-651	MI0003666	AAUCUAUCACUGCUUUUUAGGAUAAGCUUGACUUUUGUUCAAAUAAAAAUGCAAAAGGAAAGUGUAUCCUAAAAGGCAAUGACAGUUUAAUGUGUUU	chrX:8126965-8127061(+)	MIPF0000478	mir-651	651	Unknown	Unknown	-1.31433	0.402112	0.231921	0.516804	4.17845	5.49278	9.80285	14.9302	18.6664	22.1834	0	41.9048	48.5854	93.1273	88.6832	26.0474	0	12.7127
hsa-miR-6510-3p	3p	MIMAT0025477	CACCGACUCUGUCUCCUGCAG	ACCGAC	21	Yes	-	non-canonical_miRNA	hsa-mir-6510	MI0022222	AGCAGCAGGGGAGAGAGAGGAGUCCUCUAGACACCGACUCUGUCUCCUGCAGAU	chr17:41517164-41517217(-)	-	-	6510	p1@KRT15	NM_002275	2.90238	7.4766	0.123581	0.369227	1.57466	-1.32773	0	0	0	0	16.4781	2.61905	0	0.733286	0	1.30237	0	0
hsa-miR-6511a-3p	3p	MIMAT0025479	CCUCACCAUCCCUUCUGCCUGC	CUCACC	22	Yes	-	non-canonical_miRNA	hsa-mir-6511a-1	MI0022223	CCUGCAGGCAGAAGUGGGGCUGACAGGGCAGAGGGUUGCGCCCCCUCACCAUCCCUUCUGCCUGCAG	chr16:14925937-14926003(+)	MIPF0001382	mir-6511	6511a-1,6770-1	p1@PKD1P3	ENST00000534164.1	3.11859	8.68538	0.135705	0.387494	0.449546	-2.66904	5.44603	1.5445	0	0	0	0.52381	0	0	0	0.651184	0	0
hsa-miR-6511a-3p	3p	MIMAT0025479	CCUCACCAUCCCUUCUGCCUGC	CUCACC	22	Yes	-	non-canonical_miRNA	hsa-mir-6511a-2	MI0023564	CCUGCAGGCAGAAGUGGGGCUGACAGGGCAGAGGGUUGCGCCCCCUCACCAUCCCUUCUGCCUGCAG	chr16:16324588-16324654(+)	MIPF0001382	mir-6511	6511a-2,6770-2	Unknown	Unknown	3.11859	8.68538	0.135705	0.387494	0.449546	-2.66904	5.44603	1.5445	0	0	0	0.52381	0	0	0	0.651184	0	0
hsa-miR-6511a-3p	3p	MIMAT0025479	CCUCACCAUCCCUUCUGCCUGC	CUCACC	22	Yes	-	non-canonical_miRNA	hsa-mir-6511a-3	MI0023565	CCUGCAGGCAGAAGUGGGGCUGACAGGGCAGAGGGUUGCGCCCCCUCACCAUCCCUUCUGCCUGCAG	chr16:16368876-16368942(+)	MIPF0001382	mir-6511	6511a-3	p@chr16:16460542..16460543,+	ENST00000532739.1	3.11859	8.68538	0.135705	0.387494	0.449546	-2.66904	5.44603	1.5445	0	0	0	0.52381	0	0	0	0.651184	0	0
hsa-miR-6511a-3p	3p	MIMAT0025479	CCUCACCAUCCCUUCUGCCUGC	CUCACC	22	Yes	-	non-canonical_miRNA	hsa-mir-6511a-4	MI0023566	CCUGCAGGCAGAAGUGGGGCUGACAGGGCAGAGGGUUGCGCCCCCUCACCAUCCCUUCUGCCUGCAG	chr16:18344013-18344079(-)	MIPF0001382	mir-6511	6511a-4	Unknown	Unknown	3.11859	8.68538	0.135705	0.387494	0.449546	-2.66904	5.44603	1.5445	0	0	0	0.52381	0	0	0	0.651184	0	0
hsa-miR-6511a-5p	5p	MIMAT0025478	CAGGCAGAAGUGGGGCUGACAGG	AGGCAG	23	Yes	-	non-canonical_miRNA	hsa-mir-6511a-1	MI0022223	CCUGCAGGCAGAAGUGGGGCUGACAGGGCAGAGGGUUGCGCCCCCUCACCAUCCCUUCUGCCUGCAG	chr16:14925937-14926003(+)	MIPF0001382	mir-6511	6511a-1,6770-1	p1@PKD1P3	ENST00000534164.1	-2.28192	0.205623	0.188294	0.464998	-0.874805	1.40712	1.63381	0	0.533325	0	0	0.52381	0.952655	0	0	0	14.6138	0
hsa-miR-6511a-5p	5p	MIMAT0025478	CAGGCAGAAGUGGGGCUGACAGG	AGGCAG	23	Yes	-	non-canonical_miRNA	hsa-mir-6511a-2	MI0023564	CCUGCAGGCAGAAGUGGGGCUGACAGGGCAGAGGGUUGCGCCCCCUCACCAUCCCUUCUGCCUGCAG	chr16:16324588-16324654(+)	MIPF0001382	mir-6511	6511a-2,6770-2	Unknown	Unknown	-2.28192	0.205623	0.188294	0.464998	-0.874805	1.40712	1.63381	0	0.533325	0	0	0.52381	0.952655	0	0	0	14.6138	0
hsa-miR-6511a-5p	5p	MIMAT0025478	CAGGCAGAAGUGGGGCUGACAGG	AGGCAG	23	Yes	-	non-canonical_miRNA	hsa-mir-6511a-3	MI0023565	CCUGCAGGCAGAAGUGGGGCUGACAGGGCAGAGGGUUGCGCCCCCUCACCAUCCCUUCUGCCUGCAG	chr16:16368876-16368942(+)	MIPF0001382	mir-6511	6511a-3	p@chr16:16460542..16460543,+	ENST00000532739.1	-2.28192	0.205623	0.188294	0.464998	-0.874805	1.40712	1.63381	0	0.533325	0	0	0.52381	0.952655	0	0	0	14.6138	0
hsa-miR-6511a-5p	5p	MIMAT0025478	CAGGCAGAAGUGGGGCUGACAGG	AGGCAG	23	Yes	-	non-canonical_miRNA	hsa-mir-6511a-4	MI0023566	CCUGCAGGCAGAAGUGGGGCUGACAGGGCAGAGGGUUGCGCCCCCUCACCAUCCCUUCUGCCUGCAG	chr16:18344013-18344079(-)	MIPF0001382	mir-6511	6511a-4	Unknown	Unknown	-2.28192	0.205623	0.188294	0.464998	-0.874805	1.40712	1.63381	0	0.533325	0	0	0.52381	0.952655	0	0	0	14.6138	0
hsa-miR-6511b-5p	5p	MIMAT0025847	CUGCAGGCAGAAGUGGGGCUGACA	UGCAGG	24	Yes	-	non-canonical_miRNA	hsa-mir-6511b-1	MI0022552	GGGACGGGGCCUGCAGGCAGAAGUGGGGCUGACAGGGCAGAGGGUUGCGCCCCCUCACCACCCCUUCUGCCUGCAGCGGUGGGCU	chr16:2106669-2106753(-)	MIPF0001382	mir-6511	6511b-1	p2@PKD1	NM_000296	-1.19975	0.43535	0.441685	0.700627	0.523469	1.72322	1.63381	3.089	1.59997	0	0	1.57143	3.49307	0	0	1.30237	14.6138	0
hsa-miR-6511b-5p	5p	MIMAT0025847	CUGCAGGCAGAAGUGGGGCUGACA	UGCAGG	24	Yes	-	non-canonical_miRNA	hsa-mir-6511b-2	MI0023431	GGGGCCUGCAGGCAGAAGUGGGGCUGACAGGGCAGAGGGUUGCGCCCCCUCACCACCCCUUCUGCCUGCAG	chr16:15134075-15134145(-)	MIPF0001382	mir-6511	6511b-2	p1@PKD1P6	ENST00000343738.6	-1.19975	0.43535	0.441685	0.700627	0.523469	1.72322	1.63381	3.089	1.59997	0	0	1.57143	3.49307	0	0	1.30237	14.6138	0
hsa-miR-6513-5p	5p	MIMAT0025482	UUUGGGAUUGACGCCACAUGUCU	UUGGGA	23	Yes	-	non-canonical_miRNA	hsa-mir-6513	MI0022225	GCUUUGGGAUUGACGCCACAUGUCUCAGGUCCCCAGCUGAGUCAAGUGUCAUCUGUCCCUAGGC	chr2:218280125-218280188(-)	-	-	6513	p1@TMBIM1	ENST00000437694.2	-1.11413	0.461969	0.503583	0.75189	-0.310651	0.80348	0	0	0	0	0	4.19048	0.952655	0.733286	1.86421	0	6.43009	0
hsa-miR-6514-5p	5p	MIMAT0025484	UAUGGAGUGGACUUUCAGCUGGC	AUGGAG	23	Yes	-	non-canonical_miRNA	hsa-mir-6514	MI0022226	UAUGGAGUGGACUUUCAGCUGGCAUUUACGAGUCAGAGUUCUUACAGAGCUGCCUGUUCUUCCACUCCAG	chr11:62792702-62792771(-)	-	-	6514,6748	p1@NXF1	ENST00000531709.2	0.401329	1.32072	0.797938	0.921363	2.39161	1.99028	12.5259	3.089	1.59997	0	5.4927	8.38096	4.76328	1.46657	2.66316	3.9071	10.522	0
hsa-miR-6515-5p	5p	MIMAT0025486	UUGGAGGGUGUGGAAGACAUC	UGGAGG	21	Yes	-	non-canonical_miRNA	hsa-mir-6515	MI0022227	CAUUGGAGGGUGUGGAAGACAUCUGGGCCAACUCUGAUCUCUUCAUCUACCCCCCAG	chr19:12940484-12940540(+)	-	-	6515	p1@CALR	ENST00000316448.5	1.47428	2.77845	0.366926	0.636985	1.42837	-0.0459119	2.72301	0.514834	4.2666	0	1.8309	6.28572	5.08083	0	0	0	0	0
hsa-miR-652-3p	3p	MIMAT0003322	AAUGGCGCCACUAGGGUUGUG	AUGGCG	21	Yes	Mature_miRNA	canonical_conserved_miRNA	hsa-mir-652	MI0003667	ACGAAUGGCUAUGCACUGCACAACCCUAGGAGAGGGUGCCAUUCACAUAGACUAUAAUUGAAUGGCGCCACUAGGGUUGUGCAGUGCACAACCUACAC	chrX:110055329-110055426(+)	MIPF0000333	mir-652	652	p1@TMEM164	NM_032227	0.918421	1.89005	0.302291	0.58382	9.60347	8.68505	620.847	475.192	349.861	491.949	89.7142	2638.43	857.072	349.411	718.254	317.778	133.278	92.4562
hsa-miR-652-5p	5p	MIMAT0022709	CAACCCUAGGAGAGGGUGCCAUUCA	AACCCU	25	Yes	Star_miRNA	canonical_conserved_miRNA	hsa-mir-652	MI0003667	ACGAAUGGCUAUGCACUGCACAACCCUAGGAGAGGGUGCCAUUCACAUAGACUAUAAUUGAAUGGCGCCACUAGGGUUGUGCAGUGCACAACCUACAC	chrX:110055329-110055426(+)	MIPF0000333	mir-652	652	p1@TMEM164	NM_032227	-4.24638	0.0526879	0.0270114	0.194923	-2.61	1.63638	0	0	0.533325	0	0	0	0.635103	10.266	3.19579	3.9071	0	0
hsa-miR-653-5p	5p	MIMAT0003328	GUGUUGAAACAAUCUCUACUG	UGUUGA	21	Yes	Mature_miRNA	canonical_conserved_miRNA	hsa-mir-653	MI0003674	UUCAUUCCUUCAGUGUUGAAACAAUCUCUACUGAACCAGCUUCAAACAAGUUCACUGGAGUUUGUUUCAAUAUUGCAAGAAUGAUAAGAUGGAAGC	chr7:93482760-93482855(-)	MIPF0000435	mir-653	489,653	p1@CALCR	NM_001742	2.02096	4.05855	0.242752	0.525523	0.684675	-1.33629	0	2.57417	3.73327	0	0	2.61905	1.27021	0	0	0	0.584554	0
hsa-miR-654-3p	3p	MIMAT0004814	UAUGUCUGCUGACCAUCACCUU	AUGUCU	22	Yes	Mature_miRNA	canonical_conserved_miRNA	hsa-mir-654	MI0003676	GGGUAAGUGGAAAGAUGGUGGGCCGCAGAACAUGUGCUGAGUUCGUGCCAUAUGUCUGCUGACCAUCACCUUUAGAAGCCC	chr14:101040219-101040299(+)	MIPF0000409	mir-654	134,154,299,376c,369,376a-1,377,379,380,381,382,323a,329-1,329-2,409,412,410,376b,485,487a,494,495,496,539,544a,376a-2,487b,411,654,655,656,758,668,1185-2,1185-1,300,541,889,543,1197,1193,323b	p1@MEG3	Gtl2-Dio3	-0.461434	0.726264	0.674131	0.862373	4.64542	5.10685	16.3381	51.4834	47.9992	0	29.2944	4.71429	59.0646	14.2991	23.7021	31.908	19.8748	57.7851
hsa-miR-654-5p	5p	MIMAT0003330	UGGUGGGCCGCAGAACAUGUGC	GGUGGG	22	Yes	Star_miRNA	canonical_conserved_miRNA	hsa-mir-654	MI0003676	GGGUAAGUGGAAAGAUGGUGGGCCGCAGAACAUGUGCUGAGUUCGUGCCAUAUGUCUGCUGACCAUCACCUUUAGAAGCCC	chr14:101040219-101040299(+)	MIPF0000409	mir-654	134,154,299,376c,369,376a-1,377,379,380,381,382,323a,329-1,329-2,409,412,410,376b,485,487a,494,495,496,539,544a,376a-2,487b,411,654,655,656,758,668,1185-2,1185-1,300,541,889,543,1197,1193,323b	p1@MEG3	Gtl2-Dio3	0.232214	1.17464	0.853376	0.949169	4.17679	3.94457	36.4884	19.5637	17.5997	21.5309	7.32361	5.2381	12.7021	0.733286	2.92947	4.55829	43.8415	27.7369
hsa-miR-655-3p	3p	MIMAT0003331	AUAAUACAUGGUUAACCUCUUU	UAAUAC	22	NO	Mature_miRNA	canonical_conserved_miRNA	hsa-mir-655	MI0003677	AACUAUGCAAGGAUAUUUGAGGAGAGGUUAUCCGUGUUAUGUUCGCUUCAUUCAUCAUGAAUAAUACAUGGUUAACCUCUUUUUGAAUAUCAGACUC	chr14:101049550-101049646(+)	MIPF0000018	mir-154	134,154,299,376c,369,376a-1,377,379,380,381,382,323a,329-1,329-2,409,412,410,376b,485,487a,494,495,496,539,544a,376a-2,487b,411,654,655,656,758,668,1185-2,1185-1,300,541,889,543,1197,1193,323b	p1@MEG3	Gtl2-Dio3	0.88164	1.84247	0.564621	0.793566	1.69215	0.810506	5.99063	5.66317	6.93322	0	0	0	7.93879	0.366643	0.798947	0.651184	0	0
hsa-miR-656-3p	3p	MIMAT0003332	AAUAUUAUACAGUCAACCUCU	AUAUUA	21	NO	Mature_miRNA	canonical_conserved_miRNA	hsa-mir-656	MI0003678	CUGAAAUAGGUUGCCUGUGAGGUGUUCACUUUCUAUAUGAUGAAUAUUAUACAGUCAACCUCUUUCCGAUAUCGAAUC	chr14:101066724-101066801(+)	MIPF0000018	mir-154	134,154,299,376c,369,376a-1,377,379,380,381,382,323a,329-1,329-2,409,412,410,376b,485,487a,494,495,496,539,544a,376a-2,487b,411,654,655,656,758,668,1185-2,1185-1,300,541,889,543,1197,1193,323b	p1@MEG3	Gtl2-Dio3	-0.540057	0.687744	0.717101	0.88658	0.00275906	0.542816	1.08921	0	4.2666	0	0	0	0.317552	0.366643	0	7.81421	0	0
hsa-miR-659-5p	5p	MIMAT0022710	AGGACCUUCCCUGAACCAAGGA	GGACCU	22	Yes	-	non-canonical_miRNA	hsa-mir-659	MI0003683	UACCGACCCUCGAUUUGGUUCAGGACCUUCCCUGAACCAAGGAAGAGUCACAGUCUCUUCCUUGGUUCAGGGAGGGUCCCCAACAAUGUCCUCAUGG	chr22:37847678-37847774(-)	-	-	658,659	p1@BC023989	ENST00000609454.1	-0.387646	0.764376	0.78303	0.91825	2.56991	2.95756	14.7043	7.20767	6.39989	0	1.8309	4.71429	0	13.9324	9.05474	1.95355	21.0439	0
hsa-miR-660-3p	3p	MIMAT0022711	ACCUCCUGUGUGCAUGGAUUA	CCUCCU	21	Yes	Star_miRNA	canonical_conserved_miRNA	hsa-mir-660	MI0003684	CUGCUCCUUCUCCCAUACCCAUUGCAUAUCGGAGUUGUGAAUUCUCAAAACACCUCCUGUGUGCAUGGAUUACAGGAGGGUGAGCCUUGUCAUCGUG	chrX:50013241-50013337(+)	MIPF0000113	mir-188	188,362,500a,501,502,532,660,500b	p1@CLCN5	ENST00000376091.3	-1.70125	0.307519	0.261059	0.539854	0.455733	2.15698	3.26762	0	3.19995	0	0	1.04762	11.1143	3.66643	6.6579	4.55829	0	0
hsa-miR-660-5p	5p	MIMAT0003338	UACCCAUUGCAUAUCGGAGUUG	ACCCAU	22	Yes	Mature_miRNA	canonical_conserved_miRNA	hsa-mir-660	MI0003684	CUGCUCCUUCUCCCAUACCCAUUGCAUAUCGGAGUUGUGAAUUCUCAAAACACCUCCUGUGUGCAUGGAUUACAGGAGGGUGAGCCUUGUCAUCGUG	chrX:50013241-50013337(+)	MIPF0000113	mir-188	188,362,500a,501,502,532,660,500b	p1@CLCN5	ENST00000376091.3	-0.982533	0.50609	0.304077	0.584956	6.88392	7.86645	28.8639	225.497	225.063	60.0256	20.1399	147.714	238.164	423.473	565.655	116.562	54.9481	0
hsa-miR-663b	5p	MIMAT0005867	GGUGGCCCGGCCGUGCCUGAGG	GUGGCC	22	NO	-	non-canonical_miRNA	hsa-mir-663b	MI0006336	GGUGCCGAGGGCCGUCCGGCAUCCUAGGCGGGUCGCUGCGGUACCUCCCUCCUGUCUGUGGCGGUGGGAUCCCGUGGCCGUGUUUUCCUGGUGGCCCGGCCGUGCCUGAGGUUUC	chr2:132256966-132257080(-)	MIPF0000462	mir-663	663b	p1@ANKRD30BL	NR_027020	4.63124	24.7824	0.039146	0.221078	0.668715	-3.96253	0	0	0.533325	8.48188	0	0	0	0	0	0	0	0
hsa-miR-664a-3p	3p	MIMAT0005949	UAUUCAUUUAUCCCCAGCCUACA	AUUCAU	23	Yes	-	non-canonical_miRNA	hsa-mir-664a	MI0006442	GAACAUUGAAACUGGCUAGGGAAAAUGAUUGGAUAGAAACUAUUAUUCUAUUCAUUUAUCCCCAGCCUACAAAAUGAAAAAA	chr1:220200538-220200619(-)	MIPF0000300	mir-664	664a	p1@RAB3GAP2	ENST00000478976.1	-1.08975	0.469843	0.488446	0.743353	1.41461	2.50436	1.08921	5.66317	3.73327	0	3.6618	1.57143	8.89145	8.43279	3.72842	12.3725	0	0
hsa-miR-664a-5p	5p	MIMAT0005948	ACUGGCUAGGGAAAAUGAUUGGAU	CUGGCU	24	Yes	-	non-canonical_miRNA	hsa-mir-664a	MI0006442	GAACAUUGAAACUGGCUAGGGAAAAUGAUUGGAUAGAAACUAUUAUUCUAUUCAUUUAUCCCCAGCCUACAAAAUGAAAAAA	chr1:220200538-220200619(-)	MIPF0000300	mir-664	664a	p1@RAB3GAP2	ENST00000478976.1	1.59795	3.02713	0.108192	0.345559	7.51088	5.91293	252.696	102.967	215.463	37.8422	280.128	205.333	240.387	3.29979	13.8484	25.3962	31.5659	46.2281
hsa-miR-664b-5p	5p	MIMAT0022271	UGGGCUAAGGGAGAUGAUUGGGUA	GGGCUA	24	Yes	-	non-canonical_miRNA	hsa-mir-664b	MI0019134	UGGGCUAAGGGAGAUGAUUGGGUAGAAAGUAUUAUUCUAUUCAUUUGCCUCCCAGCCUACA	chrX:154768596-154768656(+)	MIPF0000300	mir-664	664b	p1@DKC1	ENST00000413910.1	0.454663	1.37046	0.787535	0.919735	1.21948	0.764821	2.17841	2.05934	5.86657	0	3.6618	0	8.25635	0	0.532632	0.651184	0	0
hsa-miR-665	5p	MIMAT0004952	ACCAGGAGGCUGAGGCCCCU	CCAGGA	20	NO	-	non-canonical_miRNA	hsa-mir-665	MI0005563	UCUCCUCGAGGGGUCUCUGCCUCUACCCAGGACUCUUUCAUGACCAGGAGGCUGAGGCCCCUCACAGGCGGC	chr14:100875033-100875104(+)	MIPF0000404	mir-665	127,136,337,431,433,493,432,665	p1@MEG3	Gtl2-Dio3	-0.600733	0.659419	0.69524	0.872792	-0.152505	0.448228	0	1.5445	3.19995	0	0	0	2.22286	0.366643	0	5.20947	0	0
hsa-miR-671-3p	3p	MIMAT0004819	UCCGGUUCUCAGGGCUCCACC	CCGGUU	21	Yes	Mature_miRNA	canonical_conserved_miRNA	hsa-mir-671	MI0003760	GCAGGUGAACUGGCAGGCCAGGAAGAGGAGGAAGCCCUGGAGGGGCUGGAGGUGAUGGAUGUUUUCCUCCGGUUCUCAGGGCUCCACCUCUUUCGGGCCGUAGAGCCAGGGCUGGUGC	chr7:151238421-151238538(+)	MIPF0000358	mir-671	671	p1@CHPF2	NM_019015	-0.197121	0.872289	0.878862	0.957003	3.66695	3.86407	10.8921	10.8115	9.06652	0	38.4489	7.85715	4.76328	20.8986	17.5768	24.745	1.75366	17.3355
hsa-miR-671-5p	5p	MIMAT0003880	AGGAAGCCCUGGAGGGGCUGGAG	GGAAGC	23	Yes	Mature_miRNA	canonical_conserved_miRNA	hsa-mir-671	MI0003760	GCAGGUGAACUGGCAGGCCAGGAAGAGGAGGAAGCCCUGGAGGGGCUGGAGGUGAUGGAUGUUUUCCUCCGGUUCUCAGGGCUCCACCUCUUUCGGGCCGUAGAGCCAGGGCUGGUGC	chr7:151238421-151238538(+)	MIPF0000358	mir-671	671	p1@CHPF2	NM_019015	0.487887	1.40239	0.673728	0.862373	4.66245	4.17456	46.8358	8.23734	1.59997	69.1599	9.15451	16.2381	2.22286	8.43279	13.3158	3.9071	57.2863	23.114
hsa-miR-6716-3p	3p	MIMAT0025845	UCCGAACUCUCCAUUCCUCUGC	CCGAAC	22	NO	-	non-canonical_miRNA	hsa-mir-6716	MI0022550	GAGAGGCCAAGACCUUGGGAAUGGGGGUAAGGGCCUUCUGAGCCCAGGUCCGAACUCUCCAUUCCUCUGCAGAGCGCUCU	chr11:118644000-118644079(+)	-	-	6716	p1@PHLDB1	ENST00000530994.1	0.96229	1.9484	0.639801	0.841931	0.261253	-0.701037	6.53523	0	0	0	0	0	0	1.09993	0.798947	1.30237	0	0
hsa-miR-6724-5p	5p	MIMAT0025856	CUGGGCCCGCGGCGGGCGUGGGG	UGGGCC	23	NO	-	non-canonical_miRNA	hsa-mir-6724-1	MI0022559	CGCUGCGCUUCUGGGCCCGCGGCGGGCGUGGGGCUGCCCGGGCCGGUCGACCAGCGCGCCGUAGCUCCCGAGGCCCGAGCCGCGACCCGCGG	chr21:8205315-8205406(+)	MIPF0001920	mir-6724	3648-1,6724-1,10401	Unknown	Unknown	-0.865479	0.548864	0.558076	0.787777	1.65647	2.52195	7.62444	0.514834	1.06665	8.48188	0	0.52381	2.54041	0	0	0	31.5659	0
hsa-miR-6724-5p	5p	MIMAT0025856	CUGGGCCCGCGGCGGGCGUGGGG	UGGGCC	23	NO	-	non-canonical_miRNA	hsa-mir-6724-2	MI0031516	CGCUGCGCUUCUGGGCCCGCGGCGGGCGUGGGGCUGCCCGGGCCGGUCGACCAGCGCGCCGUAGCUCCCGAGGCCCGAGCCGCGACCCGCGG	chr21:8249505-8249596(+)	MIPF0001920	mir-6724	6724-2,10401	Unknown	Unknown	-0.865479	0.548864	0.558076	0.787777	1.65647	2.52195	7.62444	0.514834	1.06665	8.48188	0	0.52381	2.54041	0	0	0	31.5659	0
hsa-miR-6724-5p	5p	MIMAT0025856	CUGGGCCCGCGGCGGGCGUGGGG	UGGGCC	23	NO	-	non-canonical_miRNA	hsa-mir-6724-3	MI0031517	CGCUGCGCUUCUGGGCCCGCGGCGGGCGUGGGGCUGCCCGGGCCGGUCGACCAGCGCGCCGUAGCUCCCGAGGCCCGAGCCGCGACCCGCGG	chr21:8388362-8388453(+)	MIPF0001920	mir-6724	6724-3,10401	Unknown	Unknown	-0.865479	0.548864	0.558076	0.787777	1.65647	2.52195	7.62444	0.514834	1.06665	8.48188	0	0.52381	2.54041	0	0	0	31.5659	0
hsa-miR-6724-5p	5p	MIMAT0025856	CUGGGCCCGCGGCGGGCGUGGGG	UGGGCC	23	NO	-	non-canonical_miRNA	hsa-mir-6724-4	MI0031518	CGCUGCGCUUCUGGGCCCGCGGCGGGCGUGGGGCUGCCCGGGCCGGUCGACCAGCGCGCCGUAGCUCCCGAGGCCCGAGCCGCGACCCGCGG	chr21:8432530-8432621(+)	MIPF0001920	mir-6724	6724-4,10401,10396b	Unknown	Unknown	-0.865479	0.548864	0.558076	0.787777	1.65647	2.52195	7.62444	0.514834	1.06665	8.48188	0	0.52381	2.54041	0	0	0	31.5659	0
hsa-miR-6726-5p	5p	MIMAT0027353	CGGGAGCUGGGGUCUGCAGGU	GGGAGC	21	Yes	-	non-canonical_miRNA	hsa-mir-6726	MI0022571	GGGGGCGGGAGCUGGGGUCUGCAGGUUCGCACUGAUGCCUGCUCGCCCUGUCUCCCGCUAG	chr1:1296110-1296170(-)	-	-	6726	p1@ACAP3	NM_030649	-3.15022	0.112639	0.0925033	0.322933	-1.95277	1.19744	0	0	0	0	0	1.04762	0	0	0	0	13.4447	0
hsa-miR-6727-5p	5p	MIMAT0027355	CUCGGGGCAGGCGGCUGGGAGCG	UCGGGG	23	NO	-	non-canonical_miRNA	hsa-mir-6727	MI0022572	GGGUGCUCGGGGCAGGCGGCUGGGAGCGGCCCUCACAUUGAUGGCUCCUGCCACCUCCUCCGCAG	chr1:1312502-1312566(-)	-	-	6727	p1@CPSF3L	ENST00000419704.1	4.2233	18.6784	0.0632487	0.279185	0.260769	-3.96253	6.53523	0	0	0	0	0	0	0	0	0	0	0
hsa-miR-6729-5p	5p	MIMAT0027359	UGGGCGAGGGCGGCUGAGCGGC	GGGCGA	22	NO	-	non-canonical_miRNA	hsa-mir-6729	MI0022574	GAGGGUGGGCGAGGGCGGCUGAGCGGCUCCAUCCCCCGGCCUGCUCAUCCCCCUCGCCCUCUCAG	chr1:12029158-12029222(+)	-	-	6729	p1@MIIP	ENST00000436478.2	-0.181188	0.881976	0.934234	0.982661	1.06932	1.25051	6.53523	0.514834	1.06665	3.26226	0	0.52381	0	1.09993	0.532632	0	12.2756	0
hsa-miR-6734-5p	5p	MIMAT0027369	UUGAGGGGAGAAUGAGGUGGAGA	UGAGGG	23	Yes	-	non-canonical_miRNA	hsa-mir-6734	MI0022579	AGAACUUGAGGGGAGAAUGAGGUGGAGAAGCCCAGGUUCUGAAUCCCCUUCCCUCACUCUUCUCUCAG	chr1:43364648-43364715(-)	-	-	6734	p1@ELOVL1	ENST00000413844.2	3.50454	11.3493	0.0446892	0.236561	2.05455	-1.44999	3.26762	0.514834	2.1333	10.4392	0	7.85715	1.58776	0	0	0	0	0
hsa-miR-6735-5p	5p	MIMAT0027371	CAGGGCAGAGGGCACAGGAAUCUGA	AGGGCA	25	Yes	-	non-canonical_miRNA	hsa-mir-6735	MI0022580	GCAGCCAGGGCAGAGGGCACAGGAAUCUGAGGUGACUGGCACAGAAGACUCAGGCCUGUGGCUCCUCCCUCAG	chr1:43448539-43448611(+)	-	-	6735	p1@ENST00000357658	ENST00000562955.1	1.72747	3.31147	0.293467	0.576284	0.776689	-0.950784	3.26762	0	0.533325	0	0	5.76191	1.90531	0	0	0.651184	0	0
hsa-miR-6736-5p	5p	MIMAT0027373	CUGGGUGAGGGCAUCUGUGGU	UGGGUG	21	NO	-	non-canonical_miRNA	hsa-mir-6736	MI0022581	CUGAGCUGGGUGAGGGCAUCUGUGGUUUGCUGGCUGCCUCAGCUCCUCUCUACCCACAG	chr1:145850587-145850645(-)	-	-	6736	p1@PIAS3	curation	6.02783	65.2464	0.00536019	0.108767	2.0653	-3.96253	2.72301	0	0	0	23.8017	0	0	0	0	0	0	0
hsa-miR-6740-5p	5p	MIMAT0027381	AGUUUGGGAUGGAGAGAGGAGA	GUUUGG	22	Yes	-	non-canonical_miRNA	hsa-mir-6740	MI0022585	GAAAGAGUUUGGGAUGGAGAGAGGAGAAACUUGAGGUCUCUGGGAGUUGCUUAAACCAGUUGACCGUAACCUGGCCAGAGAAUUCUGAUAGUGUCUUCUCUCCUCCCAAACAG	chr1:202003124-202003236(+)	-	-	6740	p1@RNPEP	ENST00000367286.3	3.31291	9.9377	0.0989427	0.326094	0.643602	-2.66931	0	0.514834	2.66662	0	5.4927	1.04762	0	0	0	0.651184	0	0
hsa-miR-6741-5p	5p	MIMAT0027383	GUGGGUGCUGGUGGGAGCCGUG	UGGGUG	22	Yes	-	non-canonical_miRNA	hsa-mir-6741	MI0022586	AAUGGGUGGGUGCUGGUGGGAGCCGUGCCCUGGCCACUCAUUCGGCUCUCUCCCUCACCCUAG	chr1:225922080-225922142(-)	-	-	6741	p1@LEFTY1,p1@PYCR2	ENST00000343818.6	2.9231	7.58473	0.188957	0.464998	0.942498	-1.9806	5.44603	0.514834	1.06665	0.652452	0	3.14286	0.317552	0	0	0	0	1.1557
hsa-miR-6747-5p	5p	MIMAT0027394	AGGGGUGUGGAAAGAGGCAGAACA	GGGGUG	24	Yes	-	non-canonical_miRNA	hsa-mir-6747	MI0022592	UUUGGAGGGGUGUGGAAAGAGGCAGAACAUUCGUUCACUUUCCUGCCUUCCUCUGCACCAG	chr11:62567011-62567071(-)	-	-	6747	p1@EEF1G	ENST00000525340.1	-2.09615	0.233881	0.316676	0.593158	-2.62739	-0.531241	0	0.514834	0	0	0	0	0	0	0	0	0	4.62281
hsa-miR-675-3p	3p	MIMAT0006790	CUGUAUGCCCUCACCGCUCA	UGUAUG	20	Yes	Mature_miRNA	canonical_conserved_miRNA	hsa-mir-675	MI0005416	CCCAGGGUCUGGUGCGGAGAGGGCCCACAGUGGACUUGGUGACGCUGUAUGCCCUCACCGCUCAGCCCCUGGG	chr11:1996759-1996831(-)	MIPF0000365	mir-675	675	p1@H19	ENST00000422826.1	-0.0159084	0.989034	1	1	1.15265	1.16856	0	4.11867	2.66662	0.652452	5.4927	0.52381	11.4319	0	0	1.30237	0	0
hsa-miR-675-5p	5p	MIMAT0004284	UGGUGCGGAGAGGGCCCACAGUG	GGUGCG	23	Yes	Star_miRNA	canonical_conserved_miRNA	hsa-mir-675	MI0005416	CCCAGGGUCUGGUGCGGAGAGGGCCCACAGUGGACUUGGUGACGCUGUAUGCCCUCACCGCUCAGCCCCUGGG	chr11:1996759-1996831(-)	MIPF0000365	mir-675	675	p1@H19	ENST00000422826.1	1.65576	3.1509	0.255317	0.534792	2.62884	0.973076	7.07984	3.60384	2.66662	11.7441	10.9854	1.04762	9.8441	0	0.532632	0	0.584554	0
hsa-miR-6750-5p	5p	MIMAT0027400	CAGGGAACAGCUGGGUGAGCUGCU	AGGGAA	24	NO	-	non-canonical_miRNA	hsa-mir-6750	MI0022595	GCUGUCAGGGAACAGCUGGGUGAGCUGCUGCCCCAGAGGCCCAGCAGGUGUCCAGAACUCACCCUCUGCUCCCAG	chr11:64898363-64898437(-)	-	-	192,194-2,6749,6750	p1@ATG2A	ENST00000377264.3	4.7533	26.9703	0.0139035	0.144064	2.07389	-2.6794	17.4273	0	1.06665	3.91471	0	2.09524	0	0	0	0.651184	0	0
hsa-miR-676-3p	3p	MIMAT0018204	CUGUCCUAAGGUUGUUGAGUU	UGUCCU	21	Yes	Mature_miRNA	canonical_conserved_miRNA	hsa-mir-676	MI0016436	GCAUGACUCUUCAACCUCAGGACUUGCAGAAUUAAUGGAAUGCUGUCCUAAGGUUGUUGAGUUGUGC	chrX:70022857-70022923(+)	MIPF0000471	mir-676	676	p1@EDA	ENST00000524573.1	1.3858	2.61316	0.375987	0.640281	2.0725	0.686704	3.81222	5.66317	14.9331	0	0	0	6.35103	1.09993	0.798947	0.651184	0	0
hsa-miR-6761-5p	5p	MIMAT0027422	UCUGAGAGAGCUCGAUGGCAG	CUGAGA	21	NO	-	non-canonical_miRNA	hsa-mir-6761	MI0022606	UCUGCUCUGAGAGAGCUCGAUGGCAGGUGCCUCCGUGUUGCCGAACCCUCCUACGCUGCUCUCUCACUCCAG	chr12:111799834-111799905(+)	-	-	6761	p1@ALDH2	ENST00000548536.1	2.04427	4.12463	0.256448	0.534862	1.17029	-0.873973	3.81222	1.5445	3.73327	0	0	3.66667	0.317552	0.366643	0.266316	1.95355	0	0
hsa-miR-6763-5p	5p	MIMAT0027426	CUGGGGAGUGGCUGGGGAG	UGGGGA	19	Yes	-	non-canonical_miRNA	hsa-mir-6763	MI0022608	UUCUCCUGGGGAGUGGCUGGGGAGCAGACAGACCCAACCUCAUGCUCCCCGGCCUCUGCCCCCAG	chr12:132581997-132582061(+)	-	-	6763	p1@FBRSL1	NM_001142641	4.13763	17.6016	0.0484453	0.24966	1.24128	-2.89635	3.81222	0.514834	1.59997	3.91471	3.6618	0.52381	0	0.366643	0	0	0	0
hsa-miR-6767-5p	5p	MIMAT0027434	UCGCAGACAGGGACACAUGGAGA	CGCAGA	23	Yes	-	non-canonical_miRNA	hsa-mir-6767	MI0022612	UGAAAUCGCAGACAGGGACACAUGGAGAACGCCCCCACCAGUUCCCACGUGCUUCUCUUUCCGCAG	chr16:2445392-2445457(+)	-	-	6767	p1@CCNF	NM_001761	3.84271	14.3473	0.0372507	0.221078	1.85228	-1.99043	6.53523	0	0	9.13433	1.8309	3.66667	0	0	0	0.651184	0.584554	0
hsa-miR-6786-5p	5p	MIMAT0027472	GCGGUGGGGCCGGAGGGGCGU	CGGUGG	21	NO	-	non-canonical_miRNA	hsa-mir-6786	MI0022631	GCCGGGUGGGGCGGGGCGGCCUCAGGAGGGGCCCAGCUCCCCUGGAUGUGCUGCGGUGGGGCCGGAGGGGCGUCACGUGCACCCAAGUGACGCCCCUUCUGAUUCUGCCUCAG	chr17:81693757-81693869(+)	-	-	6786	p1@HGS	NM_004712	4.02194	16.2452	0.0843722	0.309168	0.0594099	-3.96253	0	0	0.533325	5.21962	0	0	0	0	0	0	0	0
hsa-miR-6797-5p	5p	MIMAT0027494	AGGAGGGAAGGGGCUGAGAACAGGA	GGAGGG	25	Yes	-	non-canonical_miRNA	hsa-mir-6797	MI0022642	CAGCCAGGAGGGAAGGGGCUGAGAACAGGACCUGUGCUCACUGGGGCCUGCAUGACCCUUCCCUCCCCACAG	chr19:41869627-41869698(+)	-	-	6797	p1@RPS19	ENST00000598742.1	-1.44613	0.367006	0.391424	0.654081	0.32385	1.76998	4.90142	0	0.533325	0	1.8309	0	0	0	0.266316	0	19.8748	0
hsa-miR-6805-5p	5p	MIMAT0027510	UAGGGGGCGGCUUGUGGAGUGU	AGGGGG	22	NO	-	non-canonical_miRNA	hsa-mir-6805	MI0022650	UGGCCUAGGGGGCGGCUUGUGGAGUGUAUGGGCUGAGCCUUGCUCUGCUCCCCCGCCCCCAG	chr19:55388181-55388242(+)	-	-	6805	p1@RPL28	NM_001136134	1.59997	3.03137	0.320359	0.593646	1.80777	0.207805	7.07984	0	1.59997	0	0	11.5238	4.76328	0	0.798947	0.651184	0	0
hsa-miR-6806-3p	3p	MIMAT0027513	UGAAGCUCUGACAUUCCUGCAG	GAAGCU	22	NO	-	non-canonical_miRNA	hsa-mir-6806	MI0022651	UGCUCUGUAGGCAUGAGGCAGGGCCCAGGUUCCAUGUGAUGCUGAAGCUCUGACAUUCCUGCAG	chr19:58334688-58334751(+)	-	-	6806	p1@ZSCAN22	NM_181846	2.96972	7.83383	0.0683209	0.297074	1.76742	-1.2023	7.07984	2.05934	1.06665	0	0	9.42858	0.635103	1.09993	0.266316	0	0	0
hsa-miR-6815-5p	5p	MIMAT0027530	UAGGUGGCGCCGGAGGAGUCAUU	AGGUGG	23	NO	-	non-canonical_miRNA	hsa-mir-6815	MI0022660	CACUGUAGGUGGCGCCGGAGGAGUCAUUUCCCAUCACUAAUGGCUUCUCUUGCACACCCAG	chr21:45478266-45478326(+)	-	-	6815	p1@COL18A1	NM_130445	4.85057	28.8515	0.00702415	0.126695	2.46606	-2.38451	9.25825	1.02967	1.06665	0	0	20.9524	0.635103	0	0	0	0	0
hsa-miR-6818-5p	5p	MIMAT0027536	UUGUGUGAGUACAGAGAGCAUC	UGUGUG	22	Yes	-	non-canonical_miRNA	hsa-mir-6818	MI0022663	CUAUUUUGUGUGAGUACAGAGAGCAUCUGAAUGGGUACAGUUGUUGUCUCUUGUUCCUCACACAG	chr22:30007049-30007113(+)	-	-	6818	p1@MTMR3	NM_021090	2.24241	4.73188	0.189055	0.464998	1.20326	-1.03916	0	1.5445	0.533325	0	3.6618	7.85715	0.635103	0	1.59789	0	0	0
hsa-miR-6821-5p	5p	MIMAT0027542	GUGCGUGGUGGCUCGAGGCGGGG	UGCGUG	23	NO	-	non-canonical_miRNA	hsa-mir-6821	MI0022666	GUGCGUGGUGGCUCGAGGCGGGGGUGGGGGCCUCGCCCUGCUUGGGCCCUCCCUGACCUCUCCGCUCCGCACAG	chr22:49962866-49962939(+)	-	-	6821	p1@PIM3	ENST00000360612.4	-0.640431	0.641521	0.650504	0.842541	2.32849	2.96892	19.0611	2.05934	1.06665	0	5.4927	2.09524	0	0.733286	1.86421	1.95355	42.0879	0
hsa-miR-6828-5p	5p	MIMAT0027556	AGGAAGCAAGAGAACCCUGUGG	GGAAGC	22	NO	-	non-canonical_miRNA	hsa-mir-6828	MI0022673	GGCUCAGGAAGCAAGAGAACCCUGUGGUCUAACCUUUCCCAUCUGCUCUCUUGUUCCCAG	chr3:170423103-170423162(+)	-	-	6828	p1@CLDN11	ENST00000486975.1	-4.66703	0.0393626	0.0392091	0.221078	-3.96253	0.7045	0	0	0	0	0	0	0	0	0	0	0	10.4013
hsa-miR-6837-3p	3p	MIMAT0027577	CCUUCACUGUGACUCUGCUGCAG	CUUCAC	23	Yes	-	non-canonical_miRNA	hsa-mir-6837	MI0022683	GUGGGACCAGGGCCAGCAGGGAAUGUCAGGGCCACCCCUGACCUUCACUGUGACUCUGCUGCAG	chr7:44051766-44051829(+)	-	-	6837	p1@DBNL	ENST00000464762.1	-0.123618	0.917883	1	1	0.953168	1.07679	2.72301	0	1.06665	0	7.32361	1.04762	2.54041	1.46657	0	0	8.18375	0
hsa-miR-6839-5p	5p	MIMAT0027580	UCUGGAUUGAAGAGACGACCCA	CUGGAU	22	Yes	-	non-canonical_miRNA	hsa-mir-6839	MI0022685	UGUAGUCUGGAUUGAAGAGACGACCCAAGCAGGCUUUGUGUGAGCAGUGAGGCUAUUUAUUCACUUGGGUGCGAGCUCACACGAAGCCUGCUUGGGUUUUCUCUUCAAUCCAG	chr7:64679064-64679176(+)	-	-	6839	p1@ZNF107	NM_016220	-0.0555267	0.962243	0.975322	1	1.54818	1.60371	0	2.05934	3.19995	5.21962	5.4927	1.57143	1.27021	0.733286	1.06526	0.651184	0	15.0241
hsa-miR-6842-3p	3p	MIMAT0027587	UUGGCUGGUCUCUGCUCCGCAG	UGGCUG	22	Yes	-	non-canonical_miRNA	hsa-mir-6842	MI0022688	AGCCCUGGGGGUGGUCUCUAGCCAAGGCUCUGGGGUCUCACCCUUGGCUGGUCUCUGCUCCGCAG	chr8:27433370-27433434(+)	-	-	6842	p1@PTK2B	NM_173175	0.513756	1.42776	0.66671	0.856697	3.93319	3.41944	38.1222	16.9895	9.06652	0	7.32361	19.381	5.08083	26.0316	19.1747	13.0237	0	0
hsa-miR-6850-5p	5p	MIMAT0027600	GUGCGGAACGCUGGCCGGGGCG	UGCGGA	22	Yes	-	non-canonical_miRNA	hsa-mir-6850	MI0022696	GUGCGGAACGCUGGCCGGGGCGGGAGGGGAAGGGACGCCCGGCCGGAACGCCGCACUCACG	chr8:144791931-144791991(-)	-	-	6850	p1@RPL8	ENST00000394920.2	-2.95747	0.128739	0.0527844	0.26292	-0.145137	2.81234	1.63381	2.05934	0	0	0	1.04762	0	0.733286	1.06526	2.60474	37.4114	0
hsa-miR-6852-5p	5p	MIMAT0027604	CCCUGGGGUUCUGAGGACAUG	CCUGGG	21	Yes	-	non-canonical_miRNA	hsa-mir-6852	MI0022698	UGCUGCCCUGGGGUUCUGAGGACAUGCUCUGACUCCCCUGAUGUCCUCUGUUCCUCAGGUGCUGGG	chr9:35710676-35710741(-)	-	-	6852	p1@TLN1	NM_006289	3.35914	10.2613	0.0929606	0.32337	1.19058	-2.16856	5.99063	0	2.1333	0.652452	0	4.19048	0.317552	0	0	0.651184	0	0
hsa-miR-6858-5p	5p	MIMAT0027616	GUGAGGAGGGGCUGGCAGGGAC	UGAGGA	22	Yes	-	non-canonical_miRNA	hsa-mir-6858	MI0022704	GUGAGGAGGGGCUGGCAGGGACCCCUCCAAGUUGGGGACGGCAGCCAGCCCCUGCUCACCCCUCGCC	chrX:154450320-154450386(+)	-	-	6858	p1@FAM50A	ENST00000464419.1	0.476982	1.39183	0.795288	0.921363	0.620916	0.143934	6.53523	0	0.533325	0	1.8309	0	1.27021	0	0.798947	0	4.09188	0
hsa-miR-6859-5p	5p	MIMAT0027618	GAGAGGAACAUGGGCUCAGGACA	AGAGGA	23	Yes	-	non-canonical_miRNA	hsa-mir-6859-1	MI0022705	UGUGGGAGAGGAACAUGGGCUCAGGACAGCGGGUGUCAGCUUGCCUGACCCCCAUGUCGCCUCUGUAG	chr1:17369-17436(-)	MIPF0001698	mir-6859	6859-1	p1@WASH7P	NR_024540	3.10354	8.59524	0.0988254	0.326094	0.657448	-2.44609	0	0.514834	2.1333	0	3.6618	3.14286	0.317552	0	0.266316	0	0	0
hsa-miR-6859-5p	5p	MIMAT0027618	GAGAGGAACAUGGGCUCAGGACA	AGAGGA	23	Yes	-	non-canonical_miRNA	hsa-mir-6859-2	MI0026420	UGUGGGAGAGGAACAUGGGCUCAGGACAGCGGGUGUCAGCUUGCCUGACCCCCAUGUCGCCUCUGUAG	chr1:187891-187958(-)	MIPF0001698	mir-6859	6859-2	Unknown	Unknown	3.10354	8.59524	0.0988254	0.326094	0.657448	-2.44609	0	0.514834	2.1333	0	3.6618	3.14286	0.317552	0	0.266316	0	0	0
hsa-miR-6859-5p	5p	MIMAT0027618	GAGAGGAACAUGGGCUCAGGACA	AGAGGA	23	Yes	-	non-canonical_miRNA	hsa-mir-6859-3	MI0026421	UGUGGGAGAGGAACAUGGGCUCAGGACAGCGGGUGUCAGCUUGCCUGACCCCCAUGUCGCCUCUGUAG	chr15:101973524-101973591(+)	MIPF0001698	mir-6859	6859-3	p1@WASH3P	ENST00000398121.4	3.10354	8.59524	0.0988254	0.326094	0.657448	-2.44609	0	0.514834	2.1333	0	3.6618	3.14286	0.317552	0	0.266316	0	0	0
hsa-miR-6859-5p	5p	MIMAT0027618	GAGAGGAACAUGGGCUCAGGACA	AGAGGA	23	Yes	-	non-canonical_miRNA	hsa-mir-6859-4	MI0031521	UGUGGGAGAGGAACAUGGGCUCAGGACAGCGGGUGUCAGCUUGCCUGACCCCCAUGUCGCCUCUGUAG	chr16:17052-17119(-)	MIPF0001698	mir-6859	6859-4	Unknown	Unknown	3.10354	8.59524	0.0988254	0.326094	0.657448	-2.44609	0	0.514834	2.1333	0	3.6618	3.14286	0.317552	0	0.266316	0	0	0
hsa-miR-6860	5p	MIMAT0027622	ACUGGGCAGGGCUGUGGUGAGU	CUGGGC	22	NO	-	non-canonical_miRNA	hsa-mir-6860	MI0022707	GUUAAGCAUUGGGGAGUUUGGAGUCGGUGGGUGGAGCCAAACUGGGCAGGGCUGUGGUGAGUGAGU	chr11:67045643-67045708(+)	-	-	6860	p1@SYT12	NM_177963	4.79852	27.8291	0.0317965	0.209748	0.835991	-3.96253	5.99063	0	0	1.95736	0	2.09524	0	0	0	0	0	0
hsa-miR-6866-5p	5p	MIMAT0027632	UUAGAGGCUGGAAUAGAGAUUCU	UAGAGG	23	Yes	-	non-canonical_miRNA	hsa-mir-6866	MI0022713	CCAUUUUAGAGGCUGGAAUAGAGAUUCUUGAGGCUUGGAAGAGUAAGGAUCCCUUUAUCUGUCCUCUAG	chr17:40161933-40162001(+)	-	-	6866	p1@CASC3	ENST00000581849.1	0.311042	1.2406	0.843696	0.944552	2.31486	2.00382	2.72301	5.66317	9.06652	0	0	11.5238	16.5127	0.366643	1.86421	4.55829	0	0
hsa-miR-6867-5p	5p	MIMAT0027634	UGUGUGUGUAGAGGAAGAAGGGA	GUGUGU	23	NO	-	non-canonical_miRNA	hsa-mir-6867	MI0022714	CCCGGUGUGUGUGUAGAGGAAGAAGGGAAGCUGGGAACCUGACUGCCUCUCCCUCUUUACCCACUAG	chr17:40193597-40193663(+)	-	-	6867	p1@RAPGEFL1	NM_016339	-3.51492	0.0874787	0.143335	0.398881	-3.96253	-0.447605	0	0	0	0	0	0	0	0	0	0	4.09188	0
hsa-miR-6868-3p	3p	MIMAT0027637	UUCCUUCUGUUGUCUGUGCAG	UCCUUC	21	NO	-	non-canonical_miRNA	hsa-mir-6868	MI0022715	CCAGGACUGGCAGAACACUGAAGCAGCAGGCACCUGCUUCCUUCUGUUGUCUGUGCAG	chr17:76098019-76098076(-)	-	-	6868	p1@EXOC7	ENST00000589210.1	-0.43144	0.741521	0.815235	0.932084	-0.0101711	0.421269	0	0	3.19995	0	0	2.09524	0	4.03307	0.266316	3.25592	0	0
hsa-miR-6877-5p	5p	MIMAT0027654	AGGGCCGAAGGGUGGAAGCUGC	GGGCCG	22	NO	-	non-canonical_miRNA	hsa-mir-6877	MI0022724	AGUUCAGGGCCGAAGGGUGGAAGCUGCUGGUGCUCAUCUCAGCCUCUGCCCUUGGCCUCCCCAG	chr9:133051996-133052059(+)	-	-	6877	p1@GTF3C5	ENST00000372099.6	4.58005	23.9184	0.00272182	0.0736403	3.84685	-0.733203	47.925	1.02967	3.73327	7.17697	3.6618	22	1.27021	1.09993	0	0.651184	0	0
[truncated: 75 more rows]
